# Supplementary material for: The Identification of RNA-Binding Proteins Functionally Associated with Tumor Progression in Gastrointestinal Cancer
Source: Cancers (Basel). 2021 Jun 24;13(13):3165. doi: 10.3390/cancers13133165 (PMC8269357; doi:10.3390/cancers13133165)
Supplement: Supplementary file 1 [file cancers-13-03165-s001.zip]

Archive with 32 entries (32 files):
- Supplementary information/Supplemental table s1.xlsx
- Supplementary information/Supplemental table s10.xlsx
- Supplementary information/Supplemental table s11.xlsx
- Supplementary information/Supplemental table s12.xlsx
- Supplementary information/Supplemental table s13.xlsx
- Supplementary information/Supplemental table s14.xlsx
- Supplementary information/Supplemental table s15.xlsx
- Supplementary information/Supplemental table s16.xlsx
- Supplementary information/Supplemental table s17.xlsx
- Supplementary information/Supplemental table s18.xlsx
- Supplementary information/Supplemental table s19.xlsx
- Supplementary information/Supplemental table s2.xlsx
- Supplementary information/Supplemental table s20.xlsx
- Supplementary information/Supplemental table s21.xlsx
- Supplementary information/Supplemental table s22.xlsx
- Supplementary information/Supplemental table s23.xlsx
- Supplementary information/Supplemental table s24.xlsx
- Supplementary information/Supplemental table s25.xlsx
- Supplementary information/Supplemental table s26.xlsx
- Supplementary information/Supplemental table s27.xlsx
- Supplementary information/Supplemental table s28.xlsx
- Supplementary information/Supplemental table s29.xlsx
- Supplementary information/Supplemental table s3.xlsx
- Supplementary information/Supplemental table s30.xlsx
- Supplementary information/Supplemental table s31.xlsx
- Supplementary information/Supplemental table s4.xlsx
- Supplementary information/Supplemental table s5.xlsx
- Supplementary information/Supplemental table s6.xlsx
- Supplementary information/Supplemental table s7.xlsx
- Supplementary information/Supplemental table s8.xlsx
- Supplementary information/Supplemental table s9.xlsx
- Supplementary information/Supplementary figures.pdf
