# Supplementary material for: The Identification of RNA-Binding Proteins Functionally Associated with Tumor Progression in Gastrointestinal Cancer
Source: Cancers (Basel). 2021 Jun 24;13(13):3165. doi: 10.3390/cancers13133165 (PMC8269357; doi:10.3390/cancers13133165)
Supplement: Supplementary file 1 [file cancers-13-03165-s001.zip › Supplementary information/Supplemental table s1.xlsx]

## Sheet: Sheet1
RefSeq Accession Number	Gene Symbol	Full Gene Name	Gene ID	siRNA ID	Sense siRNA Sequence	Antisense siRNA Sequence
NM_014576	A1CF	APOBEC1 complementation factor	29974	s26826	CAAUCAAGCAACUUAAUAAtt	UUAUUAAGUUGCUUGAUUGca
NM_014576	A1CF	APOBEC1 complementation factor	29974	s26824	CGGUAACCCUUGGACAAGAtt	UCUUGUCCAAGGGUUACCGct
NM_014576	A1CF	APOBEC1 complementation factor	29974	s26825	GAAGAAAUCUUAUCGGAGAtt	UCUCCGAUAAGAUUUCUUCtc
NM_014977	ACIN1	apoptotic chromatin condensation inducer 1	22985	s22776	CACCUUUACUAACAAAGGAtt	UCCUUUGUUAGUAAAGGUGga
NM_014977	ACIN1	apoptotic chromatin condensation inducer 1	22985	s22775	GCAUGUGACCCAGAGGUUAtt	UAACCUCUGGGUCACAUGCtt
NM_014977	ACIN1	apoptotic chromatin condensation inducer 1	22985	s22777	GGAACGUGCGAAGUCUAAAtt	UUUAGACUUCGCACGUUCCtt
NM_002197	ACO1	aconitase 1, soluble	48	s671	GCUCGCUACUUAACUAACAtt	UGUUAGUUAAGUAGCGAGCag
NM_002197	ACO1	aconitase 1, soluble	48	s673	GCUGCUCGCUACUUAACUAtt	UAGUUAAGUAGCGAGCAGCag
NM_002197	ACO1	aconitase 1, soluble	48	s672	GGAAUUCCAAAUCUACGUAtt	UACGUAGAUUUGGAAUUCCag
NM_003488	AKAP1	A kinase (PRKA) anchor protein 1	8165	s15667	AGAUCUACAUUUCAACCCUtt	AGGGUUGAAAUGUAGAUCUtg
NM_003488	AKAP1	A kinase (PRKA) anchor protein 1	8165	s15666	GGUGUACUAUUCUCCAGCAtt	UGCUGGAGAAUAGUACACCct
NM_003488	AKAP1	A kinase (PRKA) anchor protein 1	8165	s15665	UCAACAUCAUGUAGACAAAtt	UUUGUCUACAUGAUGUUGAga
NM_138775	ALKBH8	alkB, alkylation repair homolog 8 (E. coli)	91801	s40784	CGUACUCAUUUGCAAGAUAtt	UAUCUUGCAAAUGAGUACGgc
NM_138775	ALKBH8	alkB, alkylation repair homolog 8 (E. coli)	91801	s40785	GAGAAGAAGUUCUUAAGGAtt	UCCUUAAGAACUUCUUCUCag
NM_138775	ALKBH8	alkB, alkylation repair homolog 8 (E. coli)	91801	s40783	GAGGAAAGGUUACAUUAAAtt	UUUAAUGUAACCUUUCCUCaa
NM_020690	ANKHD1-EIF4EBP3	ANKHD1-EIF4EBP3 readthrough	404734	s53878	CCCACAUUGAUGUUCGUAAtt	UUACGAACAUCAAUGUGGGct
NM_020690	ANKHD1-EIF4EBP3	ANKHD1-EIF4EBP3 readthrough	404734	s53877	GAACGUAUCUGAUUAUACAtt	UGUAUAAUCAGAUACGUUCct
NM_020690	ANKHD1-EIF4EBP3	ANKHD1-EIF4EBP3 readthrough	404734	s53879	GAUUCGGCAUCCUCGCUUAtt	UAAGCGAGGAUGCCGAAUCtg
NM_198889	ANKRD17	ankyrin repeat domain 17	26057	s25030	CCAGCUACCUUCGACCUUAtt	UAAGGUCGAAGGUAGCUGGac
NM_198889	ANKRD17	ankyrin repeat domain 17	26057	s25029	CUCAUAUUGAUGUACGUAAtt	UUACGUACAUCAAUAUGAGct
NM_198889	ANKRD17	ankyrin repeat domain 17	26057	s25031	GGAGCGAAUGUGAAUAGAAtt	UUCUAUUCACAUUCGCUCCtt
NM_017692	APTX	aprataxin	54840	s29558	AAUACUUCCUAGAAUCACAtt	UGUGAUUCUAGGAAGUAUUct
NM_017692	APTX	aprataxin	54840	s29560	CAUUGGAAUUCUUUCAAUAtt	UAUUGAAAGAAUUCCAAUGtt
XR_929279	APTX	aprataxin	54840	s534438	GAAAUGUUCUCGACAGCAAtt	UUGCUGUCGAGAACAUUUCtt
NM_015947	ASCC1	activating signal cointegrator 1 complex subunit 1	51008	s27225	GAGGAAUUCAUUAAUGAUAtt	UAUCAUUAAUGAAUUCCUCtt
NM_015947	ASCC1	activating signal cointegrator 1 complex subunit 1	51008	s27223	GCAUAUAGUUGGAAAGAGAtt	UCUCUUUCCAACUAUAUGCtt
NM_015947	ASCC1	activating signal cointegrator 1 complex subunit 1	51008	s27224	GCAUCGAAAUGGUGUAAUUtt	AAUUACACCAUUUCGAUGCtg
NM_001080512	BICC1	bicaudal C homolog 1 (Drosophila)	80114	s36913	CGGUCAUCAUAUGUCAACAtt	UGUUGACAUAUGAUGACCGtg
NM_001080512	BICC1	bicaudal C homolog 1 (Drosophila)	80114	s36915	GCAAUCGAGUCACACUGAAtt	UUCAGUGUGACUCGAUUGCtt
NM_001080512	BICC1	bicaudal C homolog 1 (Drosophila)	80114	s224846	GUACGAGGGUCUCAGAAUAtt	UAUUCUGAGACCCUCGUACta
NM_033030	BOLL	bol, boule-like (Drosophila)	66037	s35359	CCAUAAUGGUGUUGCUUAUtt	AUAAGCAACACCAUUAUGGta
NM_033030	BOLL	bol, boule-like (Drosophila)	66037	s35357	GCCUUAUUCUGAUCAUGGAtt	UCCAUGAUCAGAAUAAGGCtc
NM_033030	BOLL	bol, boule-like (Drosophila)	66037	s35358	GGAACAAUGUAUCUAACAAtt	UUGUUAGAUACAUUGUUCCag
XM_001128998	BRUNOL4	bruno-like 4, RNA binding protein (Drosophila)	56853	s32300	AGCUUACGGUUCUGAAGGAtt	UCCUUCAGAACCGUAAGCUcg
XM_001128998	BRUNOL4	bruno-like 4, RNA binding protein (Drosophila)	56853	s32298	CGUCGACCAUUCCCAUGAAtt	UUCAUGGGAAUGGUCGACGgg
XM_001128998	BRUNOL4	bruno-like 4, RNA binding protein (Drosophila)	56853	s32299	UGCUGCCUAUGGUCAGAUAtt	UAUCUGACCAUAGGCAGCAgg
NM_052840	BRUNOL6	bruno-like 6, RNA binding protein (Drosophila)	60677	s34162	CCGACACGCUCUACAAUAAtt	UUAUUGUAGAGCGUGUCGGag
NM_052840	BRUNOL6	bruno-like 6, RNA binding protein (Drosophila)	60677	s34164	GCUGUAACCUCUUCAUCUAtt	UAGAUGAAGAGGUUACAGCct
NM_052840	BRUNOL6	bruno-like 6, RNA binding protein (Drosophila)	60677	s34163	GGAGUUUGGUGAUGCGGAAtt	UUCCGCAUCACCAAACUCCtg
NM_031210	C14orf156	chromosome 14 open reading frame 156	81892	s37869	GAAGGUGCAUUUUACCUUUtt	AAAGGUAAAAUGCACCUUCtg
NM_031210	C14orf156	chromosome 14 open reading frame 156	81892	s37870	GGAAAAUCAUAUUAUAGAUtt	AUCUAUAAUAUGAUUUUCCtg
NM_031210	C14orf156	chromosome 14 open reading frame 156	81892	s37871	GGUCCAGGUUCACACUAGAtt	UCUAGUGUGAACCUGGACCtt
NM_207442	C14orf181	chromosome 14 open reading frame 181	400223	s53256	CCUCCAAGCUAAAAUACCUtt	AGGUAUUUUAGCUUGGAGGtg
NM_030934	C1orf25	chromosome 1 open reading frame 25	81627	s37741	CCAUUAUCAUUGUAUCAUUtt	AAUGAUACAAUGAUAAUGGgc
NM_030934	C1orf25	chromosome 1 open reading frame 25	81627	s37740	GGAUGUAACAUUGUCCGAAtt	UUCGGACAAUGUUACAUCCgt
NM_030934	C1orf25	chromosome 1 open reading frame 25	81627	s37742	GUAACAUUGUCCGAACUGAtt	UCAGUUCGGACAAUGUUACat
NM_152544	C4orf23	chromosome 4 open reading frame 23	152992	s45752	CCCUGAUGUUGAUUGGUUAtt	UAACCAAUCAACAUCAGGGaa
NM_152544	C4orf23	chromosome 4 open reading frame 23	152992	s45751	GAGUCUGUCUCGUUGGAAAtt	UUUCCAACGAGACAGACUCtt
NM_152544	C4orf23	chromosome 4 open reading frame 23	152992	s45753	GGUUUCACGUGGACGAAGAtt	UCUUCGUCCACGUGAAACCca
NM_001042476	CARHSP1	calcium regulated heat stable protein 1, 24kDa	23589	s24152	GAAGAGCAUUAAAAGCAUUtt	AAUGCUUUUAAUGCUCUUCag
NM_001042476	CARHSP1	calcium regulated heat stable protein 1, 24kDa	23589	s24154	GCACAUCUCUGAUGUGGAAtt	UUCCACAUCAGAGAUGUGCag
NM_001042476	CARHSP1	calcium regulated heat stable protein 1, 24kDa	23589	s24153	UGUGCUCCAUCCCACCCAAtt	UUGGGUGGGAUGGAGCACAtt
NM_018237	CCAR1	cell division cycle and apoptosis regulator 1	55749	s31410	GGAAAUCUGAAGACGAUAAtt	UUAUCGUCUUCAGAUUUCCta
NM_018237	CCAR1	cell division cycle and apoptosis regulator 1	55749	s31412	GGCUAGCCCUAGUAUGGAAtt	UUCCAUACUAGGGCUAGCCat
NM_018237	CCAR1	cell division cycle and apoptosis regulator 1	55749	s31411	GGUCUAAACUUGAUCCAAAtt	UUUGGAUCAAGUUUAGACCaa
NM_006561	CELF2	CUGBP, Elav-like family member 2	10659	s20957	CCUCUUUAUUUACCACCUUtt	AAGGUGGUAAAUAAAGAGGtt
NM_006561	CELF2	CUGBP, Elav-like family member 2	10659	s20959	GCAUGAAUGCUUUACAGUUtt	AACUGUAAAGCAUUCAUGCct
NM_006561	CELF2	CUGBP, Elav-like family member 2	10659	s20958	GGCCUACUCAGGAAUUCAAtt	UUGAAUUCCUGAGUAGGCCtg
NM_021938	CELF5	CUGBP, Elav-like family member 5	60680	s34168	GCAAUAUCAUUUCCUCCAAtt	UUGGAGGAAAUGAUAUUGCcg
NM_021938	CELF5	CUGBP, Elav-like family member 5	60680	s34170	GCUUCGUGAGCUUUGAUAAtt	UUAUCAAAGCUCACGAAGCcg
NM_021938	CELF5	CUGBP, Elav-like family member 5	60680	s34169	GGCUCAAAGUCCAGCUGAAtt	UUCAGCUGGACUUUGAGCCtc
NM_006387	CHERP	calcium homeostasis endoplasmic reticulum protein	10523	s20627	GCUCGGAGAAGAGAACAAAtt	UUUGUUCUCUUCUCCGAGCct
NM_006387	CHERP	calcium homeostasis endoplasmic reticulum protein	10523	s20626	GGGAAGAACUGGAUGUUCAtt	UGAACAUCCAGUUCUUCCCgg
NM_006387	CHERP	calcium homeostasis endoplasmic reticulum protein	10523	s20628	GGGAUAAGUGGGACCAGUAtt	UACUGGUCCCACUUAUCCCgg
NM_001280	CIRBP	cold inducible RNA binding protein	1153	s3085	AGUACGGACAGAUCUCUGAtt	UCAGAGAUCUGUCCGUACUtt
NM_001280	CIRBP	cold inducible RNA binding protein	1153	s3087	GGCUCCAGAGACUACUAUAtt	UAUAGUAGUCUCUGGAGCCtc
NM_001280	CIRBP	cold inducible RNA binding protein	1153	s3086	GGCUGAGUUUUGACACCAAtt	UUGGUGUCAAAACUCAGCCct
NM_007056	CLASRP	CLK4-associating serine/arginine rich protein	11129	s21947	ACAACAUGAUUGACCGAUUtt	AAUCGGUCAAUCAUGUUGUtg
NM_007056	CLASRP	CLK4-associating serine/arginine rich protein	11129	s21946	AGAUCUACAUUGAUGAGUUtt	AACUCAUCAAUGUAGAUCUgg
NM_007056	CLASRP	CLK4-associating serine/arginine rich protein	11129	s21948	GCAUGAUGGUCGACUACAAtt	UUGUAGUCGACCAUCAUGCct
NM_001008225	CNOT4	CCR4-NOT transcription complex, subunit 4	4850	s9630	CCUUCGAUGUCACUCGAAAtt	UUUCGAGUGACAUCGAAGGga
NM_001008225	CNOT4	CCR4-NOT transcription complex, subunit 4	4850	s9631	GAGUCACAGUCGUUAUUCUtt	AGAAUAACGACUGUGACUCtg
NM_001008225	CNOT4	CCR4-NOT transcription complex, subunit 4	4850	s9632	GGUACAACAAAAUACUGCAtt	UGCAGUAUUUUGUUGUACCta
NM_030594	CPEB1	cytoplasmic polyadenylation element binding protein 1	64506	s34773	CCAGGACUCAGAUUCCUCAtt	UGAGGAAUCUGAGUCCUGGgt
NM_030594	CPEB1	cytoplasmic polyadenylation element binding protein 1	64506	s34771	GGGUAUUAGCCGACAGUAAtt	UUACUGUCGGCUAAUACCCag
NM_030594	CPEB1	cytoplasmic polyadenylation element binding protein 1	64506	s34772	GGUCUGACUUGGUGGACAAtt	UUGUCCACCAAGUCAGACCca
NM_182485	CPEB2	cytoplasmic polyadenylation element binding protein 2	132864	s43735	CAUUGAUGCUUGUAUUGAAtt	UUCAAUACAAGCAUCAAUGag
NM_182485	CPEB2	cytoplasmic polyadenylation element binding protein 2	132864	s43733	CCUUAUCGAUAUUAUGAGAtt	UCUCAUAAUAUCGAUAAGGga
NM_182485	CPEB2	cytoplasmic polyadenylation element binding protein 2	132864	s43734	GGAAUUUAAGUGAUAGUGAtt	UCACUAUCACUUAAAUUCCaa
NM_014912	CPEB3	cytoplasmic polyadenylation element binding protein 3	22849	s22496	CAAUCAGCAGAGUUACAUUtt	AAUGUAACUCUGCUGAUUGga
NM_014912	CPEB3	cytoplasmic polyadenylation element binding protein 3	22849	s22497	CAAUGAUCAUGGACCGUUUtt	AAACGGUCCAUGAUCAUUGcc
NM_014912	CPEB3	cytoplasmic polyadenylation element binding protein 3	22849	s22498	GGACUGAUCAUGAACCUCUtt	AGAGGUUCAUGAUCAGUCCtt
NM_030627	CPEB4	cytoplasmic polyadenylation element binding protein 4	80315	s37201	CAUCGUCUCUUACUGGUUUtt	AAACCAGUAAGAGACGAUGcg
NM_030627	CPEB4	cytoplasmic polyadenylation element binding protein 4	80315	s37202	GAUAAACGGGUGGAAGUUAtt	UAACUUCCACCCGUUUAUCta
NM_030627	CPEB4	cytoplasmic polyadenylation element binding protein 4	80315	s37203	GGAUGGAAGAUAGCUUGAAtt	UUCAAGCUAUCUUCCAUCCag
NM_006693	CPSF4	cleavage and polyadenylation specific factor 4, 30kDa	10898	s21413	AGGUGUCCGUUGAACUGGAtt	UCCAGUUCAACGGACACCUta
NM_006693	CPSF4	cleavage and polyadenylation specific factor 4, 30kDa	10898	s21412	CUGCAUGAGUAUGACAUGAtt	UCAUGUCAUACUCAUGCAGga
NM_006693	CPSF4	cleavage and polyadenylation specific factor 4, 30kDa	10898	s21411	GGUCACCUGUUACAAGUGUtt	ACACUUGUAACAGGUGACCtg
XM_926241	CPSF4L	cleavage and polyadenylation specific factor 4-like	642843	s55135	AGAAGAUGGUGGUAUGCAAtt	UUGCAUACCACCAUCUUCUcc
XM_926241	CPSF4L	cleavage and polyadenylation specific factor 4-like	642843	s55136	GCAAGUUCCUGCACCAGUAtt	UACUGGUGCAGGAACUUGCag
NM_001129885	CPSF4L	cleavage and polyadenylation specific factor 4-like	642843	s229678	GGCUCUGUGAGAAAGGGAAtt	UUCCCUUUCUCACAGAGCCct
NM_007007	CPSF6	cleavage and polyadenylation specific factor 6, 68kDa	11052	s21775	GAGGGACCAUAGUAGAUCAtt	UGAUCUACUAUGGUCCCUCtc
NM_007007	CPSF6	cleavage and polyadenylation specific factor 6, 68kDa	11052	s223186	GAUCGUUGCAAAGUUCUUAtt	UAAGAACUUUGCAACGAUCat
NM_007007	CPSF6	cleavage and polyadenylation specific factor 6, 68kDa	11052	s21774	GGAUCAAGACGUGAACGAUtt	AUCGUUCACGUCUUGAUCCag
NM_003651	CSDA	cold shock domain protein A	8531	s16222	ACAGAAUACAGGCUGGUGAtt	UCACCAGCCUGUAUUCUGUtg
NM_003651	CSDA	cold shock domain protein A	8531	s224989	AGAUUGGAGAGAUGAAGGAtt	UCCUUCAUCUCUCCAAUCUca
NM_003651	CSDA	cold shock domain protein A	8531	s224990	AGGGACCGGUUCAUCGAAAtt	UUUCGAUGAACCGGUCCCUga
NM_014460	CSDC2	cold shock domain containing C2, RNA binding	27254	s26057	AGGACAUCUUCGUACAUGUtt	ACAUGUACGAAGAUGUCCUcg
NM_014460	CSDC2	cold shock domain containing C2, RNA binding	27254	s26058	CAAGCGGACCAGGACCUAUtt	AUAGGUCCUGGUCCGCUUGgt
NM_014460	CSDC2	cold shock domain containing C2, RNA binding	27254	s26059	CCUACAAGAUGUGCCCUAUtt	AUAGGGCACAUCUUGUAGGtc
NM_001007553	CSDE1	cold shock domain containing E1, RNA-binding	7812	s15374	GCCUAAUGGUUCUUCGUCAtt	UGACGAAGAACCAUUAGGCga
NM_001007553	CSDE1	cold shock domain containing E1, RNA-binding	7812	s15375	GGUCGUAAUUCUAACUCCAtt	UGGAGUUAGAAUUACGACCta
NM_001007553	CSDE1	cold shock domain containing E1, RNA-binding	7812	s15373	GGUUGAAUUUAGUAUUAGUtt	ACUAAUACUAAAUUCAACCtt
NM_001325	CSTF2	cleavage stimulation factor, 3' pre-RNA, subunit 2, 64kDa	1478	s3686	GGAAUGCAAGGAGCAAGUAtt	UACUUGCUCCUUGCAUUCCtg
NM_001325	CSTF2	cleavage stimulation factor, 3' pre-RNA, subunit 2, 64kDa	1478	s3684	GUUUCAGAUUGGUAUACGAtt	UCGUAUACCAAUCUGAAACta
NM_001325	CSTF2	cleavage stimulation factor, 3' pre-RNA, subunit 2, 64kDa	1478	s3685	UGAGAAUUGUGGAUCCGGAtt	UCCGGAUCCACAAUUCUCAtc
NM_015235	CSTF2T	cleavage stimulation factor, 3' pre-RNA, subunit 2, 64kDa, tau variant	23283	s23470	AGAUCCUAGAGCUCCUAUAtt	UAUAGGAGCUCUAGGAUCUga
NM_015235	CSTF2T	cleavage stimulation factor, 3' pre-RNA, subunit 2, 64kDa, tau variant	23283	s23471	CCAUUAUUGACUCACCCUAtt	UAGGGUGAGUCAAUAAUGGgc
NM_015235	CSTF2T	cleavage stimulation factor, 3' pre-RNA, subunit 2, 64kDa, tau variant	23283	s23472	GGCAUACAAGGAGUCAGUAtt	UACUGACUCCUUGUAUGCCtg
NM_198700	CUGBP1	CUG triplet repeat, RNA binding protein 1	10658	s20954	AGGUUUUCAUAGACAAGCAtt	UGCUUGUCUAUGAAAACCUtg
NM_198700	CUGBP1	CUG triplet repeat, RNA binding protein 1	10658	s20956	CCAAGGACCUGGUCUGAAAtt	UUUCAGACCAGGUCCUUGGaa
NM_198700	CUGBP1	CUG triplet repeat, RNA binding protein 1	10658	s20955	CCGUAAAGCUGCAUUAGAAtt	UUCUAAUGCAGCUUUACGGgt
NM_018959	DAZAP1	DAZ associated protein 1	26528	s25513	CCAGGAGCGAUAACAGUAAtt	UUACUGUUAUCGCUCCUGGgt
NM_018959	DAZAP1	DAZ associated protein 1	26528	s223706	CGAGGUUUUGGAUUUAUUAtt	UAAUAAAUCCAAAACCUCGgg
NM_018959	DAZAP1	DAZ associated protein 1	26528	s25514	GCGCAGCUACUUUUCCCAAtt	UUGGGAAAAGUAGCUGCGCag
NM_001351	DAZL	deleted in azoospermia-like	1618	s3939	GAUAAUCACUGAUCGAACUtt	AGUUCGAUCAGUGAUUAUCtt
NM_001351	DAZL	deleted in azoospermia-like	1618	s3940	GCAUAUCCUACUUACCCAAtt	UUGGGUAAGUAGGAUAUGCct
NM_001351	DAZL	deleted in azoospermia-like	1618	s3941	GCUGUUAACUACCACUGUAtt	UACAGUGGUAGUUAACAGCtg
NM_018665	DDX43	DEAD (Asp-Glu-Ala-Asp) box polypeptide 43	55510	s30921	GAAGAAUACGUACACCGAAtt	UUCGGUGUACGUAUUCUUCaa
NM_018665	DDX43	DEAD (Asp-Glu-Ala-Asp) box polypeptide 43	55510	s30919	GCAAGGCAAUGCAAACGAAtt	UUCGUUUGCAUUGCCUUGCtg
NM_018665	DDX43	DEAD (Asp-Glu-Ala-Asp) box polypeptide 43	55510	s30920	GCGGAGGAGUUGAAUCGAAtt	UUCGAUUCAACUCCUCCGCcg
NM_182699	DDX53	DEAD (Asp-Glu-Ala-Asp) box polypeptide 53	168400	s46699	CAAGGAAUAUUGACGUAUAtt	UAUACGUCAAUAUUCCUUGgg
NM_182699	DDX53	DEAD (Asp-Glu-Ala-Asp) box polypeptide 53	168400	s46700	CGGCUAUAGAAACACUUAUtt	AUAAGUGUUUCUAUAGCCGct
NM_182699	DDX53	DEAD (Asp-Glu-Ala-Asp) box polypeptide 53	168400	s46698	GCAUAAUAAGGGUAGGGAUtt	AUCCCUACCCUUAUUAUGCtt
NM_001347	DGKQ	diacylglycerol kinase, theta 110kDa	1609	s3922	AGAUCGUGCAGAUGAGUAAtt	UUACUCAUCUGCACGAUCUtg
NM_001347	DGKQ	diacylglycerol kinase, theta 110kDa	1609	s3921	GGAAGCUACUGAACCCUCAtt	UGAGGGUUCAGUAGCUUCCgg
NM_001347	DGKQ	diacylglycerol kinase, theta 110kDa	1609	s3920	GGAUUGCCCAGGGUUCCUAtt	UAGGAACCCUGGGCAAUCCgg
NM_198963	DHX57	DEAH (Asp-Glu-Ala-Asp/His) box polypeptide 57	90957	s40539	CAGACGUAGUAAUCGAUGUtt	ACAUCGAUUACUACGUCUGtt
NM_198963	DHX57	DEAH (Asp-Glu-Ala-Asp/His) box polypeptide 57	90957	s40540	CUUCGGAACCUGUCGUAUAtt	UAUACGACAGGUUCCGAAGtt
NM_198963	DHX57	DEAH (Asp-Glu-Ala-Asp/His) box polypeptide 57	90957	s40541	GUCGAGUAUUCAUCCGAGAtt	UCUCGGAUGAAUACUCGACta
NM_004941	DHX8	DEAH (Asp-Glu-Ala-His) box polypeptide 8	1659	s4016	CCAUCCCAGGUCGAACAUAtt	UAUGUUCGACCUGGGAUGGtg
NM_004941	DHX8	DEAH (Asp-Glu-Ala-His) box polypeptide 8	1659	s4018	GCAGUGGGUUCUUCCGUAAtt	UUACGGAAGAACCCACUGCag
NM_004941	DHX8	DEAH (Asp-Glu-Ala-His) box polypeptide 8	1659	s4017	GCCUGAUUACUGUUAUGCAtt	UGCAUAACAGUAAUCAGGCtg
NM_001363	DKC1	dyskeratosis congenita 1, dyskerin	1736	s4111	CUGCGACCAUGGUAUAGUAtt	UACUAUACCAUGGUCGCAGgt
NM_001363	DKC1	dyskeratosis congenita 1, dyskerin	1736	s4112	GCUCCUCAGUUGAUCAAGAtt	UCUUGAUCAACUGAGGAGCtg
NM_001363	DKC1	dyskeratosis congenita 1, dyskerin	1736	s4110	GGCGAGUUGUUUACCCUUUtt	AAAGGGUAAACAACUCGCCgc
NM_018163	DNAJC17	DnaJ (Hsp40) homolog, subfamily C, member 17	55192	s30397	AGAGGACCCAGAAACUUGAtt	UCAAGUUUCUGGGUCCUCUct
NM_018163	DNAJC17	DnaJ (Hsp40) homolog, subfamily C, member 17	55192	s30398	CCAGGACACUAGAGCAAGAtt	UCUUGCUCUAGUGUCCUGGtg
NM_018163	DNAJC17	DnaJ (Hsp40) homolog, subfamily C, member 17	55192	s30399	GGAAGAAAGUGAAGCUUGAtt	UCAAGCUUCACUUUCUUCCtt
NM_194249	DND1	dead end homolog 1 (zebrafish)	373863	s51522	GAGUUCCGCCUGAUGAUGAtt	UCAUCAUCAGGCGGAACUCgt
NM_194249	DND1	dead end homolog 1 (zebrafish)	373863	s51521	GGACAAGUUAGGGUUCCAAtt	UUGGAACCCUAACUUGUCCct
NM_194249	DND1	dead end homolog 1 (zebrafish)	373863	s51523	GGGUGAAUCCAGAGAACAAtt	UUGUUCUCUGGAUUCACCCtc
NM_001025290	DPPA5	developmental pluripotency associated 5	340168	s50673	ACGGAUCUCGAAUCCCUUAtt	UAAGGGAUUCGAGAUCCGUcc
NM_001025290	DPPA5	developmental pluripotency associated 5	340168	s50674	GAGCUAGAGUGAUUCCUUAtt	UAAGGAAUCACUCUAGCUCtg
NM_001025290	DPPA5	developmental pluripotency associated 5	340168	s50675	GGGUGAAAGUUCCCGAAGAtt	UCUUCGGGAACUUUCACCCac
NM_020175	DUS3L	dihydrouridine synthase 3-like (S. cerevisiae)	56931	s32424	CAAGGAGCAGUUUCACCAAtt	UUGGUGAAACUGCUCCUUGgt
NM_020175	DUS3L	dihydrouridine synthase 3-like (S. cerevisiae)	56931	s32425	CCCACGAACUACGACAAGAtt	UCUUGUCGUAGUUCGUGGGct
NM_020175	DUS3L	dihydrouridine synthase 3-like (S. cerevisiae)	56931	s32423	GGAGAAGACUUGCCGGGAAtt	UUCCCGGCAAGUCUUCUCCtg
NM_006893	EIF2D	eukaryotic translation initiation factor 2D	1939	s4495	GCUUCGAGCUGAUGUGACAtt	UGUCACAUCAGCUCGAAGCtt
NM_006893	EIF2D	eukaryotic translation initiation factor 2D	1939	s4494	GGCUAUUGCUUGAAGAGUAtt	UACUCUUCAAGCAAUAGCCag
NM_006893	EIF2D	eukaryotic translation initiation factor 2D	1939	s4496	GGUUGAUGCAGACAACAAAtt	UUUGUUGUCUGCAUCAACCag
NM_004094	EIF2S1	eukaryotic translation initiation factor 2, subunit 1 alpha, 35kDa	1965	s4557	CCCAUUAAGAUUAAUCUAAtt	UUAGAUUAAUCUUAAUGGGca
NM_004094	EIF2S1	eukaryotic translation initiation factor 2, subunit 1 alpha, 35kDa	1965	s4555	CGUUCUAUCAACAAACUCAtt	UGAGUUUGUUGAUAGAACGga
NM_004094	EIF2S1	eukaryotic translation initiation factor 2, subunit 1 alpha, 35kDa	1965	s4556	GAAUGAAGAUGAACGGGAAtt	UUCCCGUUCAUCUUCAUUCaa
NM_003751	EIF3B	eukaryotic translation initiation factor 3, subunit B	8662	s16494	GCUACAAGCUUGACAAGCAtt	UGCUUGUCAAGCUUGUAGCcg
NM_003751	EIF3B	eukaryotic translation initiation factor 3, subunit B	8662	s16493	GGCUACCUUUCAUCAAAGAtt	UCUUUGAUGAAAGGUAGCCag
NM_003751	EIF3B	eukaryotic translation initiation factor 3, subunit B	8662	s16492	GGGUCAACCUCUUUACGGAtt	UCCGUAAAGAGGUUGACCCgg
NM_003755	EIF3G	eukaryotic translation initiation factor 3, subunit G	8666	s16505	AGGAGGUCAUCAACGGAAAtt	UUUCCGUUGAUGACCUCCUtg
NM_003755	EIF3G	eukaryotic translation initiation factor 3, subunit G	8666	s225017	AGUGACAGAGUACAAGAUAtt	UAUCUUGUACUCUGUCACUgt
NM_003755	EIF3G	eukaryotic translation initiation factor 3, subunit G	8666	s16504	GUCAUCAACGGAAACAUAAtt	UUAUGUUUCCGUUGAUGACct
NM_001417	EIF4B	eukaryotic translation initiation factor 4B	1975	s4573	GCACAGUAACGAUGACGAUtt	AUCGUCAUCGUUACUGUGCca
NM_001417	EIF4B	eukaryotic translation initiation factor 4B	1975	s4575	GGAAGUGAGUCAUCACAAAtt	UUUGUGAUGACUCACUUCCtg
NM_001417	EIF4B	eukaryotic translation initiation factor 4B	1975	s4574	GUAUCGAGAUCGUUAUGAUtt	AUCAUAACGAUCUCGAUACtt
NM_031992	EIF4H	eukaryotic translation initiation factor 4H	7458	s224778	AGACCACGACUCCAGCUUAtt	UAAGCUGGAGUCGUGGUCUct
NM_031992	EIF4H	eukaryotic translation initiation factor 4H	7458	s14846	CAGCAUACGUAGGAAAUCUtt	AGAUUUCCUACGUAUGCUGtg
NM_031992	EIF4H	eukaryotic translation initiation factor 4H	7458	s14845	GGAAAUCUACCUUUCAAUAtt	UAUUGAAAGGUAGAUUUCCta
NM_001419	ELAVL1	ELAV (embryonic lethal, abnormal vision, Drosophila)-like 1 (Hu antigen R)	1994	s4608	ACUUAUUCGGGAUAAAGUAtt	UACUUUAUCCCGAAUAAGUtt
NM_001419	ELAVL1	ELAV (embryonic lethal, abnormal vision, Drosophila)-like 1 (Hu antigen R)	1994	s4610	GCGUUUAUCCGGUUUGACAtt	UGUCAAACCGGAUAAACGCaa
NM_001419	ELAVL1	ELAV (embryonic lethal, abnormal vision, Drosophila)-like 1 (Hu antigen R)	1994	s4609	UGAACUACGUGACCGCGAAtt	UUCGCGGUCACGUAGUUCAca
NM_004432	ELAVL2	ELAV (embryonic lethal, abnormal vision, Drosophila)-like 2 (Hu antigen B)	1993	s4606	CAAUGACCAUUGACGGAAUtt	AUUCCGUCAAUGGUCAUUGga
NM_004432	ELAVL2	ELAV (embryonic lethal, abnormal vision, Drosophila)-like 2 (Hu antigen B)	1993	s4607	CACCCUGAAUGGAUUGAGAtt	UCUCAAUCCAUUCAGGGUGtt
NM_004432	ELAVL2	ELAV (embryonic lethal, abnormal vision, Drosophila)-like 2 (Hu antigen B)	1993	s4605	CCAACUUAAUAGUCAACUAtt	UAGUUGACUAUUAAGUUGGtc
NM_032281	ELAVL3	ELAV (embryonic lethal, abnormal vision, Drosophila)-like 3 (Hu antigen C)	1995	s4613	CCUCAACGGCCUCAAAUUAtt	UAAUUUGAGGCCGUUGAGGgt
NM_032281	ELAVL3	ELAV (embryonic lethal, abnormal vision, Drosophila)-like 3 (Hu antigen C)	1995	s223473	CGAAGAGGCUAUCAAAGGAtt	UCCUUUGAUAGCCUCUUCGgc
NM_032281	ELAVL3	ELAV (embryonic lethal, abnormal vision, Drosophila)-like 3 (Hu antigen C)	1995	s4611	GAUGCUAACCUGUACGUCAtt	UGACGUACAGGUUAGCAUCcc
NM_021952	ELAVL4	ELAV (embryonic lethal, abnormal vision, Drosophila)-like 4 (Hu antigen D)	1996	s223474	CAAUUACCAUUGAUGGAAUtt	AUUCCAUCAAUGGUAAUUGgg
NM_021952	ELAVL4	ELAV (embryonic lethal, abnormal vision, Drosophila)-like 4 (Hu antigen D)	1996	s4614	CACGAAUCCUGGUUGAUCAtt	UGAUCAACCAGGAUUCGUGag
NM_021952	ELAVL4	ELAV (embryonic lethal, abnormal vision, Drosophila)-like 4 (Hu antigen D)	1996	s4616	GAGUUUAGGGUAUGGAUUUtt	AAAUCCAUACCCUAAACUCtg
NM_017993	ENOX1	ecto-NOX disulfide-thiol exchanger 1	55068	s30096	CAAGACCGAGAGAACAAUAtt	UAUUGUUCUCUCGGUCUUGgt
NM_017993	ENOX1	ecto-NOX disulfide-thiol exchanger 1	55068	s30097	GAACAGUGCGGUGAUAUUAtt	UAAUAUCACCGCACUGUUCaa
NM_017993	ENOX1	ecto-NOX disulfide-thiol exchanger 1	55068	s30098	GAAGCUCUGCUAAUAGGUAtt	UACCUAUUAGCAGAGCUUCtt
NM_006375	ENOX2	ecto-NOX disulfide-thiol exchanger 2	10495	s20572	CUAUCAAAUCUGAACGUGAtt	UCACGUUCAGAUUUGAUAGga
NM_006375	ENOX2	ecto-NOX disulfide-thiol exchanger 2	10495	s20571	GGAAAUGACUGGAGUUGGAtt	UCCAACUCCAGUCAUUUCCtg
NM_006375	ENOX2	ecto-NOX disulfide-thiol exchanger 2	10495	s20573	GUUGGAAAAUCUUAAAGAAtt	UUCUUUAAGAUUUUCCAACat
NM_024939	ESRP2	epithelial splicing regulatory protein 2	80004	s36796	AGCCCGAGGUGAUAAAGCAtt	UGCUUUAUCACCUCGGGCUtc
NM_024939	ESRP2	epithelial splicing regulatory protein 2	80004	s228220	CGGAGACGGCAGCUCUAUAtt	UAUAGAGCUGCCGUCUCCGtg
NM_024939	ESRP2	epithelial splicing regulatory protein 2	80004	s36798	GCAGUCAAUUGUUUUCGAAtt	UUCGAAAACAAUUGACUGCtg
NM_013986	EWSR1	Ewing sarcoma breakpoint region 1	2130	s4886	AGAUUUUCAAGGGAGCAAAtt	UUUGCUCCCUUGAAAAUCUtt
NM_013986	EWSR1	Ewing sarcoma breakpoint region 1	2130	s4887	GAGUAGCUAUGGUCAACAAtt	UUGUUGACCAUAGCUACUCtg
NM_013986	EWSR1	Ewing sarcoma breakpoint region 1	2130	s4888	GCCUCCCACUGGUUAUACUtt	AGUAUAACCAGUGGGAGGCtg
NM_002024	FMR1	fragile X mental retardation 1	2332	s5316	CAUGAACAGUUUAUCGUAAtt	UUACGAUAAACUGUUCAUGaa
NM_002024	FMR1	fragile X mental retardation 1	2332	s5317	GACUGAUGAUGGUCAAGGAtt	UCCUUGACCAUCAUCAGUCac
NM_002024	FMR1	fragile X mental retardation 1	2332	s5315	GGAUUAUCACCUGAACUAUtt	AUAGUUCAGGUGAUAAUCCaa
NM_003902	FUBP1	far upstream element (FUSE) binding protein 1	8880	s16968	GAUCCUAAUAUGAAGUUAUtt	AUAACUUCAUAUUAGGAUCtg
NM_003902	FUBP1	far upstream element (FUSE) binding protein 1	8880	s16967	GGAACGGGCUGGAGUUAAAtt	UUUAACUCCAGCCCGUUCCtg
NM_003902	FUBP1	far upstream element (FUSE) binding protein 1	8880	s16966	GGAUUACAGGAGACCCAUAtt	UAUGGGUCUCCUGUAAUCCta
NM_003934	FUBP3	far upstream element (FUSE) binding protein 3	8939	s17096	GCAACAGCACAAUCCAGGAtt	UCCUGGAUUGUGCUGUUGCtg
NM_003934	FUBP3	far upstream element (FUSE) binding protein 3	8939	s17094	GCAGUAUAGAGGUAUCUGUtt	ACAGAUACCUCUAUACUGCct
NM_003934	FUBP3	far upstream element (FUSE) binding protein 3	8939	s17095	GGACGGUAAUAACGGAAGAtt	UCUUCCGUUAUUACCGUCCtt
NM_004960	FUS	fusion (involved in t(12;16) in malignant liposarcoma)	2521	s5401	AGCCCAUGAUUAAUUUGUAtt	UACAAAUUAAUCAUGGGCUgt
XM_011545782	FUS	FUS RNA binding protein	2521	s533595	GAUUGGUAUUAUUAAGACAtt	UGUCUUAAUAAUACCAAUCtg
XM_011545782	FUS	FUS RNA binding protein	2521	s533596	GUGUUACCCUCGUUAUUUUtt	AAAAUAACGAGGGUAACACtg
NM_001013438	FXR1	fragile X mental retardation, autosomal homolog 1	8087	s15612	CGAGCUGAGUGAUUGGUCAtt	UGACCAAUCACUCAGCUCGtc
NM_001013438	FXR1	fragile X mental retardation, autosomal homolog 1	8087	s15610	CGUACGAAGUUGAUGCUUAtt	UAAGCAUCAACUUCGUACGaa
NM_001013438	FXR1	fragile X mental retardation, autosomal homolog 1	8087	s15611	GGAAUGACUGAAUCUGAUAtt	UAUCAGAUUCAGUCAUUCCat
NM_004860	FXR2	fragile X mental retardation, autosomal homolog 2	9513	s18243	CCAUGCGACUCGAACCUAUtt	AUAGGUUCGAGUCGCAUGGag
NM_004860	FXR2	fragile X mental retardation, autosomal homolog 2	9513	s18244	CGCUUGGAGAGGCUACAAAtt	UUUGUAGCCUCUCCAAGCGaa
NM_004860	FXR2	fragile X mental retardation, autosomal homolog 2	9513	s18242	GGAACGCACUAAACCCUCAtt	UGAGGGUUUAGUGCGUUCCag
NM_198395	G3BP1	GTPase activating protein (SH3 domain) binding protein 1	10146	s19754	GGACAAAUCAGAGCUUAAAtt	UUUAAGCUCUGAUUUGUCCac
NM_198395	G3BP1	GTPase activating protein (SH3 domain) binding protein 1	10146	s19756	GGGAAUUUGUGAGACAGUAtt	UACUGUCUCACAAAUUCCCgc
NM_198395	G3BP1	GTPase activating protein (SH3 domain) binding protein 1	10146	s19755	GUCUGAAUGUCGAAGAGAAtt	UUCUCUUCGACAUUCAGACgg
NM_012297	G3BP2	GTPase activating protein (SH3 domain) binding protein 2	9908	s19206	CUAUGUUCAUGGUGGAGUAtt	UACUCCACCAUGAACAUAGga
NM_012297	G3BP2	GTPase activating protein (SH3 domain) binding protein 2	9908	s19208	GAAUGAUGCGUGAUCGUGAtt	UCACGAUCACGCAUCAUUCca
NM_012297	G3BP2	GTPase activating protein (SH3 domain) binding protein 2	9908	s19207	GCAGGGAUAUUAGGCGCAAtt	UUGCGCCUAAUAUCCCUGCga
NM_002046	GAPDH	glyceraldehyde-3-phosphate dehydrogenase	2597	s5572	CAUGAGAAGUAUGACAACAtt	UGUUGUCAUACUUCUCAUGgt
NM_002046	GAPDH	glyceraldehyde-3-phosphate dehydrogenase	2597	s5574	CUCAUUUCCUGGUAUGACAtt	UGUCAUACCAGGAAAUGAGct
NM_002046	GAPDH	glyceraldehyde-3-phosphate dehydrogenase	2597	s5573	UGGUUUACAUGUUCCAAUAtt	UAUUGGAACAUGUAAACCAtg
NM_002092	GRSF1	G-rich RNA sequence binding factor 1	2926	s6233	CGAGAUAUUUCCAAGCAGAtt	UCUGCUUGGAAAUAUCUCGat
NM_002092	GRSF1	G-rich RNA sequence binding factor 1	2926	s6234	CGGUGAGAAUGGAAUACAUtt	AUGUAUUCCAUUCUCACCGtt
NM_002092	GRSF1	G-rich RNA sequence binding factor 1	2926	s6235	CGUUCAUCAUAGGUAUAUUtt	AAUAUACCUAUGAUGAACGtg
NM_002097	GTF3A	general transcription factor IIIA	2971	s230101	CAUUUAAACGCAAAGAUUAtt	UAAUCUUUGCGUUUAAAUGtt
NM_002097	GTF3A	general transcription factor IIIA	2971	s230099	CCAGCAAGCUGAAACGACAtt	UGUCGUUUCAGCUUGCUGGgt
NM_002097	GTF3A	general transcription factor IIIA	2971	s230100	GGGCAAGGCUUAUCUUUGUtt	ACAAAGAUAAGCCUUGCCCtt
NM_005336	HDLBP	high density lipoprotein binding protein	3069	s6504	CUGCAAGACUUGGAGCUAAtt	UUAGCUCCAAGUCUUGCAGtt
NM_005336	HDLBP	high density lipoprotein binding protein	3069	s6503	GACCUUCACCGUUACGUUAtt	UAACGUAACGGUGAAGGUCaa
NM_005336	HDLBP	high density lipoprotein binding protein	3069	s6502	GAGCGUACCAAGGAUCUAAtt	UUAGAUCCUUGGUACGCUCat
NM_014877	HELZ	helicase with zinc finger	9931	s19270	CAGUUUCAAUUAAAUCGAUtt	AUCGAUUUAAUUGAAACUGaa
NM_014877	HELZ	helicase with zinc finger	9931	s19271	GCUAUUUACUCAGUCCGUUtt	AACGGACUGAGUAAAUAGCtg
NM_014877	HELZ	helicase with zinc finger	9931	s19269	GGAUUGGAACCAGUACUCAtt	UGAGUACUGGUUCCAAUCCaa
NM_006805	HNRNPA0	heterogeneous nuclear ribonucleoprotein A0	10949	s21544	AGGCCGAGAUUAUUGCCGAtt	UCGGCAAUAAUCUCGGCCUtt
NM_006805	HNRNPA0	heterogeneous nuclear ribonucleoprotein A0	10949	s21543	CGGUCGCAGUAAUAGUGGAtt	UCCACUAUUACUGCGACCGcc
NM_006805	HNRNPA0	heterogeneous nuclear ribonucleoprotein A0	10949	s21545	GACUUUACGUGUUAAUUCUtt	AGAAUUAACACGUAAAGUCtt
NM_031157	HNRNPA1	heterogeneous nuclear ribonucleoprotein A1	3178	s223860	GAAUGGUUAUAAAAGUGAUtt	AUCACUUUUAUAACCAUUCca
NM_001011725	HNRNPA1L2	heterogeneous nuclear ribonucleoprotein A1-like 2	144983	s195756	CUAUGAAUACAACGCCACAtt	UGUGGCGUUGUAUUCAUAGct
NM_001011725	HNRNPA1L2	heterogeneous nuclear ribonucleoprotein A1-like 2	144983	s223347	GAAGUAAUUGAAAUCAUGAtt	UCAUGAUUUCAAUUACUUCaa
NM_001011725	HNRNPA1L2	heterogeneous nuclear ribonucleoprotein A1-like 2	144983	s195755	UGAAUACAACGCCACACAAtt	UUGUGUGGCGUUGUAUUCAta
NM_031243	HNRNPA2B1	heterogeneous nuclear ribonucleoprotein A2/B1	3181	s6714	CAUCAAUGGUCAUAAUGCAtt	UGCAUUAUGACCAUUGAUGgt
NM_031243	HNRNPA2B1	heterogeneous nuclear ribonucleoprotein A2/B1	3181	s6715	CCAUGAUCCUGUGGAUAAAtt	UUUAUCCACAGGAUCAUGGtc
NM_031243	HNRNPA2B1	heterogeneous nuclear ribonucleoprotein A2/B1	3181	s6713	GCAACCUUCUAACUACGGUtt	ACCGUAGUUAGAAGGUUGCtg
NM_194247	HNRNPA3	heterogeneous nuclear ribonucleoprotein A3	220988	s47928	CAAGGUUGAUGGGCGUGUAtt	UACACGCCCAUCAACCUUGtg
NM_194247	HNRNPA3	heterogeneous nuclear ribonucleoprotein A3	220988	s47926	GCAAGAUUGAAACCAUAGAtt	UCUAUGGUUUCAAUCUUGCca
NM_194247	HNRNPA3	heterogeneous nuclear ribonucleoprotein A3	220988	s47927	GCUUUGAAACUACAGAUGAtt	UCAUCUGUAGUUUCAAAGCtc
NM_031266	HNRNPAB	heterogeneous nuclear ribonucleoprotein A/B	3182	s6718	GAAGGACCCGGUGAAGAAAtt	UUUCUUCACCGGGUCCUUCtt
NM_031266	HNRNPAB	heterogeneous nuclear ribonucleoprotein A/B	3182	s6717	GGAUCCAAAGUUGAACAAAtt	UUUGUUCAACUUUGGAUCCat
NM_031266	HNRNPAB	heterogeneous nuclear ribonucleoprotein A/B	3182	s6716	GGUUUAUCCUGUUCAAAGAtt	UCUUUGAACAGGAUAAACCca
NM_031314	HNRNPC	heterogeneous nuclear ribonucleoprotein C (C1/C2)	3183	s6721	ACACUCUUGUGGUCAAGAAtt	UUCUUGACCACAAGAGUGUtg
NM_031314	HNRNPC	heterogeneous nuclear ribonucleoprotein C (C1/C2)	3183	s6719	CAACGGGACUAUUAUGAUAtt	UAUCAUAAUAGUCCCGUUGaa
NM_031314	HNRNPC	heterogeneous nuclear ribonucleoprotein C (C1/C2)	3183	s6720	GAUGAAGAAUGAUAAGUCAtt	UGACUUAUCAUUCUUCAUCtc
NM_001013631	HNRNPCL1	heterogeneous nuclear ribonucleoprotein C-like 1	343069	s50975	CACUCUUGUUGUCAAGAAAtt	UUUCUUGACAACAAGAGUGtt
NM_001013631	HNRNPCL1	heterogeneous nuclear ribonucleoprotein C-like 1	343069	s50974	GCUUUCAACGGGAUUAUUAtt	UAAUAAUCCCGUUGAAAGCca
NM_001013631	HNRNPCL1	heterogeneous nuclear ribonucleoprotein C-like 1	343069	s50976	GUUGAAAGGUGAUGACCUUtt	AAGGUCAUCACCUUUCAACtt
NM_031370	HNRNPD	heterogeneous nuclear ribonucleoprotein D (AU-rich element RNA binding protein 1, 37kDa)	3184	s6722	GAAUCGGAGAGUGUAGAUAtt	UAUCUACACUCUCCGAUUCtt
NM_031370	HNRNPD	heterogeneous nuclear ribonucleoprotein D (AU-rich element RNA binding protein 1, 37kDa)	3184	s6724	GGAAGGUGAUUGAUCCUAAtt	UUAGGAUCAAUCACCUUCCca
NM_031370	HNRNPD	heterogeneous nuclear ribonucleoprotein D (AU-rich element RNA binding protein 1, 37kDa)	3184	s6723	GGUUCUGCUUUAUUACCUUtt	AAGGUAAUAAAGCAGAACCca
NM_004966	HNRNPF	heterogeneous nuclear ribonucleoprotein F	3185	s6727	CGACCGAGAACGACAUUUAtt	UAAAUGUCGUUCUCGGUCGct
NM_004966	HNRNPF	heterogeneous nuclear ribonucleoprotein F	3185	s230280	GAAUGUAUGACCACAGAUAtt	UAUCUGUGGUCAUACAUUCcg
NM_004966	HNRNPF	heterogeneous nuclear ribonucleoprotein F	3185	s6725	GCAGCACAGAUAUAUAGAAtt	UUCUAUAUAUCUGUGCUGCat
NM_005520	HNRNPH1	heterogeneous nuclear ribonucleoprotein H1 (H)	3187	s6728	GAAGCAUACUGGUCCAAAUtt	AUUUGGACCAGUAUGCUUCaa
NM_005520	HNRNPH1	heterogeneous nuclear ribonucleoprotein H1 (H)	3187	s6729	GAGUAACUGGUGAAGCAGAtt	UCUGCUUCACCAGUUACUCtg
NM_005520	HNRNPH1	heterogeneous nuclear ribonucleoprotein H1 (H)	3187	s6730	GGAUUUGGGUCAGAUAGAUtt	AUCUAUCUGACCCAAAUCCat
NM_001032393	HNRNPH2	heterogeneous nuclear ribonucleoprotein H2 (H')	3188	s6732	ACAGCUAUGUAGAACUUUUtt	AAAAGUUCUACAUAGCUGUga
NM_001032393	HNRNPH2	heterogeneous nuclear ribonucleoprotein H2 (H')	3188	s6733	CAACCAGUCUAGUUAUGGAtt	UCCAUAACUAGACUGGUUGga
NM_001032393	HNRNPH2	heterogeneous nuclear ribonucleoprotein H2 (H')	3188	s6731	GCACAUCAGGUAUUCGUUUtt	AAACGAAUACCUGAUGUGCca
NM_021644	HNRNPH3	heterogeneous nuclear ribonucleoprotein H3 (2H9)	3189	s6734	CAUUGACGAUGGACUACCAtt	UGGUAGUCCAUCGUCAAUGtt
NM_021644	HNRNPH3	heterogeneous nuclear ribonucleoprotein H3 (2H9)	3189	s6736	CGACCGGGACCAUAUGAUAtt	UAUCAUAUGGUCCCGGUCGct
NM_021644	HNRNPH3	heterogeneous nuclear ribonucleoprotein H3 (2H9)	3189	s6735	GGAUAACAUUGACGAUGGAtt	UCCAUCGUCAAUGUUAUCCca
NM_002140	HNRNPK	heterogeneous nuclear ribonucleoprotein K	3190	s6737	CGAUGAAACCUAUGAUUAUtt	AUAAUCAUAGGUUUCAUCGta
NM_002140	HNRNPK	heterogeneous nuclear ribonucleoprotein K	3190	s6739	GAGCUUCGAUCAAAAUUGAtt	UCAAUUUUGAUCGAAGCUCcc
NM_002140	HNRNPK	heterogeneous nuclear ribonucleoprotein K	3190	s6738	GGUCAGCGGAUUAAACAAAtt	UUUGUUUAAUCCGCUGACCac
NM_001533	HNRNPL	heterogeneous nuclear ribonucleoprotein L	3191	s6742	CGGAUGUUCUUUACACUAUtt	AUAGUGUAAAGAACAUCCGtg
NM_001533	HNRNPL	heterogeneous nuclear ribonucleoprotein L	3191	s6741	GCACUCUGAAGAUCGAAUAtt	UAUUCGAUCUUCAGAGUGCaa
NM_001533	HNRNPL	heterogeneous nuclear ribonucleoprotein L	3191	s6740	GGCUUGGAUCAAUCUAAGAtt	UCUUAGAUUGAUCCAAGCCat
NM_031203	HNRNPM	heterogeneous nuclear ribonucleoprotein M	4670	s9260	GAAUAGGCACUGUUACUUUtt	AAAGUAACAGUGCCUAUUCca
NM_031203	HNRNPM	heterogeneous nuclear ribonucleoprotein M	4670	s9259	GAGAGAUCAUUGCAAAGCAtt	UGCUUUGCAAUGAUCUCUCct
NM_031203	HNRNPM	heterogeneous nuclear ribonucleoprotein M	4670	s9261	GCUGCUAUUUGAUAGACCAtt	UGGUCUAUCAAAUAGCAGCtg
NM_005826	HNRNPR	heterogeneous nuclear ribonucleoprotein R	10236	s19980	GCACUGCGUAUGAAGAUUAtt	UAAUCUUCAUACGCAGUGCtt
NM_005826	HNRNPR	heterogeneous nuclear ribonucleoprotein R	10236	s19981	GGAAAACUCGAAAGAGUAAtt	UUACUCUUUCGAGUUUUCCaa
NM_005826	HNRNPR	heterogeneous nuclear ribonucleoprotein R	10236	s19979	GGUUAUACUCUGGAUGUAAtt	UUACAUCCAGAGUAUAACCag
NM_031372	HNRPDL	heterogeneous nuclear ribonucleoprotein D-like	9987	s19404	CAAAUUGAUAGAUCCCAAAtt	UUUGGGAUCUAUCAAUUUGcc
NM_031372	HNRPDL	heterogeneous nuclear ribonucleoprotein D-like	9987	s19403	CCCGGAUACUUCUGAAGAAtt	UUCUUCAGAAGUAUCCGGGct
NM_031372	HNRPDL	heterogeneous nuclear ribonucleoprotein D-like	9987	s19405	GAACGAGUACAGCAAUAUAtt	UAUAUUGCUGUACUCGUUCat
NM_138394	HNRPLL	heterogeneous nuclear ribonucleoprotein L-like	92906	s41041	CCGUGUACAUUGCUGGUCAtt	UGACCAGCAAUGUACACGGgt
NM_138394	HNRPLL	heterogeneous nuclear ribonucleoprotein L-like	92906	s41042	CUGUUCUGCUUAUAUGGAAtt	UUCCAUAUAAGCAGAACAGgt
NM_138394	HNRPLL	heterogeneous nuclear ribonucleoprotein L-like	92906	s41040	GUCUAAAUGUUAUUAGGAAtt	UUCCUAAUAACAUUUAGACga
NM_014500	HTATSF1	HIV-1 Tat specific factor 1	27336	s26178	CUGAAAAAGUGUUAGAUGAtt	UCAUCUAACACUUUUUCAGag
NM_014500	HTATSF1	HIV-1 Tat specific factor 1	27336	s26180	GAGAGAUCCUCAGACAGAAtt	UUCUGUCUGAGGAUCUCUCat
NM_014500	HTATSF1	HIV-1 Tat specific factor 1	27336	s26179	GCUGAUUAUUGUAUUCAGAtt	UCUGAAUACAAUAAUCAGCtt
NM_006546	IGF2BP1	insulin-like growth factor 2 mRNA binding protein 1	10642	s20916	CCAUCCGCAACAUCACAAAtt	UUUGUGAUGUUGCGGAUGGtg
NM_006546	IGF2BP1	insulin-like growth factor 2 mRNA binding protein 1	10642	s20918	CCGGGAAAGUAGAAUUACAtt	UGUAAUUCUACUUUCCCGGag
NM_006546	IGF2BP1	insulin-like growth factor 2 mRNA binding protein 1	10642	s20917	GAAAAACGGUGAACGAGUUtt	AACUCGUUCACCGUUUUUCca
NM_006548	IGF2BP2	insulin-like growth factor 2 mRNA binding protein 2	10644	s20924	GAACUUAACCAGUGCAGAAtt	UUCUGCACUGGUUAAGUUCtg
NM_006548	IGF2BP2	insulin-like growth factor 2 mRNA binding protein 2	10644	s20923	GGAAAAUCAUGGAAGUUGAtt	UCAACUUCCAUGAUUUUCCca
NM_006548	IGF2BP2	insulin-like growth factor 2 mRNA binding protein 2	10644	s20922	GGCUUGACCAUAAAGAACAtt	UGUUCUUUAUGGUCAAGCCct
NM_006547	IGF2BP3	insulin-like growth factor 2 mRNA binding protein 3	10643	s20921	CACUGACUCGGAAACUGCAtt	UGCAGUUUCCGAGUCAGUGtt
NM_006547	IGF2BP3	insulin-like growth factor 2 mRNA binding protein 3	10643	s20920	CUUUGUUAGUCCUAAAGAAtt	UUCUUUAGGACUAACAAAGtt
NM_006547	IGF2BP3	insulin-like growth factor 2 mRNA binding protein 3	10643	s20919	GCAGUUUGAGCAAUCAGAAtt	UUCUGAUUGCUCAAACUGCgg
NM_024660	IGFLR1	IGF-like family receptor 1	79713	s36160	ACCUUUGCCUAUUCGCUGAtt	UCAGCGAAUAGGCAAAGGUgg
NM_024660	IGFLR1	IGF-like family receptor 1	79713	s228195	GCAAGUUCCAUUGCCUGGAtt	UCCAGGCAAUGGAACUUGCtg
NM_024660	IGFLR1	IGF-like family receptor 1	79713	s36161	GGAAAACUGCGGACUCAAUtt	AUUGAGUCCGCAGUUUUCCcg
NM_004136	IREB2	iron-responsive element binding protein 2	3658	s7499	GCUGUGAAAUUGUUUCGAAtt	UUCGAAACAAUUUCACAGCtt
NM_004136	IREB2	iron-responsive element binding protein 2	3658	s7500	GGAACAUUUUCUUCGCAGAtt	UCUGCGAAGAAAAUGUUCCtg
NM_004136	IREB2	iron-responsive element binding protein 2	3658	s7498	GGAAUAGUGCUGCCGCUAAtt	UUAGCGGCAGCACUAUUCCta
NM_006559	KHDRBS1	KH domain containing, RNA binding, signal transduction associated 1	10657	s223144	AGAAUAUUAUGACUAUGGAtt	UCCAUAGUCAUAAUAUUCUga
NM_006559	KHDRBS1	KH domain containing, RNA binding, signal transduction associated 1	10657	s20952	CAUACGCAGAACAAAGUUAtt	UAACUUUGUUCUGCGUAUGta
NM_006559	KHDRBS1	KH domain containing, RNA binding, signal transduction associated 1	10657	s20953	GGACCACAAGGGAAUACAAtt	UUGUAUUCCCUUGUGGUCCaa
NM_152688	KHDRBS2	KH domain containing, RNA binding, signal transduction associated 2	202559	s47454	AGAUAAAGCUAAGGAAGAAtt	UUCUUCCUUAGCUUUAUCUct
NM_152688	KHDRBS2	KH domain containing, RNA binding, signal transduction associated 2	202559	s47452	CUACGUGAAUUAUCUUACUtt	AGUAAGAUAAUUCACGUAGtt
NM_152688	KHDRBS2	KH domain containing, RNA binding, signal transduction associated 2	202559	s47453	GAACAACUACGUGAAUUAUtt	AUAAUUCACGUAGUUGUUCct
NM_006558	KHDRBS3	KH domain containing, RNA binding, signal transduction associated 3	10656	s20949	CUAUGAUUACGGACAUGGAtt	UCCAUGUCCGUAAUCAUAGta
NM_006558	KHDRBS3	KH domain containing, RNA binding, signal transduction associated 3	10656	s20950	GAAGAAACCUUGACAAAAAtt	UUUUUGUCAAGGUUUCUUCtt
NM_006558	KHDRBS3	KH domain containing, RNA binding, signal transduction associated 3	10656	s20948	GGGACAUGCUUUGGAAGAAtt	UUCUUCCAAAGCAUGUCCCat
NM_003685	KHSRP	KH-type splicing regulatory protein	8570	s16324	CAGGCUCAAUGAAUCGAAUtt	AUUCGAUUCAUUGAGCCUGct
NM_003685	KHSRP	KH-type splicing regulatory protein	8570	s16323	GGACUUCAAUGACAGAAGAtt	UCUUCUGUCAUUGAAGUCCtt
NM_003685	KHSRP	KH-type splicing regulatory protein	8570	s16322	GGAUUCAGGCUGCAAAGUAtt	UACUUUGCAGCCUGAAUCCtg
NM_014878	KIAA0020	KIAA0020	9933	s19273	CAUUCAGUAUGGUAAUGAAtt	UUCAUUACCAUACUGAAUGta
NM_014878	KIAA0020	KIAA0020	9933	s19272	GCAGACAACUCAGUGAUAAtt	UUAUCACUGAGUUGUCUGCtt
NM_014878	KIAA0020	KIAA0020	9933	s19274	GGCAUUUGAUUGUAUUGAUtt	AUCAAUACAAUCAAAUGCCgc
NM_014647	KIAA0430	KIAA0430	9665	s18593	GACUACAGAUUAUCCCGGAtt	UCCGGGAUAAUCUGUAGUCta
NM_014647	KIAA0430	KIAA0430	9665	s18595	GCCUUAUGAUGACAGAUCUtt	AGAUCUGUCAUCAUAAGGCag
NM_014647	KIAA0430	KIAA0430	9665	s18594	GCUCAAGAGACAUUACGAAtt	UUCGUAAUGUCUCUUGAGCtc
NM_012311	KIN	KIN, antigenic determinant of recA protein homolog (mouse)	22944	s22725	GAGCUCAACUCAGUCUAAAtt	UUUAGACUGAGUUGAGCUCtg
NM_012311	KIN	KIN, antigenic determinant of recA protein homolog (mouse)	22944	s22726	GGUCCCUACUUUUACGGAAtt	UUCCGUAAAAGUAGGGACCtc
NM_012311	KIN	KIN, antigenic determinant of recA protein homolog (mouse)	22944	s22724	GUGUCAUUGUAUGUCCGAAtt	UUCGGACAUACAAUGACACtt
NM_007043	KRR1	KRR1, small subunit (SSU) processome component, homolog (yeast)	11103	s21894	CAGAAAGUCAGAUCGAUAAtt	UUAUCGAUCUGACUUUCUGgt
NM_007043	KRR1	KRR1, small subunit (SSU) processome component, homolog (yeast)	11103	s21892	GAAUUACGAUCACAAAGUUtt	AACUUUGUGAUCGUAAUUCag
NM_007043	KRR1	KRR1, small subunit (SSU) processome component, homolog (yeast)	11103	s21893	GCAUUGGAACUCUUAACUAtt	UAGUUAAGAGUUCCAAUGCct
NM_001007102	L3MBTL3	l(3)mbt-like 3 (Drosophila)	84456	s39039	CCCUAUGUUUAUUAGAGUAtt	UACUCUAAUAAACAUAGGGtt
NM_001007102	L3MBTL3	l(3)mbt-like 3 (Drosophila)	84456	s39038	GGAUGAGAGCUAUGACUAUtt	AUAGUCAUAGCUCUCAUCCca
NM_001007102	L3MBTL3	l(3)mbt-like 3 (Drosophila)	84456	s39037	GGAUGGUACCAACUGCUCAtt	UGAGCAGUUGGUACCAUCCaa
NM_015315	LARP1	La ribonucleoprotein domain family, member 1	23367	s23665	GAUCGUUGAUGAGAAAGUUtt	AACUUUCUCAUCAACGAUCtc
NM_015315	LARP1	La ribonucleoprotein domain family, member 1	23367	s23667	GCACCGAGCUUUACAGUGUtt	ACACUGUAAAGCUCGGUGCtg
NM_015315	LARP1	La ribonucleoprotein domain family, member 1	23367	s23666	GGCUGGACAUAUUCAAGGAtt	UCCUUGAAUAUGUCCAGCCgg
NM_018078	LARP1B	La ribonucleoprotein domain family, member 1B	55132	s30247	CAACGUAAGAGAGCUAAUAtt	UAUUAGCUCUCUUACGUUGat
NM_018078	LARP1B	La ribonucleoprotein domain family, member 1B	55132	s30245	CCACUUAGAUGUUGUAAGAtt	UCUUACAACAUCUAAGUGGag
NM_018078	LARP1B	La ribonucleoprotein domain family, member 1B	55132	s30246	CUACAAACCUUAAUCUCAUtt	AUGAGAUUAAGGUUUGUAGtg
NM_052879	LARP4	La ribonucleoprotein domain family, member 4	113251	s41456	CACCAAAGUUUGACUUAUUtt	AAUAAGUCAAACUUUGGUGtt
NM_052879	LARP4	La ribonucleoprotein domain family, member 4	113251	s41455	CCAUGGUACAAGUUGAUGAtt	UCAUCAACUUGUACCAUGGga
NM_052879	LARP4	La ribonucleoprotein domain family, member 4	113251	s41457	GGAUGGUCUCAAUCAGACAtt	UGUCUGAUUGAGACCAUCCtt
NM_015155	LARP4B	La ribonucleoprotein domain family, member 4B	23185	s23227	CAGGCUAUCUAGCUUGAUAtt	UAUCAAGCUAGAUAGCCUGtt
NM_015155	LARP4B	La ribonucleoprotein domain family, member 4B	23185	s23228	GAAUGGUCCUAUAUCUCAAtt	UUGAGAUAUAGGACCAUUCat
NM_015155	LARP4B	La ribonucleoprotein domain family, member 4B	23185	s23226	GGGAGAACCUUGCUAGUGAtt	UCACUAGCAAGGUUCUCCCta
NM_018357	LARP6	La ribonucleoprotein domain family, member 6	55323	s200534	GCAAGUGUAUGGAUUAUUCtt	GAAUAAUCCAUACACUUGCgg
NM_197958	LARP6	La ribonucleoprotein domain family, member 6	55323	s200533	GGACCAUGCUUGCUUCGUUtt	AACGAAGCAAGCAUGGUCCtt
NM_197958	LARP6	La ribonucleoprotein domain family, member 6	55323	s200532	GGAGCUCGGUGAAUUCAAGtt	CUUGAAUUCACCGAGCUCCta
NM_015454	LARP7	La ribonucleoprotein domain family, member 7	51574	s28354	CAGACAGUGGAGUACCUCAtt	UGAGGUACUCCACUGUCUGtt
NM_015454	LARP7	La ribonucleoprotein domain family, member 7	51574	s28355	CCUUUCUGGUGAUCACGAAtt	UUCGUGAUCACCAGAAAGGat
NM_015454	LARP7	La ribonucleoprotein domain family, member 7	51574	s28353	GGAUAGAUUUCUUCGAGAAtt	UUCUCGAAGAAAUCUAUCCtt
NM_014319	LEMD3	LEM domain containing 3	23592	s527439	CAAUCAUACCUACCUGAAAtt	UUUCAGGUAGGUAUGAUUGga
NM_014319	LEMD3	LEM domain containing 3	23592	s527437	GCAUUUCAUUUAGAUAGAAtt	UUCUAUCUAAAUGAAAUGCtt
NM_014319	LEMD3	LEM domain containing 3	23592	s24158	GGGACUGACUUACCUAGGAtt	UCCUAGGUAAGUCAGUCCCag
NM_198988	LENG9	leukocyte receptor cluster (LRC) member 9	94059	s195577	GCACAAGUGCUGAGCCAGAtt	UCUGGCUCAGCACUUGUGCca
NM_198988	LENG9	leukocyte receptor cluster (LRC) member 9	94059	s41247	GGCUGAGCUUUAGAAAGCUtt	AGCUUUCUAAAGCUCAGCCga
NM_198988	LENG9	leukocyte receptor cluster (LRC) member 9	94059	s41246	UCUCAGAACCUACACCUGAtt	UCAGGUGUAGGUUCUGAGAgg
NM_024674	LIN28A	lin-28 homolog A (C. elegans)	79727	s36196	AGCUGCACAUGGAAGGGUUtt	AACCCUUCCAUGUGCAGCUta
NM_024674	LIN28A	lin-28 homolog A (C. elegans)	79727	s36197	CUACAACUGUGGAGGUCUAtt	UAGACCUCCACAGUUGUAGca
NM_024674	LIN28A	lin-28 homolog A (C. elegans)	79727	s36195	GAAGCGCAGAUCAAAAGGAtt	UCCUUUUGAUCUGCGCUUCtg
NM_001004317	LIN28B	lin-28 homolog B (C. elegans)	389421	s52477	GCCUUGAUCAUCAUGCUAAtt	UUAGCAUGAUGAUCAAGGCca
NM_001004317	LIN28B	lin-28 homolog B (C. elegans)	389421	s52478	GGAAGGAUUUAGAAGCCUAtt	UAGGCUUCUAAAUCCUUCCat
NM_001004317	LIN28B	lin-28 homolog B (C. elegans)	389421	s52479	GGAGAACCAGUGGAAUUCAtt	UGAAUUCCACUGGUUCUCCtt
XM_001129525	LOC390335	similar to poly(A) binding protein, cytoplasmic 4 isoform 2	390335	s52785	CAUCCAAACAAUGCAUUCAtt	UGAAUGCAUUGUUUGGAUGag
XM_926025	LOC642536	similar to Matrin-3	642536	s55044	UAGAUGAACUGAGUCGUUAtt	UAACGACUCAGUUCAUCUAag
XM_928459	LOC645420	similar to RNA binding motif protein, X-linked	645420	s56035	GGAAAGUCAUUAGAUGGAAtt	UUCCAUCUAAUGACUUUCCat
XM_928459	LOC645420	similar to RNA binding motif protein, X-linked	645420	s56035	GGAAAGUCAUUAGAUGGAAtt	UUCCAUCUAAUGACUUUCCat
XM_928459	LOC645420	similar to RNA binding motif protein, X-linked	645420	s56033	GGCUUAAUACGGAAACAAAtt	UUUGUUUCCGUAUUAAGCCca
XM_928459	LOC645420	similar to RNA binding motif protein, X-linked	645420	s56033	GGCUUAAUACGGAAACAAAtt	UUUGUUUCCGUAUUAAGCCca
XM_943032	LOC647805	hypothetical protein LOC647805	647805	s56782	GAAGAUGGUUGAUUCUUCUtt	AGAAGAAUCAACCAUCUUCct
XM_943065	LOC647855	hypothetical protein LOC647855	647855	s197572	GAAGGAUGGUGAGCACAGAtt	UCUGUGCUCACCAUCCUUCca
XM_001127130	LOC728303	similar to zinc finger RNA binding protein	728303	s58493	CAACAAUGACUGACCAGCAtt	UGCUGGUCAGUCAUUGUUGcc
XM_001132214	LOC732208	similar to zinc finger CCCH-type containing 11A	732208	s61581	CAUCGGUUCGGUAAAGUUUtt	AAACUUUACCGAACCGAUGac
XM_001132214	LOC732208	similar to zinc finger CCCH-type containing 11A	732208	s200312	GAUCUUACUGAAAAACUGAtt	UCAGUUUUUCAGUAAGAUCca
NM_014462	LSM1	LSM1 homolog, U6 small nuclear RNA associated (S. cerevisiae)	27257	s26063	GAAGGACACUUAUAGGCUUtt	AAGCCUAUAAGUGUCCUUCca
NM_014462	LSM1	LSM1 homolog, U6 small nuclear RNA associated (S. cerevisiae)	27257	s26065	GCAUUGAUCAAUUUGCAAAtt	UUUGCAAAUUGAUCAAUGCtt
NM_014462	LSM1	LSM1 homolog, U6 small nuclear RNA associated (S. cerevisiae)	27257	s26064	GGACCGAGGUCUUUCCAUUtt	AAUGGAAAGACCUCGGUCCtt
NM_032881	LSM10	LSM10, U7 small nuclear RNA associated	84967	s228404	AUGUCGAUGCUUUCAUGAAtt	UUCAUGAAAGCAUCGACAUtg
NM_032881	LSM10	LSM10, U7 small nuclear RNA associated	84967	s39774	CCAGAUGACGUGAACAUCAtt	UGAUGUUCACGUCAUCUGGga
NM_032881	LSM10	LSM10, U7 small nuclear RNA associated	84967	s39775	GCCUGAUCAUCCUACUGCAtt	UGCAGUAGGAUGAUCAGGCtg
NM_173491	LSM11	LSM11, U7 small nuclear RNA associated	134353	s43856	CACUCUGUCUAGAUACUCAtt	UGAGUAUCUAGACAGAGUGga
NM_173491	LSM11	LSM11, U7 small nuclear RNA associated	134353	s43855	CAUCCGCACUUUCAAGGGAtt	UCCCUUGAAAGUGCGGAUGtg
NM_173491	LSM11	LSM11, U7 small nuclear RNA associated	134353	s43854	GGACGAGACCUACCGAAAAtt	UUUUCGGUAGGUCUCGUCCac
NM_021177	LSM2	LSM2 homolog, U6 small nuclear RNA associated (S. cerevisiae)	57819	s33743	GAAAUACCCUCACAUGUUAtt	UAACAUGUGAGGGUAUUUCtc
NM_021177	LSM2	LSM2 homolog, U6 small nuclear RNA associated (S. cerevisiae)	57819	s33745	GCAUCGGGAAUAAAAUUUAtt	UAAAUUUUAUUCCCGAUGCgg
NM_021177	LSM2	LSM2 homolog, U6 small nuclear RNA associated (S. cerevisiae)	57819	s33744	GUAUCUCAACAUCAAACUAtt	UAGUUUGAUGUUGAGAUACtg
NM_014463	LSM3	LSM3 homolog, U6 small nuclear RNA associated (S. cerevisiae)	27258	s26068	AGAUAUAUAAAUCAACGAAtt	UUCGUUGAUUUAUAUAUCUct
NM_014463	LSM3	LSM3 homolog, U6 small nuclear RNA associated (S. cerevisiae)	27258	s26066	UGCUUAUGAUCAACAUUUAtt	UAAAUGUUGAUCAUAAGCAtg
NM_012321	LSM4	LSM4 homolog, U6 small nuclear RNA associated (S. cerevisiae)	25804	s24522	GAACAUUAACCUGCGAGAAtt	UUCUCGCAGGUUAAUGUUCat
NM_012321	LSM4	LSM4 homolog, U6 small nuclear RNA associated (S. cerevisiae)	25804	s24521	GCAAUUCUCCGGUUAGAAAtt	UUUCUAACCGGAGAAUUGCcg
NM_012321	LSM4	LSM4 homolog, U6 small nuclear RNA associated (S. cerevisiae)	25804	s24520	GGACGGAUCUGCUCAGAAAtt	UUUCUGAGCAGAUCCGUCCga
NM_012322	LSM5	LSM5 homolog, U6 small nuclear RNA associated (S. cerevisiae)	23658	s223622	AGAUUUUGCUAAAUGGAAAtt	UUUCCAUUUAGCAAAAUCUga
NM_012322	LSM5	LSM5 homolog, U6 small nuclear RNA associated (S. cerevisiae)	23658	s24294	GAAUUCACAUCGUGAUGAAtt	UUCAUCACGAUGUGAAUUCtt
NM_012322	LSM5	LSM5 homolog, U6 small nuclear RNA associated (S. cerevisiae)	23658	s24293	GAUGAAGAGUGAUAAGGAAtt	UUCCUUAUCACUCUUCAUCac
NM_007080	LSM6	LSM6 homolog, U6 small nuclear RNA associated (S. cerevisiae)	11157	s22009	CAGACAGAAGAAUAUGUAAtt	UUACAUAUUCUUCUGUCUGct
NM_007080	LSM6	LSM6 homolog, U6 small nuclear RNA associated (S. cerevisiae)	11157	s22008	CAGUUGUGGUAAAAUUAAAtt	UUUAAUUUUACCACAACUGgt
NM_007080	LSM6	LSM6 homolog, U6 small nuclear RNA associated (S. cerevisiae)	11157	s22010	GCAUUUAUCCGAGGAAACAtt	UGUUUCCUCGGAUAAAUGCat
NM_016199	LSM7	LSM7 homolog, U6 small nuclear RNA associated (S. cerevisiae)	51690	s28526	AGACGAUCCGGGUAAAGUUtt	AACUUUACCCGGAUCGUCUtg
NM_016199	LSM7	LSM7 homolog, U6 small nuclear RNA associated (S. cerevisiae)	51690	s28527	AGUACAUGCGAGACCCUGAtt	UCAGGGUCUCGCAUGUACUca
NM_016199	LSM7	LSM7 homolog, U6 small nuclear RNA associated (S. cerevisiae)	51690	s195230	UCUUGGACUUGUCCAAGUAtt	UACUUGGACAAGUCCAAGAtg
NM_016200	LSM8	LSM8 homolog, U6 small nuclear RNA associated (S. cerevisiae)	51691	s28528	AAGUGGUACUAGGAUUAUAtt	UAUAAUCCUAGUACCACUUgt
NM_016200	LSM8	LSM8 homolog, U6 small nuclear RNA associated (S. cerevisiae)	51691	s28529	GAACAAGUGGUACUAGGAUtt	AUCCUAGUACCACUUGUUCta
NM_016200	LSM8	LSM8 homolog, U6 small nuclear RNA associated (S. cerevisiae)	51691	s224230	GGUUUUGACCAGACCAUUAtt	UAAUGGUCUGGUCAAAACCtt
NM_032356	LSMD1	LSM domain containing 1	84316	s38903	ACCACAUCGUUUCCAUUGAtt	UCAAUGGAAACGAUGUGGUgt
NM_032356	LSMD1	LSM domain containing 1	84316	s38904	CAACAAGACUAUGCGCAUUtt	AAUGCGCAUAGUCUUGUUGag
NM_032356	LSMD1	LSM domain containing 1	84316	s195464	CGAUGGCGCUUACCUUUCAtt	UGAAAGGUAAGCGCCAUCGtg
NM_018834	MATR3	matrin 3	9782	s18897	CGAUCUUGCUAAUUUAGGUtt	ACCUAAAUUAGCAAGAUCGgt
NM_018834	MATR3	matrin 3	9782	s18899	GACUGAGAGUUCAACCGAAtt	UUCGGUUGAACUCUCAGUCtt
NM_207297	MBNL1	muscleblind-like splicing regulator 1	4154	s8555	CAAUGAUUGACACCAAUGAtt	UCAUUGGUGUCAAUCAUUGtg
NM_207297	MBNL1	muscleblind-like splicing regulator 1	4154	s8554	CCAUAAUAUCUGCCGAACAtt	UGUUCGGCAGAUAUUAUGGgt
NM_207297	MBNL1	muscleblind-like splicing regulator 1	4154	s8553	GGAGAUAAAUGGACGCAAUtt	AUUGCGUCCAUUUAUCUCCaa
NM_144778	MBNL2	muscleblind-like 2 (Drosophila)	10150	s19767	CAGCAGAAACGGAAUGGAAtt	UUCCAUUCCGUUUCUGCUGat
NM_144778	MBNL2	muscleblind-like 2 (Drosophila)	10150	s19766	CCGUAACCGUUUGUAUGGAtt	UCCAUACAAACGGUUACGGtg
NM_144778	MBNL2	muscleblind-like 2 (Drosophila)	10150	s19768	GAGAAUAACUAAACAUUGUtt	ACAAUGUUUAGUUAUUCUCaa
NM_133486	MBNL3	muscleblind-like 3 (Drosophila)	55796	s31535	AAACUGAUGCGUUCAGAUAtt	UAUCUGAACGCAUCAGUUUtg
NM_133486	MBNL3	muscleblind-like 3 (Drosophila)	55796	s31533	GCGUGGAAAUUGUACCCGUtt	ACGGGUACAAUUUCCACGCtg
NM_133486	MBNL3	muscleblind-like 3 (Drosophila)	55796	s31534	GGAACAAUCUGAUUCAACAtt	UGUUGAAUCAGAUUGUUCCgc
NM_003906	MCM3AP	minichromosome maintenance complex component 3 associated protein	8888	s16987	GGACCAUUCUGGAGAACCAtt	UGGUUCUCCAGAAUGGUCCtg
NM_003906	MCM3AP	minichromosome maintenance complex component 3 associated protein	8888	s16989	GGAUUAUCCAAGACCAGGAtt	UCCUGGUCUUGGAUAAUCCct
NM_003906	MCM3AP	minichromosome maintenance complex component 3 associated protein	8888	s16988	GGGAUGAUCUUAUCGCCUUtt	AAGGCGAUAAGAUCAUCCCat
NM_014060	MCTS1	malignant T cell amplified sequence 1	28985	s26358	CCUAAGAUUACUUCACAAAtt	UUUGUGAAGUAAUCUUAGGgt
NM_014060	MCTS1	malignant T cell amplified sequence 1	28985	s26359	GAAGGGCCUUUUUAUCCAAtt	UUGGAUAAAAAGGCCCUUCtc
NM_014060	MCTS1	malignant T cell amplified sequence 1	28985	s26357	GCAAUUUCCAGGUAUUGAAtt	UUCAAUACCUGGAAAUUGCtc
XM_044166	MEX3A	mex-3 homolog A (C. elegans)	92312	s40918	CCUCGAGUACAACAAUGAAtt	UUCAUUGUUGUACUCGAGGat
XM_044166	MEX3A	mex-3 homolog A (C. elegans)	92312	s40919	GACUGAAAAUUUUACUAGAtt	UCUAGUAAAAUUUUCAGUCtg
XM_044166	MEX3A	mex-3 homolog A (C. elegans)	92312	s225103	UCCUAUCAGAAGUUGCAUAtt	UAUGCAACUUCUGAUAGGAct
NM_032246	MEX3B	mex-3 homolog B (C. elegans)	84206	s38653	GCAAGGUUGUAAAAUCAAAtt	UUUGAUUUUACAACCUUGCcg
NM_032246	MEX3B	mex-3 homolog B (C. elegans)	84206	s38651	GCAUCAUUGAGCUCACAGAtt	UCUGUGAGCUCAAUGAUGCcg
NM_032246	MEX3B	mex-3 homolog B (C. elegans)	84206	s38652	GCGCACAACGGAAACAAUAtt	UAUUGUUUCCGUUGUGCGCaa
NM_016626	MEX3C	mex-3 homolog C (C. elegans)	51320	s27947	GCCUGAAAAUGUUGACCGAtt	UCGGUCAACAUUUUCAGGCat
NM_016626	MEX3C	mex-3 homolog C (C. elegans)	51320	s27949	GGAGUGAUCCUUCUGGUAAtt	UUACCAGAAGGAUCACUCCca
NM_016626	MEX3C	mex-3 homolog C (C. elegans)	51320	s27948	GGAUUAUCAUGUAGUCCUAtt	UAGGACUACAUGAUAAUCCtc
NM_001085363	MEX3D	mex-3 homolog D (C. elegans)	399664	s53137	CAAUCAAAUUUCUAACUUUtt	AAAGUUAGAAAUUUGAUUGga
NM_001085363	MEX3D	mex-3 homolog D (C. elegans)	399664	s53136	GAGCCGGUCUUCAUCGUGAtt	UCACGAUGAAGACCGGCUCct
NM_001085363	MEX3D	mex-3 homolog D (C. elegans)	399664	s53135	GCCGAACACUUCUCCAUCAtt	UGAUGGAGAAGUGUUCGGCcg
NM_032390	MKI67IP	MKI67 (FHA domain) interacting nucleolar phosphoprotein	84365	s38965	CGGUAUAAUCGGAAUCGGAtt	UCCGAUUCCGAUUAUACCGtt
NM_032390	MKI67IP	MKI67 (FHA domain) interacting nucleolar phosphoprotein	84365	s38967	CUACUUGACGAAACCCAGAtt	UCUGGGUUUCGUCAAGUAGgt
NM_032390	MKI67IP	MKI67 (FHA domain) interacting nucleolar phosphoprotein	84365	s38966	GGAAGAAAUUAGCUAAAAAtt	UUUUUAGCUAAUUUCUUCCtg
NM_013446	MKRN1	makorin ring finger protein 1	23608	s24194	GCAUGGAGGUGGUCUAUGAtt	UCAUAGACCACCUCCAUGCag
NM_013446	MKRN1	makorin ring finger protein 1	23608	s24196	GGAACUGUUUUUACAAGCAtt	UGCUUGUAAAAACAGUUCCct
NM_013446	MKRN1	makorin ring finger protein 1	23608	s24195	GGGUGAAUGCUAUUGAGUUtt	AACUCAAUAGCAUUCACCCag
NM_014160	MKRN2	makorin ring finger protein 2	23609	s24197	CGUCCACCAUCUGCAAGUAtt	UACUUGCAGAUGGUGGACGgt
NM_014160	MKRN2	makorin ring finger protein 2	23609	s24198	GAACAUUGGUUCUUAGAGAtt	UCUCUAAGAACCAAUGUUCtc
NM_014160	MKRN2	makorin ring finger protein 2	23609	s24199	GGAUUUCAUCGAGAACCGAtt	UCGGUUCUCGAUGAAAUCCca
NM_005664	MKRN3	makorin ring finger protein 3	7681	s15157	GCAGCGGCAUUUGGACAAAtt	UUUGUCCAAAUGCCGCUGCtt
NM_005664	MKRN3	makorin ring finger protein 3	7681	s15158	GCAUGGAGGUUGUCUAUGAtt	UCAUAGACAACCUCCAUGCag
NM_005664	MKRN3	makorin ring finger protein 3	7681	s15156	GUACCUCCAUGGAGACAUAtt	UAUGUCUCCAUGGAGGUACat
NM_018995	MOV10L1	Mov10l1, Moloney leukemia virus 10-like 1, homolog (mouse)	54456	s28994	GCAUGAUUGAUGAUAUGAUtt	AUCAUAUCAUCAAUCAUGCca
NM_018995	MOV10L1	Mov10l1, Moloney leukemia virus 10-like 1, homolog (mouse)	54456	s28996	GGGCGAUACCUUGAAGUAAtt	UUACUUCAAGGUAUCGCCCaa
NM_018995	MOV10L1	Mov10l1, Moloney leukemia virus 10-like 1, homolog (mouse)	54456	s28995	GGUCAAAUGAAGAUAGAUUtt	AAUCUAUCUUCAUUUGACCgt
NM_002442	MSI1	musashi homolog 1 (Drosophila)	4440	s8978	CCAAAACAAUUGACCCUAAtt	UUAGGGUCAAUUGUUUUGGag
NM_002442	MSI1	musashi homolog 1 (Drosophila)	4440	s8979	GCAAUAUUUUGAGCAGUUUtt	AAACUGCUCAAAAUAUUGCtt
NM_002442	MSI1	musashi homolog 1 (Drosophila)	4440	s8980	GGUUCGGGUUUGUCACGUUtt	AACGUGACAAACCCGAACCct
NM_170721	MSI2	musashi RNA-binding protein 2	124540	s42756	GCAAUAUUUCGAGCAGUUUtt	AAACUGCUCGAAAUAUUGCtt
NM_170721	MSI2	musashi RNA-binding protein 2	124540	s42755	GCUCAGCCGAAAGAAGUCAtt	UGACUUCUUUCGGCUGAGCtt
NM_170721	MSI2	musashi RNA-binding protein 2	124540	s42757	GCUGAUGUUUGAUAAAACUtt	AGUUUUAUCAAACAUCAGCat
NM_022764	MTHFSD	methenyltetrahydrofolate synthetase domain containing	64779	s34923	ACAGGAUACCCAACUUUAAtt	UUAAAGUUGGGUAUCCUGUga
NM_022764	MTHFSD	methenyltetrahydrofolate synthetase domain containing	64779	s34925	AGAACGGGAUUGUUUAAUAtt	UAUUAAACAAUCCCGUUCUca
NM_022764	MTHFSD	methenyltetrahydrofolate synthetase domain containing	64779	s34924	AGUGGACCCUGAUAAACCAtt	UGGUUUAUCAGGGUCCACUtt
NM_016132	MYEF2	myelin expression factor 2	50804	s27095	CAGUCAGUGUGGUCAUGUAtt	UACAUGACCACACUGACUGaa
NM_016132	MYEF2	myelin expression factor 2	50804	s27093	GGCAAGCUAUUAAAGAUCUtt	AGAUCUUUAAUAGCUUGCCat
NM_016132	MYEF2	myelin expression factor 2	50804	s27094	GGGUCCAAAUCGUAACAGAtt	UCUGUUACGAUUUGGACCCtt
NM_005381	NCL	nucleolin	4691	s9314	CACUUGGAGUGGUGAAUCAtt	UGAUUCACCACUCCAAGUGct
NM_005381	NCL	nucleolin	4691	s9313	GCGGAGAUCAGAUUAGUCAtt	UGACUAAUCUGAUCUCCGCag
NM_005381	NCL	nucleolin	4691	s9312	GGAUAGUUACUGACCGGGAtt	UCCCGGUCAGUAACUAUCCtt
NM_016101	NIP7	nuclear import 7 homolog (S. cerevisiae)	51388	s28073	CAACGACCGGGUGUACUAUtt	AUAGUACACCCGGUCGUUGtg
NM_016101	NIP7	nuclear import 7 homolog (S. cerevisiae)	51388	s28074	CACUAAAACCCACAAGUUUtt	AAACUUGUGGGUUUUAGUGaa
NM_016101	NIP7	nuclear import 7 homolog (S. cerevisiae)	51388	s28072	GGUCGAAUCACUGAAAAUAtt	UAUUUUCAGUGAUUCGACCca
NM_017948	NOL8	nucleolar protein 8	55035	s30039	CAACCAACCUGCGUAUGGAtt	UCCAUACGCAGGUUGGUUGtt
NM_017948	NOL8	nucleolar protein 8	55035	s30038	CAGAUGAAAUUAUUGCGAUtt	AUCGCAAUAAUUUCAUCUGta
NM_017948	NOL8	nucleolar protein 8	55035	s30037	GAAUGAUGAUUGCGAAAGAtt	UCUUUCGCAAUCAUCAUUCtc
NM_007363	NONO	non-POU domain containing, octamer-binding	4841	s9613	CCAACGAAGCCGUCUUUUUtt	AAAAAGACGGCUUCGUUGGgt
NM_007363	NONO	non-POU domain containing, octamer-binding	4841	s9612	CCAGCAAUUUCACAAGGAAtt	UUCCUUGUGAAAUUGCUGGtt
NM_007363	NONO	non-POU domain containing, octamer-binding	4841	s9614	GGCUUGACUAUUGACCUGAtt	UCAGGUCAAUAGUCAAGCCtt
NM_174913	NOP9	NOP9 nucleolar protein	161424	s46266	CCCUAGCUUUGUCCACGAAtt	UUCGUGGACAAAGCUAGGGcc
NM_174913	NOP9	NOP9 nucleolar protein	161424	s46268	CUAUUUCUCCGAGAUCAGAtt	UCUGAUCUCGGAGAAAUAGca
NM_174913	NOP9	NOP9 nucleolar protein	161424	s46267	GCUUCGUGGUCAGAACUCUtt	AGAGUUCUGACCACGAAGCtg
NM_006491	NOVA1	neuro-oncological ventral antigen 1	4857	s9649	AGACCACCGUUAAUCCAGAtt	UCUGGAUUAACGGUGGUCUgg
NM_006491	NOVA1	neuro-oncological ventral antigen 1	4857	s224127	CAAGCUGUCUAAGUCCAAAtt	UUUGGACUUAGACAGCUUGat
NM_006491	NOVA1	neuro-oncological ventral antigen 1	4857	s9650	GUUCAGUUGCAAAAAGAAAtt	UUUCUUUUUGCAACUGAACaa
NM_002516	NOVA2	neuro-oncological ventral antigen 2	4858	s9653	ACAGCUUUAUUGCCGAGAAtt	UUCUCGGCAAUAAAGCUGUgc
NM_002516	NOVA2	neuro-oncological ventral antigen 2	4858	s9652	CGAGAAAUCCCACAAGCGAtt	UCGCUUGUGGGAUUUCUCGga
NM_002516	NOVA2	neuro-oncological ventral antigen 2	4858	s9654	CUCAAUACCUCAUCAGUCAtt	UGACUGAUGAGGUAUUGAGcg
NM_182543	NSUN6	NOL1/NOP2/Sun domain family, member 6	221078	s47958	GAAUGGGACAGAGACCAAAtt	UUUGGUCUCUGUCCCAUUCca
NM_182543	NSUN6	NOL1/NOP2/Sun domain family, member 6	221078	s47957	GCACGUGCACUAUAACACUtt	AGUGUUAUAGUGCACGUGCta
NM_182543	NSUN6	NOL1/NOP2/Sun domain family, member 6	221078	s47956	GCAGUUUAAUGGAUUAAGUtt	ACUUAAUCCAUUAAACUGCtt
NM_012345	NUFIP1	nuclear fragile X mental retardation protein interacting protein 1	26747	s25621	CCACGAAAGUAUGAUGCAAtt	UUGCAUCAUACUUUCGUGGat
NM_012345	NUFIP1	nuclear fragile X mental retardation protein interacting protein 1	26747	s25622	GAUUAUCACAACUAUCAAAtt	UUUGAUAGUUGUGAUAAUCtt
NM_012345	NUFIP1	nuclear fragile X mental retardation protein interacting protein 1	26747	s25623	GGAGCAGUAUUGACAACAAtt	UUGUUGUCAAUACUGCUCCtc
NM_007342	NUPL2	nucleoporin like 2	11097	s21878	AGGUAAUAAUAGACGUGGAtt	UCCACGUCUAUUAUUACCUga
NM_007342	NUPL2	nucleoporin like 2	11097	s21879	GAGCUUCAACUAACAGGAAtt	UUCCUGUUAGUUGAAGCUCca
NM_007342	NUPL2	nucleoporin like 2	11097	s21877	GCUCAGAACUUUAGUUUUAtt	UAAAACUAAAGUUCUGAGCat
NM_002568	PABPC1	poly(A) binding protein, cytoplasmic 1	26986	s25664	AUCCAUUGAUAAUAAAGCAtt	UGCUUUAUUAUCAAUGGAUtt
NM_002568	PABPC1	poly(A) binding protein, cytoplasmic 1	26986	s25665	CCUAAAUGAUCGCAAAGUAtt	UACUUUGCGAUCAUUUAGGag
NM_002568	PABPC1	poly(A) binding protein, cytoplasmic 1	26986	s25666	UAGGCAACAUAUUCAUUAAtt	UUAAUGAAUAUGUUGCCUAct
XM_001131956	PABPC1L	poly(A) binding protein, cytoplasmic 1-like	80336	s37251	CAUUGGUACUCAGACCACAtt	UGUGGUCUGAGUACCAAUGtt
XM_001131956	PABPC1L	poly(A) binding protein, cytoplasmic 1-like	80336	s37249	CUCCAUUGAUGACGACAAAtt	UUUGUCGUCAUCAAUGGAGtc
XM_001131956	PABPC1L	poly(A) binding protein, cytoplasmic 1-like	80336	s37250	GCUGCUGAAUGACCGCAAAtt	UUUGCGGUCAUUCAGCAGCat
NM_001012977	PABPC1L2A	poly(A) binding protein, cytoplasmic 1-like 2A	340529	s229301	AGGCAAUGCUGUACGAGAAtt	UUCUCGUACAGCAUUGCCUcg
NM_001012977	PABPC1L2A	poly(A) binding protein, cytoplasmic 1-like 2A	340529	s229300	GGGAGAUUCAAGUCGCAUAtt	UAUGCGACUUGAAUCUCCCga
NM_001012977	PABPC1L2A	poly(A) binding protein, cytoplasmic 1-like 2A	340529	s229302	UGAACUACCGCAAAAUUUUtt	AAAAUUUUGCGGUAGUUCAgg
NM_001042506	PABPC1L2B	poly(A) binding protein, cytoplasmic 1-like 2B	645974	s56255	AGGCAAUGCUGUACGAGAAtt	UUCUCGUACAGCAUUGCCUcg
NM_001042506	PABPC1L2B	poly(A) binding protein, cytoplasmic 1-like 2B	645974	s56254	GGGAGAUUCAAGUCGCAUAtt	UAUGCGACUUGAAUCUCCCga
NM_001042506	PABPC1L2B	poly(A) binding protein, cytoplasmic 1-like 2B	645974	s56256	UGAACUACCGCAAAAUUUUtt	AAAAUUUUGCGGUAGUUCAgg
NM_030979	PABPC3	poly(A) binding protein, cytoplasmic 3	5042	s9985	CCUAAAUGGUCGCAAAGUAtt	UACUUUGCGACCAUUUAGGag
NM_030979	PABPC3	poly(A) binding protein, cytoplasmic 3	5042	s9986	CGUGUAACGUGGUUUGUGAtt	UCACAAACCACGUUACACGaa
NM_030979	PABPC3	poly(A) binding protein, cytoplasmic 3	5042	s9984	GUCCAUUAAUAAUAAAGCAtt	UGCUUUAUUAUUAAUGGACtt
NM_003819	PABPC4	poly(A) binding protein, cytoplasmic 4 (inducible form)	8761	s16693	GCUUUGUGAGUUACGAAAAtt	UUUUCGUAACUCACAAAGCca
NM_003819	PABPC4	poly(A) binding protein, cytoplasmic 4 (inducible form)	8761	s16694	GGUGAUGAGAGAUCCCAAUtt	AUUGGGAUCUCUCAUCACCtt
XM_001128091	PABPC4L	poly(A) binding protein, cytoplasmic 4-like	132430	s43703	GGAACGUAUUCAUCAAGAAtt	UUCUUGAUGAAUACGUUCCca
XM_001128091	PABPC4L	poly(A) binding protein, cytoplasmic 4-like	132430	s43705	GGCAGAUUCAAAAACCGAAtt	UUCGGUUUUUGAAUCUGCCaa
XM_001128091	PABPC4L	poly(A) binding protein, cytoplasmic 4-like	132430	s43704	GGUGAUGAGUGAUGAUCAAtt	UUGAUCAUCACUCAUCACCtt
XM_001127470	PABPC5	poly(A) binding protein, cytoplasmic 5	140886	s44449	CGACAUAGAUGACGAAAAAtt	UUUUUCGUCAUCUAUGUCGtc
XM_001127470	PABPC5	poly(A) binding protein, cytoplasmic 5	140886	s44450	GCAAAGUCGUAUGCGAUGAtt	UCAUCGCAUACGACUUUGCag
XM_001127470	PABPC5	poly(A) binding protein, cytoplasmic 5	140886	s44448	GGAUUUGUGAGAUAUGAGAtt	UCUCAUAUCUCACAAAUCCaa
	PABPN1			s502610	AAAUCAAGGUGAUCCCAAAtt	UUUGGGAUCACCUUGAUUUgc
	PABPN1			s502611	GGAGCUGGAAGCUAUCAAAtt	UUUGAUAGCUUCCAGCUCCgg
NM_004643	PABPN1	poly(A) binding protein, nuclear 1	8106	s15626	GGCCUUAGAUGAGUCCCUAtt	UAGGGACUCAUCUAAGGCCaa
NM_001080487	PABPN1L	poly(A) binding protein, nuclear 1-like (cytoplasmic)	390748	s196339	AAGGUGCUGCCGAAAAGAAtt	UUCUUUUCGGCAGCACCUUga
NM_001080487	PABPN1L	poly(A) binding protein, nuclear 1-like (cytoplasmic)	390748	s196340	AGGGUUAUGCCUACAUAGAtt	UCUAUGUAGGCAUAACCCUtg
NM_001080487	PABPN1L	poly(A) binding protein, nuclear 1-like (cytoplasmic)	390748	s52857	CAAGGGUUAUGCCUACAUAtt	UAUGUAGGCAUAACCCUUGgg
NM_175854	PAN3	PAN3 polyA specific ribonuclease subunit homolog (S. cerevisiae)	255967	s48721	CAAGCGAGUUUAUUCCUAAtt	UUAGGAAUAAACUCGCUUGca
NM_175854	PAN3	PAN3 polyA specific ribonuclease subunit homolog (S. cerevisiae)	255967	s48722	CCAUGAUCCUCUAACAUCAtt	UGAUGUUAGAGGAUCAUGGgc
NM_175854	PAN3	PAN3 polyA specific ribonuclease subunit homolog (S. cerevisiae)	255967	s48723	GAUUGACCUCAGUCAUAUAtt	UAUAUGACUGAGGUCAAUCca
NM_002582	PARN	poly(A)-specific ribonuclease (deadenylation nuclease)	5073	s10046	CACCCUGCAGAAUCACUAUtt	AUAGUGAUUCUGCAGGGUGta
NM_002582	PARN	poly(A)-specific ribonuclease (deadenylation nuclease)	5073	s10048	GAGCUGGAAGUAUCCGAAAtt	UUUCGGAUACUUCCAGCUCaa
XR_001751907	PARN	poly(A)-specific ribonuclease	5073	s533096	GGUUAAAAGAGACACCUUUtt	AAAGGUGUCUCUUUUAACCgc
XM_001127571	PARP10	poly (ADP-ribose) polymerase family, member 10	84875	s39556	AGUUGUACCUGGAGAAUGAtt	UCAUUCUCCAGGUACAACUcc
XM_001127571	PARP10	poly (ADP-ribose) polymerase family, member 10	84875	s39557	GCUCUACCAUGAGGACCUUtt	AAGGUCCUCAUGGUAGAGCtg
NM_032789	PARP10	poly (ADP-ribose) polymerase family, member 10	84875	s195494	GCUGAGGAGUUUCUGCGGAtt	UCCGCAGAAACUCCUCAGCcg
NM_022750	PARP12	poly (ADP-ribose) polymerase family, member 12	64761	s34881	CCUGAGCUAUAAUGAGCUAtt	UAGCUCAUUAUAGCUCAGGtg
NM_022750	PARP12	poly (ADP-ribose) polymerase family, member 12	64761	s34883	CCUUAGUUCUUCCUCGGAAtt	UUCCGAGGAAGAACUAAGGgt
NM_022750	PARP12	poly (ADP-ribose) polymerase family, member 12	64761	s34882	GUACUGGAGUGAUGAGUUUtt	AAACUCAUCACUCCAGUACca
NM_017554	PARP14	poly (ADP-ribose) polymerase family, member 14	54625	s29271	CAGUGGACAUUGUCAAGCAtt	UGCUUGACAAUGUCCACUGcc
NM_017554	PARP14	poly (ADP-ribose) polymerase family, member 14	54625	s29272	CCAACAAUGUGGGACACCAtt	UGGUGUCCCACAUUGUUGGat
NM_017554	PARP14	poly (ADP-ribose) polymerase family, member 14	54625	s29270	GGCACAGCCUUGUAUGGAAtt	UUCCAUACAAGGCUGUGCCca
NM_006196	PCBP1	poly(rC) binding protein 1	5093	s10094	AGAUCAAAGAGAUCCGCGAtt	UCGCGGAUCUCUUUGAUCUta
NM_006196	PCBP1	poly(rC) binding protein 1	5093	s10095	CACCAUUCCAAAUAACUUAtt	UAAGUUAUUUGGAAUGGUGag
NM_006196	PCBP1	poly(rC) binding protein 1	5093	s224175	GGAAGUAGGAAGCAUCAUUtt	AAUGAUGCUUCCUACUUCCtt
NM_005016	PCBP2	poly(rC) binding protein 2	5094	s10099	CAGUCUCAUUUUCCCAUGAtt	UCAUGGGAAAAUGAGACUGtt
NM_005016	PCBP2	poly(rC) binding protein 2	5094	s10097	CCUUUGCUAUGAUCAUUGAtt	UCAAUGAUCAUAGCAAAGGct
NM_005016	PCBP2	poly(rC) binding protein 2	5094	s10098	GCAGUAUCAUCGGAAAGAAtt	UUCUUUCCGAUGAUACUGCca
NM_020528	PCBP3	poly(rC) binding protein 3	54039	s28839	CAUUCCCAAUGAUCUAAUAtt	UAUUAGAUCAUUGGGAAUGgt
NM_020528	PCBP3	poly(rC) binding protein 3	54039	s224291	GAGAGGAUUGUGACCAUCAtt	UGAUGGUCACAAUCCUCUCtg
NM_020528	PCBP3	poly(rC) binding protein 3	54039	s28840	GGGACCAAAAUCAAUGAAAtt	UUUCAUUGAUUUUGGUCCCtt
NM_020418	PCBP4	poly(rC) binding protein 4	57060	s32628	AGAGCGAGCUGUUACGGUAtt	UACCGUAACAGCUCGCUCUgt
NM_020418	PCBP4	poly(rC) binding protein 4	57060	s32630	GGGCGAGACUGUAAAGCGAtt	UCGCUUUACAGUCUCGCCCtt
NM_020418	PCBP4	poly(rC) binding protein 4	57060	s32629	UGAUUGCUUUCAAACUGGAtt	UCCAGUUUGAAAGCAAUCAtg
NM_014976	PDCD11	programmed cell death 11	22984	s223550	GAAGAACAAAGGUGCUAAAtt	UUUAGCACCUUUGUUCUUCtg
NM_014976	PDCD11	programmed cell death 11	22984	s22774	GGCAUGCUACUUACAGGUAtt	UACCUGUAAGUAGCAUGCCag
NM_014976	PDCD11	programmed cell death 11	22984	s22773	GGUGAACUCUACAACCGGAtt	UCCGGUUGUAGAGUUCACCag
NM_020143	PNO1	partner of NOB1 homolog (S. cerevisiae)	56902	s32351	CAGUCCCAGCUAACAGAUAtt	UAUCUGUUAGCUGGGACUGga
NM_020143	PNO1	partner of NOB1 homolog (S. cerevisiae)	56902	s32352	CCAAGGAUGUUAGUGCUCUtt	AGAGCACUAACAUCCUUGGtt
NM_020143	PNO1	partner of NOB1 homolog (S. cerevisiae)	56902	s32353	CUCCUAUUGUGGAACAUUUtt	AAAUGUUCCACAAUAGGAGta
NM_033109	PNPT1	polyribonucleotide nucleotidyltransferase 1	87178	s40090	CAAUAGGAUUGGUCACCAAtt	UUGGUGACCAAUCCUAUUGct
NM_033109	PNPT1	polyribonucleotide nucleotidyltransferase 1	87178	s40091	CCGUUACAUUUGAUUCAUUtt	AAUGAAUCAAAUGUAACGGta
NM_033109	PNPT1	polyribonucleotide nucleotidyltransferase 1	87178	s40092	CUCAUAAACUUGCUAUGGAtt	UCCAUAGCAAGUUUAUGAGta
NM_032311	POLDIP3	polymerase (DNA-directed), delta interacting protein 3	84271	s38779	CCAAGAUGACUGUGAAUAAtt	UUAUUCACAGUCAUCUUGGtg
NM_032311	POLDIP3	polymerase (DNA-directed), delta interacting protein 3	84271	s38778	CCCUUCCUCUAUUCGAACAtt	UGUUCGAAUAGAGGAAGGGag
NM_032311	POLDIP3	polymerase (DNA-directed), delta interacting protein 3	84271	s38777	GGCUCAAACUGGGAGUCAAtt	UUGACUCCCAGUUUGAGCCgg
NM_002696	POLR2G	polymerase (RNA) II (DNA directed) polypeptide G	5436	s10812	AGAUGGAGUUUGAUCCUAAtt	UUAGGAUCAAACUCCAUCUct
NM_002696	POLR2G	polymerase (RNA) II (DNA directed) polypeptide G	5436	s10811	AGGAUAUUGUGAUUCAGCAtt	UGCUGAAUCACAAUAUCCUca
NM_002696	POLR2G	polymerase (RNA) II (DNA directed) polypeptide G	5436	s10810	CCCACCAUGUUACAAGACAtt	UGUCUUGUAACAUGGUGGGtt
NM_013261	PPARGC1A	peroxisome proliferator-activated receptor gamma, coactivator 1 alpha	10891	s21394	CCUGUUUGAUGACAGCGAAtt	UUCGCUGUCAUCAAACAGGcc
NM_013261	PPARGC1A	peroxisome proliferator-activated receptor gamma, coactivator 1 alpha	10891	s21393	CUCUGGAUUUUGAUAGUUUtt	AAACUAUCAAAAUCCAGAGag
NM_013261	PPARGC1A	peroxisome proliferator-activated receptor gamma, coactivator 1 alpha	10891	s21395	GGAGCUCCAAGACUCUAGAtt	UCUAGAGUCUUGGAGCUCCtg
NM_133263	PPARGC1B	peroxisome proliferator-activated receptor gamma, coactivator 1 beta	133522	s43784	CAAGCAUAGUCUAGGCAAAtt	UUUGCCUAGACUAUGCUUGat
NM_133263	PPARGC1B	peroxisome proliferator-activated receptor gamma, coactivator 1 beta	133522	s43786	CAGAUACACUGACUACGAUtt	AUCGUAGUCAGUGUAUCUGgg
NM_133263	PPARGC1B	peroxisome proliferator-activated receptor gamma, coactivator 1 beta	133522	s43785	GAGCCGAAGUUGUACAGAAtt	UUCUGUACAACUUCGGCUCtg
NM_006112	PPIE	peptidylprolyl isomerase E (cyclophilin E)	10450	s20446	GAUGAUGACUGGUUGAAGAtt	UCUUCAACCAGUCAUCAUCtg
NM_006112	PPIE	peptidylprolyl isomerase E (cyclophilin E)	10450	s20447	GCAGCUAUCGACAACAUGAtt	UCAUGUUGUCGAUAGCUGCtg
NM_006112	PPIE	peptidylprolyl isomerase E (cyclophilin E)	10450	s20445	GUACAAUUCGUGUCAAUUUtt	AAAUUGACACGAAUUGUACgt
NM_139126	PPIL4	peptidylprolyl isomerase (cyclophilin)-like 4	85313	s39900	CCAUAUCAGGAUAUCAGGAtt	UCCUGAUAUCCUGAUAUGGta
NM_139126	PPIL4	peptidylprolyl isomerase (cyclophilin)-like 4	85313	s39899	GGAUCUCAGUUUCUUAUCAtt	UGAUAAGAAACUGAGAUCCat
NM_139126	PPIL4	peptidylprolyl isomerase (cyclophilin)-like 4	85313	s39901	GUUGUGAAGUUAUCCGAGAtt	UCUCGGAUAACUUCACAACtt
NM_002714	PPP1R10	protein phosphatase 1, regulatory subunit 10	5514	s330	CAACCAGACUAUUCGGACAtt	UGUCCGAAUAGUCUGGUUGtt
NM_002714	PPP1R10	protein phosphatase 1, regulatory subunit 10	5514	s329	CCAUGGAUGAGACUCCGUAtt	UACGGAGUCUCAUCCAUGGaa
NM_002714	PPP1R10	protein phosphatase 1, regulatory subunit 10	5514	s328	GCAAUAGUCAGGAGCGAUAtt	UAUCGCUCCUGACUAUUGCtt
NM_015062	PPRC1	peroxisome proliferator-activated receptor gamma, coactivator-related 1	23082	s223567	GAGCGUGCAAUAGAAGAAAtt	UUUCUUCUAUUGCACGCUCct
NM_015062	PPRC1	peroxisome proliferator-activated receptor gamma, coactivator-related 1	23082	s22992	GCUCUUAUCGUUCACAUGAtt	UCAUGUGAACGAUAAGAGCtg
NM_015062	PPRC1	peroxisome proliferator-activated receptor gamma, coactivator-related 1	23082	s22993	GUACAGCUCUUAUCGUUCAtt	UGAACGAUAAGAGCUGUACcg
NM_004698	PRPF3	PRP3 pre-mRNA processing factor 3 homolog (S. cerevisiae)	9129	s17435	CAGUUACUCUGGGAGUAUAtt	UAUACUCCCAGAGUAACUGgt
XR_921998	PRPF3	pre-mRNA processing factor 3	9129	s530930	CGACAAAUCGAGGAGAGGAtt	UCCUCUCCUCGAUUUGUCGtg
NM_004698	PRPF3	PRP3 pre-mRNA processing factor 3 homolog (S. cerevisiae)	9129	s17436	GGAUAAAGUGGGAUGAACAtt	UGUUCAUCCCACUUUAUCCga
NM_025263	PRR3	proline rich 3	80742	s37343	AGCUGGUCUCUUAUCAAGAtt	UCUUGAUAAGAGACCAGCUtt
NM_025263	PRR3	proline rich 3	80742	s37341	CCAGCACUAGAAUAAGUUUtt	AAACUUAUUCUAGUGCUGGga
NM_025263	PRR3	proline rich 3	80742	s37342	CCAUGACAUGUCUUAUAAAtt	UUUAUAAGACAUGUCAUGGgt
NM_001042414	PSPC1	paraspeckle component 1	55269	s30594	CAACAAUAUCAUAAGGAAAtt	UUUCCUUAUGAUAUUGUUGag
NM_001042414	PSPC1	paraspeckle component 1	55269	s30595	CUAUCGACAUCAAGAGUUUtt	AAACUCUUGAUGUCGAUAGtg
NM_001042414	PSPC1	paraspeckle component 1	55269	s30596	GAAAAGGUUUUGUAGAGUUtt	AACUCUACAAAACCUUUUCct
NM_175847	PTBP1	polypyrimidine tract binding protein 1	5725	s11434	CAAAGCCUCUUUAUUCUUUtt	AAAGAAUAAAGAGGCUUUGgg
NM_175847	PTBP1	polypyrimidine tract binding protein 1	5725	s11435	CAGUUUACCUGUUUUUAAAtt	UUUAAAAACAGGUAAACUGat
NM_175847	PTBP1	polypyrimidine tract binding protein 1	5725	s11436	GCAUCACGCUCUCGAAGCAtt	UGCUUCGAGAGCGUGAUGCgg
NM_021190	PTBP2	polypyrimidine tract binding protein 2	58155	s33789	CAGCUAUUACUAUGGUUAAtt	UUAACCAUAGUAAUAGCUGct
NM_021190	PTBP2	polypyrimidine tract binding protein 2	58155	s33790	GAGAGGAUCUGACGAACUAtt	UAGUUCGUCAGAUCCUCUCtt
NM_021190	PTBP2	polypyrimidine tract binding protein 2	58155	s33791	GUGUACUUCAUAUUCGAAAtt	UUUCGAAUAUGAAGUACACga
NM_014281	PUF60	poly-U binding splicing factor 60KDa	22827	s223538	AAAUCAUUGUCAAGAUCUUtt	AAGAUCUUGACAAUGAUUUct
NM_014281	PUF60	poly-U binding splicing factor 60KDa	22827	s22446	CGUGGGCUCUAUCUACUAUtt	AUAGUAGAUAGAGCCCACGta
NM_014281	PUF60	poly-U binding splicing factor 60KDa	22827	s22447	GCGUCUACGUGGGCUCUAUtt	AUAGAGCCCACGUAGACGCgg
NM_014676	PUM1	pumilio homolog 1 (Drosophila)	9698	s18681	CCAGUUCUUUCUACGGCAAtt	UUGCCGUAGAAAGAACUGGat
NM_014676	PUM1	pumilio homolog 1 (Drosophila)	9698	s18682	GGAGAUUGCUGGACAUAUAtt	UAUAUGUCCAGCAAUCUCCcg
NM_014676	PUM1	pumilio homolog 1 (Drosophila)	9698	s18680	GGGCGAUUCCUGUCUAAGAtt	UCUUAGACAGGAAUCGCCCgg
NM_015317	PUM2	pumilio homolog 2 (Drosophila)	23369	s23673	CAUUACUACUUUGCGCAAAtt	UUUGCGCAAAGUAGUAAUGtg
NM_015317	PUM2	pumilio homolog 2 (Drosophila)	23369	s23671	GAGCUUUACUGAUUGACGAtt	UCGUCAAUCAGUAAAGCUCtc
NM_015317	PUM2	pumilio homolog 2 (Drosophila)	23369	s23672	GCUUCGGUAUAAUAGGUCUtt	AGACCUAUUAUACCGAAGCcg
NM_006775	QKI	quaking homolog, KH domain RNA binding (mouse)	9444	s18084	GCAGAAAUCAAAUUGAAGAtt	UCUUCAAUUUGAUUUCUGCtc
NM_006775	QKI	quaking homolog, KH domain RNA binding (mouse)	9444	s18085	GCCUUUGAUCAGACAAAUAtt	UAUUUGUCUGAUCAAAGGCat
NM_006775	QKI	quaking homolog, KH domain RNA binding (mouse)	9444	s18083	GGACGAAGAAAUUAGCAGAtt	UCUGCUAAUUUCUUCGUCCag
NM_007367	RALY	RNA binding protein, autoantigenic (hnRNP-associated with lethal yellow homolog (mouse))	22913	s22655	AGACGACGGCGAUGAGGAAtt	UUCCUCAUCGCCGUCGUCUcg
NM_007367	RALY	RNA binding protein, autoantigenic (hnRNP-associated with lethal yellow homolog (mouse))	22913	s22656	GAUCAAGUCCAAUAUCGAUtt	AUCGAUAUUGGACUUGAUCtg
NM_007367	RALY	RNA binding protein, autoantigenic (hnRNP-associated with lethal yellow homolog (mouse))	22913	s22657	GCGUGUCAAAACUAACGUAtt	UACGUUAGUUUUGACACGCcg
NM_173848	RALYL	RALY RNA binding protein-like	138046	s44080	GAAUUAACCCAGAUCAAAAtt	UUUUGAUCUGGGUUAAUUCtt
NM_173848	RALYL	RALY RNA binding protein-like	138046	s44079	GCGGUUAUGUCUUUGACUAtt	UAGUCAAAGACAUAACCGCca
NM_173848	RALYL	RALY RNA binding protein-like	138046	s44081	GUUCCGUUCACAAAGGUUAtt	UAACCUUUGUGAACGGAACat
NM_133452	RAVER1	ribonucleoprotein, PTB-binding 1	125950	s42906	AUCCCUACCUGAACCUACAtt	UGUAGGUUCAGGUAGGGAUtc
NM_133452	RAVER1	ribonucleoprotein, PTB-binding 1	125950	s42907	CCGUAACCGCCGCAAGAUAtt	UAUCUUGCGGCGGUUACGGaa
NM_133452	RAVER1	ribonucleoprotein, PTB-binding 1	125950	s42905	GUGACUAUGAGCUCAAAUAtt	UAUUUGAGCUCAUAGUCACtg
NM_018211	RAVER2	ribonucleoprotein, PTB-binding 2	55225	s30489	CCAACUCAAACAACGAUAAtt	UUAUCGUUGUUUGAGUUGGaa
NM_018211	RAVER2	ribonucleoprotein, PTB-binding 2	55225	s30488	CGAGGCUCAUCAUAUCUCAtt	UGAGAUAUGAUGAGCCUCGct
NM_018211	RAVER2	ribonucleoprotein, PTB-binding 2	55225	s30490	GGAUGAAGGUAGUUACGUUtt	AACGUAACUACCUUCAUCCtg
NM_014309	RBFOX2	RNA binding protein, fox-1 homolog (C. elegans) 2	23543	s24048	AAUUCAGAGAGUAAAUCUAtt	UAGAUUUACUCUCUGAAUUtt
NM_014309	RBFOX2	RNA binding protein, fox-1 homolog (C. elegans) 2	23543	s24047	GCAAAUGGUUGGAAAUUAAtt	UUAAUUUCCAACCAUUUGCat
NM_014309	RBFOX2	RNA binding protein, fox-1 homolog (C. elegans) 2	23543	s24049	GCAUGUCUCUAAUAUUCCUtt	AGGAAUAUUAGAGACAUGCag
NM_001082575	RBFOX3	RNA binding protein, fox-1 homolog (C. elegans) 3	146713	s225704	CAGCGACAGUUACGGCAGAtt	UCUGCCGUAACUGUCGCUGta
NM_001082575	RBFOX3	RNA binding protein, fox-1 homolog (C. elegans) 3	146713	s44893	GGAAAAUUGAGGUCAAUAAtt	UUAUUGACCUCAAUUUUCCgt
NM_001082575	RBFOX3	RNA binding protein, fox-1 homolog (C. elegans) 3	146713	s44891	GGCAAUUCGGAAAAAUUUUtt	AAAAUUUUUCCGAAUUGCCcg
XM_017029885	RBM10	RNA binding motif protein 10	8241	s533777	AGACAAUGGUGACCCGCUUtt	AAGCGGGUCACCAUUGUCUtg
NM_005676	RBM10	RNA binding motif protein 10	8241	s15747	CCGCUGUGCUCAAAUCUGAtt	UCAGAUUUGAGCACAGCGGgt
NM_005676	RBM10	RNA binding motif protein 10	8241	s15745	CGACUACAGCUACUACCAAtt	UUGGUAGUAGCUGUAGUCGac
NM_144770	RBM11	RNA binding motif protein 11	54033	s28836	CAGCUUCCUUACUAUGAAAtt	UUUCAUAGUAAGGAAGCUGca
NM_144770	RBM11	RNA binding motif protein 11	54033	s28837	CCUUUAUCAGAUGAAUAAAtt	UUUAUUCAUCUGAUAAAGGtc
NM_144770	RBM11	RNA binding motif protein 11	54033	s28838	GCAAACAAGUGAUAGUGAUtt	AUCACUAUCACUUGUUUGCtt
NM_006047	RBM12	RNA binding motif protein 12	10137	s19731	CUGCUGUCAUUGACUUAAAtt	UUUAAGUCAAUGACAGCAGct
NM_006047	RBM12	RNA binding motif protein 12	10137	s19732	GCCCUUUUCUGCAAUGGAAtt	UUCCAUUGCAGAAAAGGGCat
NM_006047	RBM12	RNA binding motif protein 12	10137	s19730	GGUCAAAAGUAACACUAUUtt	AAUAGUGUUACUUUUGACCct
NM_203390	RBM12B	RNA binding motif protein 12B	389677	s52538	CCUCAGUAUUGACGAAAGAtt	UCUUUCGUCAAUACUGAGGga
NM_203390	RBM12B	RNA binding motif protein 12B	389677	s52540	GAUUUAUGCCUGAUCCAAAtt	UUUGGAUCAGGCAUAAAUCtc
NM_203390	RBM12B	RNA binding motif protein 12B	389677	s52539	GGUCUUAAAUGUCAUAGAAtt	UUCUAUGACAUUUAAGACCtc
NM_006328	RBM14	RNA binding motif protein 14	10432	s20408	CGCUAUUCGGGCUCCUAUAtt	UAUAGGAGCCCGAAUAGCGtg
NM_006328	RBM14	RNA binding motif protein 14	10432	s20407	GCAGCUCAACGGCAAAGAAtt	UUCUUUGCCGUUGAGCUGCgc
NM_006328	RBM14	RNA binding motif protein 14	10432	s20406	GCGCCGUCAUGAAACAGUUtt	AACUGUUUCAUGACGGCGCag
NM_022768	RBM15	RNA binding motif protein 15	64783	s34936	GCACCAUAGACUACCGAAAtt	UUUCGGUAGUCUAUGGUGCgt
NM_022768	RBM15	RNA binding motif protein 15	64783	s34936	GCACCAUAGACUACCGAAAtt	UUUCGGUAGUCUAUGGUGCgt
NM_022768	RBM15	RNA binding motif protein 15	64783	s224625	GGACACCACCCUUACUAUAtt	UAUAGUAAGGGUGGUGUCCta
NM_022768	RBM15	RNA binding motif protein 15	64783	s224625	GGACACCACCCUUACUAUAtt	UAUAGUAAGGGUGGUGUCCta
NM_022768	RBM15	RNA binding motif protein 15	64783	s34935	GGUGAUAGUUGGGCAUAUAtt	UAUAUGCCCAACUAUCACCtt
NM_022768	RBM15	RNA binding motif protein 15	64783	s34935	GGUGAUAGUUGGGCAUAUAtt	UAUAUGCCCAACUAUCACCtt
NM_013286	RBM15B	RNA binding motif protein 15B	29890	s26653	AGAGUACGCUCAGACACUAtt	UAGUGUCUGAGCGUACUCUga
NM_013286	RBM15B	RNA binding motif protein 15B	29890	s26652	CGUCUAUGCAUAUCCUAGAtt	UCUAGGAUAUGCAUAGACGtg
NM_013286	RBM15B	RNA binding motif protein 15B	29890	s26654	GGAGAUAGCUUUGCCUAUAtt	UAUAGGCAAAGCUAUCUCCtt
NM_032905	RBM17	RNA binding motif protein 17	84991	s39812	CAGUGUACGAGGAACAAGAtt	UCUUGUUCCUCGUACACUGgg
NM_032905	RBM17	RNA binding motif protein 17	84991	s39814	GCAACUCCUUCCUCGCUAAtt	UUAGCGAGGAAGGAGUUGCta
NM_032905	RBM17	RNA binding motif protein 17	84991	s39813	GCUGACGAAUAUGACCCUAtt	UAGGGUCAUAUUCGUCAGCta
NM_033117	RBM18	RNA binding motif protein 18	92400	s40950	CGAGGCUACUGUUUUGUUAtt	UAACAAAACAGUAGCCUCGag
NM_033117	RBM18	RNA binding motif protein 18	92400	s40952	GAAGGACACCGAUUAUGGAtt	UCCAUAAUCGGUGUCCUUCct
NM_033117	RBM18	RNA binding motif protein 18	92400	s40951	GUAAAGAGAUAUGAUCAUAtt	UAUGAUCAUAUCUCUUUACtt
NM_016196	RBM19	RNA binding motif protein 19	9904	s19195	AGCUGAAGGAGGAUACAGAtt	UCUGUAUCCUCCUUCAGCUtc
NM_016196	RBM19	RNA binding motif protein 19	9904	s19194	GCAAGACUGUGAUUCUGGUtt	ACCAGAAUCACAGUCUUGCtt
NM_016196	RBM19	RNA binding motif protein 19	9904	s19196	GGAUGUACUCUGUUUAUUAtt	UAAUAAACAGAGUACAUCCtg
XM_291671	RBM20	RNA binding motif protein 20	282996	s49083	CCAAGAGAACUGAUAGAGAtt	UCUCUAUCAGUUCUCUUGGtt
XM_291671	RBM20	RNA binding motif protein 20	282996	s49081	CGGUUUCCCUCUAAUGCAAtt	UUGCAUUAGAGGGAAACCGgg
XM_017016104	RBM20	RNA binding motif protein 20	282996	s534018	GAAUGAAGAUUAUGCCUCAtt	UGAGGCAUAAUCUUCAUUCcc
NM_018047	RBM22	RNA binding motif protein 22	55696	s31272	CCAUAUAUCCGAAUGACCAtt	UGGUCAUUCGGAUAUAUGGgt
NM_018047	RBM22	RNA binding motif protein 22	55696	s31273	CGGAAUCAAUGAUCCUGUAtt	UACAGGAUCAUUGAUUCCGta
NM_018047	RBM22	RNA binding motif protein 22	55696	s31274	GGACGAUCACUGUUGUGCAtt	UGCACAACAGUGAUCGUCCgg
NM_018107	RBM23	RNA binding motif protein 23	55147	s30282	AGUUUUCUGUAUGCAGUUAtt	UAACUGCAUACAGAAAACUgt
NM_018107	RBM23	RNA binding motif protein 23	55147	s224348	CGAUGUACGUAUCAUCUCAtt	UGAGAUGAUACGUACAUCGcg
NM_018107	RBM23	RNA binding motif protein 23	55147	s30280	CGGUAUAGACGGAGAAAUAtt	UAUUUCUCCGUCUAUACCGat
NM_153020	RBM24	RNA binding motif protein 24	221662	s48090	CAUCCAGCCCUUAUACAAAtt	UUUGUAUAAGGGCUGGAUGaa
NM_153020	RBM24	RNA binding motif protein 24	221662	s48089	CCCUUAUACAAAGACCUUUtt	AAAGGUCUUUGUAUAAGGGct
NM_153020	RBM24	RNA binding motif protein 24	221662	s48088	GGAGCAAAACCAAGGAUCAtt	UGAUCCUUGGUUUUGCUCCta
NM_021239	RBM25	RNA binding motif protein 25	58517	s33912	CCAACUGUCUUAGUACCCAtt	UGGGUACUAAGACAGUUGGag
NM_021239	RBM25	RNA binding motif protein 25	58517	s33913	CUUAUCCACUCAUCACUAAtt	UUAGUGAUGAGUGGAUAAGgg
NM_021239	RBM25	RNA binding motif protein 25	58517	s33914	GGAUCGCAGUCGAUCAAGAtt	UCUUGAUCGACUGCGAUCCtt
NM_022118	RBM26	RNA binding motif protein 26	64062	s34367	CCAUAACUCUUACGUAAGAtt	UCUUACGUAAGAGUUAUGGtc
NM_022118	RBM26	RNA binding motif protein 26	64062	s34369	GACCAUAACUCUUACGUAAtt	UUACGUAAGAGUUAUGGUCca
NM_022118	RBM26	RNA binding motif protein 26	64062	s224595	GUACGGAAGCAGUAUUAAAtt	UUUAAUACUGCUUCCGUACtt
NM_018989	RBM27	RNA binding motif protein 27	54439	s229795	CAAUCAAGCUUGAUAAACAtt	UGUUUAUCAAGCUUGAUUGtg
NM_018989	RBM27	RNA binding motif protein 27	54439	s229796	CAAUGAAGUUACAACAAGAtt	UCUUGUUGUAACUUCAUUGct
NM_018989	RBM27	RNA binding motif protein 27	54439	s229794	CCAGGGUUCUUACGAAAGAtt	UCUUUCGUAAGAACCCUGGtt
NM_018077	RBM28	RNA binding motif protein 28	55131	s30242	CAAGGACCAGAAUAUCUUUtt	AAAGAUAUUCUGGUCCUUGag
NM_018077	RBM28	RNA binding motif protein 28	55131	s30244	GCAUUUGCCCAGUUCAUGAtt	UCAUGAACUGGGCAAAUGCac
NM_018077	RBM28	RNA binding motif protein 28	55131	s30243	GGAGUUCAUGGGAACAUGAtt	UCAUGUUCCCAUGAACUCCtt
NM_006743	RBM3	RNA binding motif (RNP1, RRM) protein 3	5935	s11859	GGCUCAACUUUAACACCGAtt	UCGGUGUUAAAGUUGAGCCct
NM_006743	RBM3	RNA binding motif (RNP1, RRM) protein 3	5935	s11858	GUAUGGAUAUGGAUAUGGAtt	UCCAUAUCCAUAUCCAUACcc
NM_006743	RBM3	RNA binding motif (RNP1, RRM) protein 3	5935	s11860	GUUUCGGACCUAUCUCUGAtt	UCAGAGAUAGGUCCGAAACtg
NM_001008408	RBM33	RNA binding motif protein 33	155435	s45943	AAAAGGCUCUUGUACAAAAtt	UUUUGUACAAGAGCCUUUUga
NM_001008408	RBM33	RNA binding motif protein 33	155435	s45941	ACAGGCAUAUGAUAGAUUUtt	AAAUCUAUCAUAUGCCUGUgg
NM_001008408	RBM33	RNA binding motif protein 33	155435	s45942	CCCACGCAUUAGCAUUUCAtt	UGAAAUGCUAAUGCGUGGGct
NM_015014	RBM34	RNA binding motif protein 34	23029	s22865	CCUGUUACAUGUAAUAAGAtt	UCUUAUUACAUGUAACAGGca
NM_015014	RBM34	RNA binding motif protein 34	23029	s22863	CUGUUCUCCUUAAAACGAAtt	UUCGUUUUAAGGAGAACAGct
NM_015014	RBM34	RNA binding motif protein 34	23029	s22864	GCAGAUGGAUUUCGUAUUAtt	UAAUACGAAAUCCAUCUGCaa
NM_001034915	RBM35A	RNA binding motif protein 35A	54845	s29571	CCUUCGAGGUCUUCCCUAUtt	AUAGGGAAGACCUCGAAGGcg
NM_001034915	RBM35A	RNA binding motif protein 35A	54845	s29570	GAGAGUGAAUUACAAGUUUtt	AAACUUGUAAUUCACUCUCtc
NM_001034915	RBM35A	RNA binding motif protein 35A	54845	s29572	GCAGCAAGAUGGAACUUAUtt	AUAAGUUCCAUCUUGCUGCaa
NM_017495	RBM38	RNA binding motif protein 38	55544	s30964	AGAAGUUAAUGGACUGUUUtt	AAACAGUCCAUUAACUUCUtg
NM_017495	RBM38	RNA binding motif protein 38	55544	s30962	CCACGUUCACCAAGAUCUUtt	AAGAUCUUGGUGAACGUGGtg
NM_017495	RBM38	RNA binding motif protein 38	55544	s30963	GAAUGACUGAGAACUAUUUtt	AAAUAGUUCUCAGUCAUUCtt
NM_004902	RBM39	RNA binding motif protein 39	9584	s18418	CAGAAGUCGUAGUCAUGAAtt	UUCAUGACUACGACUUCUGct
NM_004902	RBM39	RNA binding motif protein 39	9584	s18417	GCUUUAUGUGGGCUCAUUAtt	UAAUGAGCCCACAUAAAGCct
NM_004902	RBM39	RNA binding motif protein 39	9584	s18416	GGACAGUCUUCUGUAUGCAtt	UGCAUACAGAAGACUGUCCtt
NM_002896	RBM4	RNA binding motif protein 4	5936	s11861	CCACCUCUCUCGAUCCCUAtt	UAGGGAUCGAGAGAGGUGGag
NM_002896	RBM4	RNA binding motif protein 4	5936	s11862	GACUUGACCGAGCAAUAUAtt	UAUAUUGCUCGGUCAAGUCtg
NM_002896	RBM4	RNA binding motif protein 4	5936	s11863	GUCCAAAGAGUGUCCGAUAtt	UAUCGGACACUCUUUGGACca
NM_018301	RBM41	RNA binding motif protein 41	55285	s30639	GAACCGUCUUCAAGAUAUUtt	AAUAUCUUGAAGACGGUUCtg
NM_018301	RBM41	RNA binding motif protein 41	55285	s30640	GAAUGAUGACUGGACGAAUtt	AUUCGUCCAGUCAUCAUUCgg
NM_018301	RBM41	RNA binding motif protein 41	55285	s30641	GGAUACAAACUAUAUGGGAtt	UCCCAUAUAGUUUGUAUCCat
NM_024321	RBM42	RNA binding motif protein 42	79171	s35672	AUCUGGACGUGGUCCGCAAtt	UUGCGGACCACGUCCAGAUtc
NM_024321	RBM42	RNA binding motif protein 42	79171	s35671	CAGUAGAAGCGAUGCAGGUtt	ACCUGCAUCGCUUCUACUGtg
NM_024321	RBM42	RNA binding motif protein 42	79171	s35670	CCUGUGAUCCGCCCAAUUAtt	UAAUUGGGCGGAUCACAGGag
NM_198557	RBM43	RNA binding motif protein 43	375287	s51671	CAAGGGAGUUGCAUAUGUAtt	UACAUAUGCAACUCCCUUGgt
NM_198557	RBM43	RNA binding motif protein 43	375287	s51672	GAAUCUACAGAGAAGUAAUtt	AUUACUUCUCUGUAGAUUCct
NM_198557	RBM43	RNA binding motif protein 43	375287	s226387	GACACUUACCUGUUUAAAAtt	UUUUAAACAGGUAAGUGUCag
XM_940318	RBM44	RNA binding motif protein 44	375316	s51683	GGAAUAGAAUUAGUUCGAAtt	UUCGAACUAAUUCUAUUCCca
XM_940318	RBM44	RNA binding motif protein 44	375316	s51685	GGCUAUAACAAAAGGAUCAtt	UGAUCCUUUUGUUAUAGCCat
XM_940318	RBM44	RNA binding motif protein 44	375316	s51684	GGCUUAUCUAUUACUACUAtt	UAGUAGUAAUAGAUAAGCCat
NM_152945	RBM45	RNA binding motif protein 45	129831	s43440	CCGAUAGAAUAAGUGCUAAtt	UUAGCACUUAUUCUAUCGGca
NM_152945	RBM45	RNA binding motif protein 45	129831	s43442	CCUUUACCUUUAGACGUAUtt	AUACGUCUAAAGGUAAAGGat
NM_152945	RBM45	RNA binding motif protein 45	129831	s43441	GGACAUGAACCUAGAGUAAtt	UUACUCUAGGUUCAUGUCCca
NM_144979	RBM46	RNA binding motif protein 46	166863	s46641	CCUGGAUAAUUGUAGAUUAtt	UAAUCUACAAUUAUCCAGGct
NM_144979	RBM46	RNA binding motif protein 46	166863	s46642	CUACGUUAGAAGAUGCAAAtt	UUUGCAUCUUCUAACGUAGta
NM_144979	RBM46	RNA binding motif protein 46	166863	s46643	GGCUAUCCUUUGUCACCAAtt	UUGGUGACAAAGGAUAGCCtg
NM_019027	RBM47	RNA binding motif protein 47	54502	s230615	CAGGGACUACUUUGUGAAAtt	UUUCACAAAGUAGUCCCUGtt
NM_019027	RBM47	RNA binding motif protein 47	54502	s29090	GCCCAAUAACUCCAGUAUAtt	UAUACUGGAGUUAUUGGGCgg
NM_019027	RBM47	RNA binding motif protein 47	54502	s29088	GGACUACUUUGUGAAAGUAtt	UACUUUCACAAAGUAGUCCct
NM_031492	RBM4B	RNA binding motif protein 4B	83759	s38193	CUAUCGGUGUGGGAAAGAAtt	UUCUUUCCCACACCGAUAGca
NM_031492	RBM4B	RNA binding motif protein 4B	83759	s38191	GAGCAGUUCGAACACCUUAtt	UAAGGUGUUCGAACUGCUCca
NM_031492	RBM4B	RNA binding motif protein 4B	83759	s38192	GGAGCACUCGACUACUAUAtt	UAUAGUAGUCGAGUGCUCCat
NM_005778	RBM5	RNA binding motif protein 5	10181	s19843	CGACAACAGGGCUCUAUUAtt	UAAUAGAGCCCUGUUGUCGga
NM_005778	RBM5	RNA binding motif protein 5	10181	s19841	CGUCUUUAGCUGUCAAUAAtt	UUAUUGACAGCUAAAGACGcg
NM_005778	RBM5	RNA binding motif protein 5	10181	s19842	GCCUAGCACUAGCACAAGUtt	ACUUGUGCUAGUGCUAGGCtg
NM_005777	RBM6	RNA binding motif protein 6	10180	s19838	CAACGAGACUUAUCGAGAUtt	AUCUCGAUAAGUCUCGUUGga
NM_005777	RBM6	RNA binding motif protein 6	10180	s19839	CUAUCAUGCUAAAGCGUAUtt	AUACGCUUUAGCAUGAUAGtt
NM_005777	RBM6	RNA binding motif protein 6	10180	s19840	GGACCACCUAUGGACUAUAtt	UAUAGUCCAUAGGUGGUCCtt
NM_016090	RBM7	RNA binding motif protein 7	10179	s19837	CAAUCAGGAUUUUCACCAUtt	AUGGUGAAAAUCCUGAUUGat
NM_016090	RBM7	RNA binding motif protein 7	10179	s19836	CAAUUUAGAUCAGGAAGUAtt	UACUUCCUGAUCUAAAUUGaa
NM_016090	RBM7	RNA binding motif protein 7	10179	s19835	CCACAUCUCCUAGCAGGUAtt	UACCUGCUAGGAGAUGUGGag
NM_005105	RBM8A	RNA binding motif protein 8A	9939	s532199	ACGACAAAUUCGCAGAAUAtt	UAUUCUGCGAAUUUGUCGUgt
NM_005105	RBM8A	RNA binding motif protein 8A	9939	s19292	AUAUGAAACAUACAAGGAAtt	UUCCUUGUAUGUUUCAUAUtc
NM_005105	RBM8A	RNA binding motif protein 8A	9939	s532200	CAUUCACAAACUGAAAGAAtt	UUCUUUCAGUUUGUGAAUGct
NM_002897	RBMS1	RNA binding motif, single stranded interacting protein 1	5937	s11866	CAACUACAGCUGCUAUACAtt	UGUAUAGCAGCUGUAGUUGgg
NM_002897	RBMS1	RNA binding motif, single stranded interacting protein 1	5937	s11865	CAGUAUUGCUACAAACCGAtt	UCGGUUUGUAGCAAUACUGta
NM_002897	RBMS1	RNA binding motif, single stranded interacting protein 1	5937	s11864	GCAGAUGAGUCAUCUGUCAtt	UGACAGAUGACUCAUCUGCtg
NM_002898	RBMS2	RNA binding motif, single stranded interacting protein 2	5939	s11867	CAAGGAAAAUUUGUGCAAAtt	UUUGCACAAAUUUUCCUUGgt
NM_002898	RBMS2	RNA binding motif, single stranded interacting protein 2	5939	s11869	CACCACCAUUCAUACCUCAtt	UGAGGUAUGAAUGGUGGUGca
NM_002898	RBMS2	RNA binding motif, single stranded interacting protein 2	5939	s11868	CACUGUCAAUGGAUGAGCAtt	UGCUCAUCCAUUGACAGUGgg
NM_001003792	RBMS3	RNA binding motif, single stranded interacting protein	27303	s26125	CAAACCUAUACAUCUCAAAtt	UUUGAGAUGUAUAGGUUUGtt
NM_001003792	RBMS3	RNA binding motif, single stranded interacting protein	27303	s26124	CCAACCGCAUGAUUCCACAtt	UGUGGAAUCAUGCGGUUGGtt
NM_001003792	RBMS3	RNA binding motif, single stranded interacting protein	27303	s26126	GGAUUUUAUUCUUCACCGUtt	ACGGUGAAGAAUAAAAUCCat
NM_002139	RBMX	RNA binding motif protein, X-linked	27316	s26142	CAGUUCACGUGAUGACUAUtt	AUAGUCAUCACGUGAACUGga
NM_002139	RBMX	RNA binding motif protein, X-linked	27316	s26144	CGUGAUGACUAUCCAUCAAtt	UUGAUGGAUAGUCAUCACGtg
NM_016024	RBMX2	RNA binding motif protein, X-linked 2	51634	s28439	CCCAGACGCAAGACAGUAAtt	UUACUGUCUUGCGUCUGGGtg
NM_016024	RBMX2	RNA binding motif protein, X-linked 2	51634	s28437	GAACUAUCCGAGUGGAUCAtt	UGAUCCACUCGGAUAGUUCtt
NM_016024	RBMX2	RNA binding motif protein, X-linked 2	51634	s28438	GCGUAGUUAUAGAAGUAGAtt	UCUACUUCUAUAACUACGCcc
NM_014469	RBMXL2	RNA binding motif protein, X-linked-like 2	27288	s26085	AGGUGCUCCUGAUGAAAGAtt	UCUUUCAUCAGGAGCACCUcg
NM_014469	RBMXL2	RNA binding motif protein, X-linked-like 2	27288	s26086	CAGUAAAUCUGAAAAGUAAtt	UUACUUUUCAGAUUUACUGag
NM_014469	RBMXL2	RNA binding motif protein, X-linked-like 2	27288	s26084	CCUCGAAACCGACGAGAAAtt	UUUCUCGUCGGUUUCGAGGtt
NM_005058	RBMY1A1	RNA binding motif protein, Y-linked, family 1, member A1	5940	s229749	CAACUAACGAUGGAAAUCAtt	UGAUUUCCAUCGUUAGUUGca
NM_005058	RBMY1A1	RNA binding motif protein, Y-linked, family 1, member A1	5940	s229751	CAGAAGUUCUUUUGAUAAAtt	UUUAUCAAAAGAACUUCUGat
NM_005058	RBMY1A1	RNA binding motif protein, Y-linked, family 1, member A1	5940	s229750	GGUCCCAUGUCACAAAGAAtt	UUCUUUGUGACAUGGGACCtt
NM_001006121	RBMY1B	RNA binding motif protein, Y-linked, family 1, member B	378948	s196161	GCAUUGAAAGUAAUAGUUAtt	UAACUAUUACUUUCAAUGCtt
NM_001006120	RBMY1D	RNA binding motif protein, Y-linked, family 1, member D	378949	s196164	CAAUAAAAGUAGAACAAGCtt	GCUUGUUCUACUUUUAUUGct
NM_001006120	RBMY1D	RNA binding motif protein, Y-linked, family 1, member D	378949	s196166	CCAUCUUUUCAAAGUGGUGtt	CACCACUUUGAAAAGAUGGtt
NM_001006120	RBMY1D	RNA binding motif protein, Y-linked, family 1, member D	378949	s196165	GGAACAAGAGGGUGGCUUCtt	GAAGCCACCCUCUUGUUCCtc
NM_001006118	RBMY1E	RNA binding motif protein, Y-linked, family 1, member E	378950	s196169	AAUGGAAAGUCUUUGCAUGtt	CAUGCAAAGACUUUCCAUUca
NM_001006118	RBMY1E	RNA binding motif protein, Y-linked, family 1, member E	378950	s196167	CAUUGAAAGUAAUAGUUAUtt	AUAACUAUUACUUUCAAUGct
NM_001006118	RBMY1E	RNA binding motif protein, Y-linked, family 1, member E	378950	s196168	GCAAUAAAAGUAGAACAAGtt	CUUGUUCUACUUUUAUUGCtt
NM_152585	RBMY1F	RNA binding motif protein, Y-linked, family 1, member F	159163	s195801	AGAUAUGAAUGGAACGUCUtt	AGACGUUCCAUUCAUAUCUtt
NM_152585	RBMY1F	RNA binding motif protein, Y-linked, family 1, member F	159163	s46153	GCUUCUUCGAGAAACAGAAtt	UUCUGUUUCUCGAAGAAGCtg
NM_152585	RBMY1F	RNA binding motif protein, Y-linked, family 1, member F	159163	s46154	UGAAGCAUAUGGUAGCUCAtt	UGAGCUACCAUAUGCUUCAcg
NM_001006117	RBMY1J	RNA binding motif protein, Y-linked, family 1, member J	378951	s196172	CUUCUUCGAGAAACAGAAGtt	CUUCUGUUUCUCGAAGAAGct
NM_001006117	RBMY1J	RNA binding motif protein, Y-linked, family 1, member J	378951	s196170	GAAUGGAACGUCUUUGCAUtt	AUGCAAAGACGUUCCAUUCat
NM_001006117	RBMY1J	RNA binding motif protein, Y-linked, family 1, member J	378951	s196171	GAUAUGAAUGGAACGUCUUtt	AAGACGUUCCAUUCAUAUCtt
NM_001008710	RBPMS	RNA binding protein with multiple splicing	11030	s21729	GCCUUCCUCUGGAUAUCAAtt	UUGAUAUCCAGAGGAAGGCca
NM_001008710	RBPMS	RNA binding protein with multiple splicing	11030	s21730	GGCUAUGAGGGUUCUCUUAtt	UAAGAGAACCCUCAUAGCCct
NM_001008710	RBPMS	RNA binding protein with multiple splicing	11030	s21728	UGAAAUUCCGCAAACACUAtt	UAGUGUUUGCGGAAUUUCAgg
NM_194272	RBPMS2	RNA binding protein with multiple splicing 2	348093	s51322	AGAAUGCGCUGAACGGUAUtt	AUACCGUUCAGCGCAUUCUtg
NM_194272	RBPMS2	RNA binding protein with multiple splicing 2	348093	s51323	CCCAUGCUGCGUUCACCUAtt	UAGGUGAACGCAGCAUGGGag
NM_194272	RBPMS2	RNA binding protein with multiple splicing 2	348093	s51324	UGUUGGUUUUGUGAUCUUUtt	AAAGAUCACAAAACCAACAgg
NM_172071	RC3H1	ring finger and CCCH-type zinc finger domains 1	149041	s45245	CGAUCUUUAGGUGAACGAAtt	UUCGUUCACCUAAAGAUCGag
NM_172071	RC3H1	ring finger and CCCH-type zinc finger domains 1	149041	s45244	GAUCGAGAGUUACUAUCCAtt	UGGAUAGUAACUCUCGAUCtg
NM_172071	RC3H1	ring finger and CCCH-type zinc finger domains 1	149041	s45246	GCUUACGAAUUGCACCGGAtt	UCCGGUGCAAUUCGUAAGCct
NM_018835	RC3H2	ring finger and CCCH-type zinc finger domains 2	54542	s29171	CAAGGACUCAGAUACCCUUtt	AAGGGUAUCUGAGUCCUUGga
NM_018835	RC3H2	ring finger and CCCH-type zinc finger domains 2	54542	s29169	GCUUGAAAAGUAUCGAUUAtt	UAAUCGAUACUUUUCAAGCtc
NM_018835	RC3H2	ring finger and CCCH-type zinc finger domains 2	54542	s29170	GGAGGAAUUUCGGAGUUAUtt	AUAACUCCGAAAUUCCUCCtt
NM_005822	RCAN2	regulator of calcineurin 2	10231	s19966	CAAUCAGGAGGUUAAGGAAtt	UUCCUUAACCUCCUGAUUGgt
NM_005822	RCAN2	regulator of calcineurin 2	10231	s19964	CGUGUGCGACAGUGACAUAtt	UAUGUCACUGUCGCACACGtg
NM_005822	RCAN2	regulator of calcineurin 2	10231	s19965	GCUAUUUAAGAGUUUCAGAtt	UCUGAAACUCUUAAAUAGCtg
NM_145654	RDM1	RAD52 motif 1	201299	s47361	CCUGGUUUCUAUGCCGUCAtt	UGACGGCAUAGAAACCAGGat
NM_145654	RDM1	RAD52 motif 1	201299	s47360	GGAUCAUCAAGCUUCAGGAtt	UCCUGAAGCUUGAUGAUCCtt
NM_145654	RDM1	RAD52 motif 1	201299	s47359	UGCCCUGAACAGUUCCAAAtt	UUUGGAACUGUUCAGGGCAag
NM_006978	RNF113A	ring finger protein 113A	7737	s15246	ACAAUCCAAUGAUACAGAAtt	UUCUGUAUCAUUGGAUUGUgg
NM_006978	RNF113A	ring finger protein 113A	7737	s15245	AGAAAUACAUGAAGCCCAAtt	UUGGGCUUCAUGUAUUUCUga
NM_006978	RNF113A	ring finger protein 113A	7737	s15247	GGAGGAUGACAAGAUCUAUtt	AUAGAUCUUGUCAUCCUCCtt
NM_178861	RNF113B	ring finger protein 113B	140432	s44266	AAAACCCAGUCGUCACCAAtt	UUGGUGACGACUGGGUUUUgg
NM_178861	RNF113B	ring finger protein 113B	140432	s44264	GGUGGGAGAUUGAACGGGAtt	UCCCGUUCAAUCUCCCACCcg
NM_178861	RNF113B	ring finger protein 113B	140432	s44265	GUAUCUGCGAGGACGAAAAtt	UUUUCGUCCUCGCAGAUACag
NM_017619	RNPC3	RNA-binding region (RNP1, RRM) containing 3	55599	s31043	CCAGCACAAUCCUAGCAAAtt	UUUGCUAGGAUUGUGCUGGaa
NM_017619	RNPC3	RNA-binding region (RNP1, RRM) containing 3	55599	s31042	GGGCAGAAUUUCUAGAGAAtt	UUCUCUAGAAAUUCUGCCCtt
NM_017619	RNPC3	RNA-binding region (RNP1, RRM) containing 3	55599	s31041	GUAUGAAAGGACAAGCUUUtt	AAAGCUUGUCCUUUCAUACga
NM_006711	RNPS1	RNA binding protein S1, serine-rich domain	10921	s21475	CCCGGAAUGUGACAAAGGAtt	UCCUUUGUCACAUUCCGGGtg
NM_005156	ROD1	ROD1 regulator of differentiation 1 (S. pombe)	9991	s19414	CAAUCUACCUAAUCAAGCUtt	AGCUUGAUUAGGUAGAUUGtc
NM_005156	ROD1	ROD1 regulator of differentiation 1 (S. pombe)	9991	s19413	CAUAGAAGCUGGAUGUUCAtt	UGAACAUCCAGCUUCUAUGaa
NM_005156	ROD1	ROD1 regulator of differentiation 1 (S. pombe)	9991	s19412	GUACAUCGAGUGAAGAUUAtt	UAAUCUUCACUCGAUGUACat
NM_001005	RPS3	ribosomal protein S3	6188	s12257	AAGCUGAACUGAAUGAGUUtt	AACUCAUUCAGUUCAGCUUtg
NM_001005	RPS3	ribosomal protein S3	6188	s12256	GCGGAGACCCUGUUAACUAtt	UAGUUAACAGGGUCUCCGCtg
NM_001005	RPS3	ribosomal protein S3	6188	s12255	UGACUGCUGUAGUUCAGAAtt	UUCUGAACUACAGCAGUCAgt
NM_015703	RRP7A	ribosomal RNA processing 7 homolog A (S. cerevisiae)	27341	s226119	AGAAGAUCGCUGAGGAAGAtt	UCUUCCUCAGCGAUCUUCUgg
NM_015703	RRP7A	ribosomal RNA processing 7 homolog A (S. cerevisiae)	27341	s26192	CAGCUAUUCCAAUCAAGUUtt	AACUUGAUUGGAAUAGCUGcg
NM_015703	RRP7A	ribosomal RNA processing 7 homolog A (S. cerevisiae)	27341	s26190	CGUUCAUGGAGGCAUAUGAtt	UCAUAUGCCUCCAUGAACGtg
NM_002967	SAFB	scaffold attachment factor B	6294	s12454	CCUUAAGAGGGAUGAUAAAtt	UUUAUCAUCCCUCUUAAGGtt
NM_002967	SAFB	scaffold attachment factor B	6294	s224568	GAAGAAUCUUUUCAGCAAAtt	UUUGCUGAAAAGAUUCUUCaa
NM_002967	SAFB	scaffold attachment factor B	6294	s12453	GGAUGAUAAAUGUGACAGAtt	UCUGUCACAUUUAUCAUCCct
NM_014649	SAFB2	scaffold attachment factor B2	9667	s18600	CGGCCUUCUCGAUUCCUUUtt	AAAGGAAUCGAGAAGGCCGtc
NM_014649	SAFB2	scaffold attachment factor B2	9667	s18601	GAGUCAGGAUCGCAAGUCAtt	UGACUUGCGAUCCUGACUCtt
NM_014649	SAFB2	scaffold attachment factor B2	9667	s18599	GGACGGUCGUGAUGGAUAAtt	UUAUCCAUCACGACCGUCCgc
NM_174920	SAMD14	sterile alpha motif domain containing 14	201191	s47335	CCAUCGGCCUCGAUAAGAAtt	UUCUUAUCGAGGCCGAUGGtg
NM_174920	SAMD14	sterile alpha motif domain containing 14	201191	s47334	CGCUGUCUCAGUCUUCAGAtt	UCUGAAGACUGAGACAGCGtg
NM_174920	SAMD14	sterile alpha motif domain containing 14	201191	s47333	GGGAUGGAAUCCACUCUGAtt	UCAGAGUGGAUUCCAUCCCta
NM_015589	SAMD4A	sterile alpha motif domain containing 4A	23034	s22879	CACCACAAUCAAUACGAUUtt	AAUCGUAUUGAUUGUGGUGgg
NM_015589	SAMD4A	sterile alpha motif domain containing 4A	23034	s22878	CCACAGCCCUUUGAAACGAtt	UCGUUUCAAAGGGCUGUGGtg
NM_015589	SAMD4A	sterile alpha motif domain containing 4A	23034	s22880	GGAUAUCGACAGCAAAGAAtt	UUCUUUGCUGUCGAUAUCCtg
NM_018028	SAMD4B	sterile alpha motif domain containing 4B	55095	s30160	ACCUCCAGCUCAUCGAAAAtt	UUUUCGAUGAGCUGGAGGUaa
NM_018028	SAMD4B	sterile alpha motif domain containing 4B	55095	s30161	CAACAGUAUUGGGAGCAAUtt	AUUGCUCCCAAUACUGUUGat
NM_018028	SAMD4B	sterile alpha motif domain containing 4B	55095	s30159	CGACCAGACGAGGAGAACAtt	UGUUCUCCUCGUCUGGUCGgg
NM_014706	SART3	squamous cell carcinoma antigen recognized by T cells 3	9733	s18770	GCUCGACUGUGCAAUAACAtt	UGUUAUUGCACAGUCGAGCct
NM_014706	SART3	squamous cell carcinoma antigen recognized by T cells 3	9733	s18771	GGACGGCAUGACUAUCAAAtt	UUUGAUAGUCAUGCCGUCCat
NM_014706	SART3	squamous cell carcinoma antigen recognized by T cells 3	9733	s18772	GUCAGUACCUAGAUCGACAtt	UGUCGAUCUAGGUACUGACtg
NM_014892	SCAF8	SR-related CTD-associated factor 8	22828	s22449	CAUUCGUCCGGGACUAAUAtt	UAUUAGUCCCGGACGAAUGtc
NM_014892	SCAF8	SR-related CTD-associated factor 8	22828	s22448	CGGUCUAUGGUGGUCCAAAtt	UUUGGACCACCAUAGACCGgt
NM_014892	SCAF8	SR-related CTD-associated factor 8	22828	s22450	GCGUAGACAAUGUUACUAAtt	UUAGUAACAUUGUCUACGCtt
NM_014712	SETD1A	SET domain containing 1A	9739	s18789	CAACGACUCAAAGUAUAUAtt	UAUAUACUUUGAGUCGUUGac
NM_014712	SETD1A	SET domain containing 1A	9739	s18790	CGCAGUGAGUUUGAACAGAtt	UCUGUUCAAACUCACUGCGtg
NM_014712	SETD1A	SET domain containing 1A	9739	s18788	GGACAACAACGAAUGAAAUtt	AUUUCAUUCGUUGUUGUCCtt
XM_037523	SETD1B	SET domain containing 1B	23067	s22961	CGGUGGAAAUUGUCGAAGAtt	UCUUCGACAAUUUCCACCGgg
XM_037523	SETD1B	SET domain containing 1B	23067	s22960	CGUUCAAGGCUCAACCACAtt	UGUGGUUGAGCCUUGAACGgg
XM_037523	SETD1B	SET domain containing 1B	23067	s22959	GGAGAUUACCUAUGACUAUtt	AUAGUCAUAGGUAAUCUCCtc
NM_004630	SF1	splicing factor 1	7536	s14976	GACUUACUCGAGAACAAGAtt	UCUUGUUCUCGAGUAAGUCca
NM_004630	SF1	splicing factor 1	7536	s200464	GGACUUACUCGAGAACAAGtt	CUUGUUCUCGAGUAAGUCCag
NM_004630	SF1	splicing factor 1	7536	s224783	GGUUACUGCCAAUACAAUGtt	CAUUGUAUUGGCAGUAACCag
NM_005877	SF3A1	splicing factor 3a, subunit 1, 120kDa	10291	s20117	CACCAGGUCUGGAUAUUGAtt	UCAAUAUCCAGACCUGGUGcg
NM_005877	SF3A1	splicing factor 3a, subunit 1, 120kDa	10291	s20118	CAGUGGACUUCCAACCCAAtt	UUGGGUUGGAAGUCCACUGtt
NM_005877	SF3A1	splicing factor 3a, subunit 1, 120kDa	10291	s20116	CGAAGCUAGUGGAACAGUAtt	UACUGUUCCACUAGCUUCGtg
NM_016047	SF3B14	splicing factor 3B, 14 kDa subunit	51639	s28448	CACCUGAAGUAAAUCGGAUtt	AUCCGAUUUACUUCAGGUGga
NM_016047	SF3B14	splicing factor 3B, 14 kDa subunit	51639	s224225	GGACCUAUUCGUCAAAUCAtt	UGAUUUGACGAAUAGGUCCat
NM_016047	SF3B14	splicing factor 3B, 14 kDa subunit	51639	s28446	GUAAAUCGGAUAUUGUAUAtt	UAUACAAUAUCCGAUUUACtt
NM_005850	SF3B4	splicing factor 3b, subunit 4, 49kDa	10262	s20048	GCAUCAGCUCACAACAAAAtt	UUUUGUUGUGAGCUGAUGCtt
NM_005850	SF3B4	splicing factor 3b, subunit 4, 49kDa	10262	s20050	GUCCUAUCACCGUAUCUUAtt	UAAGAUACGGUGAUAGGACgg
NM_005850	SF3B4	splicing factor 3b subunit 4	10262	s532854	UGAUCAAACUCUAUGGGAAtt	UUCCCAUAGAGUUUGAUCAtg
NM_001029880	SFMBT2	Scm-like with four mbt domains 2	57713	s33655	GACUAUUGAUGACCUAAGAtt	UCUUAGGUCAUCAAUAGUCac
NM_001029880	SFMBT2	Scm-like with four mbt domains 2	57713	s33657	GGAAAUCCAUUUUCGUGCAtt	UGCACGAAAAUGGAUUUCCgt
NM_001029880	SFMBT2	Scm-like with four mbt domains 2	57713	s33656	GGAUCACGCAGAUUUGCGAtt	UCGCAAAUCUGCGUGAUCCtt
NM_005066	SFPQ	splicing factor proline/glutamine-rich (polypyrimidine tract binding protein associated)	6421	s224606	GAAAGAUGCAAAAGACAAAtt	UUUGUCUUUUGCAUCUUUCat
NM_005066	SFPQ	splicing factor proline/glutamine-rich (polypyrimidine tract binding protein associated)	6421	s12710	GGAUGAUCGUGGAAGAUCUtt	AGAUCUUCCACGAUCAUCCac
NM_005066	SFPQ	splicing factor proline/glutamine-rich (polypyrimidine tract binding protein associated)	6421	s12712	GGGCUGUUGUAAUAGUGGAtt	UCCACUAUUACAACAGCCCtt
NM_004593	SFRS10	splicing factor, arginine/serine-rich 10 (transformer 2 homolog, Drosophila)	6434	s12750	CAGUCGAGAUUAUCGUAGAtt	UCUACGAUAAUCUCGACUGta
NM_004593	SFRS10	splicing factor, arginine/serine-rich 10 (transformer 2 homolog, Drosophila)	6434	s12751	GGACUACUAUAGCAGAUCAtt	UGAUCUGCUAUAGUAGUCCcg
NM_004593	SFRS10	splicing factor, arginine/serine-rich 10 (transformer 2 homolog, Drosophila)	6434	s12749	GGAGGAUACAGAUCACGUUtt	AACGUGAUCUGUAUCCUCCac
NM_004768	SFRS11	splicing factor, arginine/serine-rich 11	9295	s17770	CUAUGAAAAGAGUACGAGAtt	UCUCGUACUCUUUUCAUAGct
NM_004768	SFRS11	splicing factor, arginine/serine-rich 11	9295	s17769	CUUUGAUAGUCGUACCAUAtt	UAUGGUACGACUAUCAAAGct
NM_004768	SFRS11	splicing factor, arginine/serine-rich 11	9295	s17771	GGAUACCUCUAGUAAAGAAtt	UUCUUUACUAGAGGUAUCCga
NM_006625	SFRS13A	splicing factor, arginine/serine-rich 13A	10772	s21156	GGAUGUUCGUGAUGCUGAAtt	UUCAGCAUCACGAACAUCCtc
NM_006625	SFRS13A	splicing factor, arginine/serine-rich 13A	10772	s21157	GUCUUUUGAUUACAACUAUtt	AUAGUUGUAAUCAAAAGACcg
NM_014884	SFRS14	splicing factor, arginine/serine-rich 14	10147	s19758	CACCCAGAGUUGAUAAUGAtt	UCAUUAUCAACUCUGGGUGtt
NM_014884	SFRS14	splicing factor, arginine/serine-rich 14	10147	s19757	CUACGAAACCUGAAAUUCAtt	UGAAUUUCAGGUUUCGUAGga
NM_014884	SFRS14	splicing factor, arginine/serine-rich 14	10147	s19759	GCUUUCAAAUUCUAUCGAAtt	UUCGAUAGAAUUUGAAAGCag
NM_020706	SFRS15	splicing factor, arginine/serine-rich 15	57466	s33083	CGACAUAUGUCUGAUAACAtt	UGUUAUCAGACAUAUGUCGct
NM_020706	SFRS15	splicing factor, arginine/serine-rich 15	57466	s33084	GAACCGUAAUGAUGAUAGAtt	UCUAUCAUCAUUACGGUUCcc
NM_020706	SFRS15	splicing factor, arginine/serine-rich 15	57466	s33082	GGUGGAAAAUGACCGGGAAtt	UUCCCGGUCAUUUUCCACCct
NM_003016	SFRS2	splicing factor, arginine/serine-rich 2	6427	s12729	CCUGUUUGAUAAAAGAAUAtt	UAUUCUUUUAUCAAACAGGag
NM_003016	SFRS2	splicing factor, arginine/serine-rich 2	6427	s12730	GCACGAAGGUCCAAGUCCAtt	UGGACUUGGACCUUCGUGCgg
NM_003016	SFRS2	splicing factor, arginine/serine-rich 2	6427	s12728	GCACUAUCCUCUUAGAGAAtt	UUCUCUAAGAGGAUAGUGCat
NM_003017	SFRS3	splicing factor, arginine/serine-rich 3	6428	s12732	AGAGCUAGAUGGAAGAACAtt	UGUUCUUCCAUCUAGCUCUcg
NM_003017	SFRS3	splicing factor, arginine/serine-rich 3	6428	s12731	CGCUGUCUCGGGAGAGAAAtt	UUUCUCUCCCGAGACAGCGat
NM_003017	SFRS3	splicing factor, arginine/serine-rich 3	6428	s12733	GCAACAAGACGGAAUUGGAtt	UCCAAUUCCGUCUUGUUGCca
NM_005626	SFRS4	splicing factor, arginine/serine-rich 4	6429	s12736	CAGUCAUUCUAAGAGUAGAtt	UCUACUCUUAGAAUGACUGct
NM_005626	SFRS4	splicing factor, arginine/serine-rich 4	6429	s12735	CCUUUGUGGUGAGCGAGUAtt	UACUCGCUCACCACAAAGGtc
NM_005626	SFRS4	splicing factor, arginine/serine-rich 4	6429	s12734	CGCACAGAGUACAGACUUAtt	UAAGUCUGUACUCUGUGCGag
NM_006275	SFRS6	splicing factor, arginine/serine-rich 6	6431	s12740	CAAAUGAGGGUGUAAUUGAtt	UCAAUUACACCCUCAUUUGtt
NM_006275	SFRS6	splicing factor, arginine/serine-rich 6	6431	s12741	CGUUCUCGAUCAAAAGGCAtt	UGCCUUUUGAUCGAGAACGtg
NM_006275	SFRS6	splicing factor, arginine/serine-rich 6	6431	s12742	GGGUGAUAUAAAGUCAAAAtt	UUUUGACUUUAUAUCACCCtt
NM_001031684	SFRS7	splicing factor, arginine/serine-rich 7, 35kDa	6432	s12744	CGAAGAUCCUAGAGAUGCAtt	UGCAUCUCUAGGAUCUUCGaa
NM_001031684	SFRS7	splicing factor, arginine/serine-rich 7, 35kDa	6432	s12743	CUCUCUUCGUAGAUCAAGAtt	UCUUGAUCUACGAAGAGAGat
NM_001031684	SFRS7	splicing factor, arginine/serine-rich 7, 35kDa	6432	s12745	GGCUUUCAGUUAUUAUGGUtt	ACCAUAAUAACUGAAAGCCct
NM_004592	SFSWAP	splicing factor, suppressor of white-apricot homolog (Drosophila)	6433	s12748	CAAUAAGCUUUGCAAUCAAtt	UUGAUUGCAAAGCUUAUUGga
NM_004592	SFSWAP	splicing factor, suppressor of white-apricot homolog (Drosophila)	6433	s12746	GCUUAUUAUGAGUUUAAGAtt	UCUUAAACUCAUAAUAAGCat
NM_004592	SFSWAP	splicing factor, suppressor of white-apricot homolog (Drosophila)	6433	s12747	GCUUCAAGCAGAACGUAAAtt	UUUACGUUCUGCUUGAAGCtg
NM_006527	SLBP	stem-loop binding protein	7884	s15448	CAAUUGCCUACGAUCGUUAtt	UAACGAUCGUAGGCAAUUGtg
NM_006527	SLBP	stem-loop binding protein	7884	s15449	CUACGAUCGUUAUAUUAAAtt	UUUAAUAUAACGAUCGUAGgc
NM_006527	SLBP	stem-loop binding protein	7884	s228164	GCAAGAAAUACACCCUGUAtt	UACAGGGUGUAUUUCUUGCaa
NM_024755	SLTM	SAFB-like, transcription modulator	79811	s36386	CCAACAUUCAAGUAACGCAtt	UGCGUUACUUGAAUGUUGGgt
NM_024755	SLTM	SAFB-like, transcription modulator	79811	s36384	GCAUUAGAAUAAUUCGUGAtt	UCACGAAUUAUUCUAAUGCgt
NM_024755	SLTM	SAFB-like, transcription modulator	79811	s36385	GGAAGAUCCAAGCUUCGAAtt	UUCGAAGCUUGGAUCUUCCct
NM_022717	SNRNP35	small nuclear ribonucleoprotein 35kDa (U11/U12)	11066	s21807	AGAUAUUUGUGGACUACGAtt	UCGUAGUCCACAAAUAUCUca
NM_022717	SNRNP35	small nuclear ribonucleoprotein 35kDa (U11/U12)	11066	s21806	GAAAGACACUGGGACUCGAtt	UCGAGUCCCAGUGUCUUUCtc
NM_022717	SNRNP35	small nuclear ribonucleoprotein 35kDa (U11/U12)	11066	s21808	GGACCGGCCUUUUCGAAAAtt	UUUUCGAAAAGGCCGGUCCcg
NM_003089	SNRNP70	small nuclear ribonucleoprotein 70kDa (U1)	6625	s13210	CAUGCACUCCGCUUACAAAtt	UUUGUAAGCGGAGUGCAUGtc
NM_003089	SNRNP70	small nuclear ribonucleoprotein 70kDa (U1)	6625	s13212	CGGACCUAUCAAAAGAAUAtt	UAUUCUUUUGAUAGGUCCGta
NM_003089	SNRNP70	small nuclear ribonucleoprotein 70kDa (U1)	6625	s13211	GGUCUACAGUAAGCGGUCAtt	UGACCGCUUACUGUAGACCat
NM_004596	SNRPA	small nuclear ribonucleoprotein polypeptide A	6626	s13215	AACCUAUGCGUAUCCAGUAtt	UACUGGAUACGCAUAGGUUtg
NM_004596	SNRPA	small nuclear ribonucleoprotein polypeptide A	6626	s13214	GACCGACUCAGAUAUCAUUtt	AAUGAUAUCUGAGUCGGUCtt
NM_004596	SNRPA	small nuclear ribonucleoprotein polypeptide A	6626	s13213	GGCUUUAAGAUCACGCAGAtt	UCUGCGUGAUCUUAAAGCCct
NM_198216	SNRPB	small nuclear ribonucleoprotein polypeptides B and B1	6628	s13221	AGAUACUGGUAUUGCUCGAtt	UCGAGCAAUACCAGUAUCUtt
NM_198216	SNRPB	small nuclear ribonucleoprotein polypeptides B and B1	6628	s224659	GGCUGUACAUAGUCCUUUUtt	AAAAGGACUAUGUACAGCCtt
NM_198216	SNRPB	small nuclear ribonucleoprotein polypeptides B and B1	6628	s13219	UGGUCUCAAUGACAGUAGAtt	UCUACUGUCAUUGAGACCAga
NM_003092	SNRPB2	small nuclear ribonucleoprotein polypeptide B''	6629	s13222	CAAAAAUGCGUGGAACUUUtt	AAAGUUCCACGCAUUUUUGat
NM_003092	SNRPB2	small nuclear ribonucleoprotein polypeptide B''	6629	s13223	GCGAAUACAGUAUGCAAAAtt	UUUUGCAUACUGUAUUCGCat
NM_003092	SNRPB2	small nuclear ribonucleoprotein polypeptide B''	6629	s13224	GCUACAAGGAUUUCCAUUUtt	AAAUGGAAAUCCUUGUAGCtg
NM_003093	SNRPC	small nuclear ribonucleoprotein polypeptide C	6631	s13227	AAACAACGGCUGCAUUUCAtt	UGAAAUGCAGCCGUUGUUUtg
NM_003093	SNRPC	small nuclear ribonucleoprotein polypeptide C	6631	s13225	AAGAGAAUGUGAAAGACUAtt	UAGUCUUUCACAUUCUCUUtg
NM_003093	SNRPC	small nuclear ribonucleoprotein polypeptide C	6631	s227454	CUAUGAAAGAGAAUAGUUUtt	AAACUAUUCUCUUUCAUAGga
NM_006938	SNRPD1	small nuclear ribonucleoprotein D1 polypeptide 16kDa	6632	s13229	CAUUCGGUAUUUUAUUCUAtt	UAGAAUAAAAUACCGAAUGtt
NM_006938	SNRPD1	small nuclear ribonucleoprotein D1 polypeptide 16kDa	6632	s224661	GUUUACCUCUGGAUACACUtt	AGUGUAUCCAGAGGUAAACtg
NM_006938	SNRPD1	small nuclear ribonucleoprotein D1 polypeptide 16kDa	6632	s13230	UUGUGGAUGUUGAACCUAAtt	UUAGGUUCAACAUCCACAAgt
NM_177542	SNRPD2	small nuclear ribonucleoprotein D2 polypeptide 16.5kDa	6633	s13231	AGUCAAGAACAAUACCCAAtt	UUGGGUAUUGUUCUUGACUga
NM_177542	SNRPD2	small nuclear ribonucleoprotein D2 polypeptide 16.5kDa	6633	s13232	CUGCCGCAACAAUAAGAAAtt	UUUCUUAUUGUUGCGGCAGtt
NM_177542	SNRPD2	small nuclear ribonucleoprotein D2 polypeptide 16.5kDa	6633	s13233	UCAACUGCCGCAACAAUAAtt	UUAUUGUUGCGGCAGUUGAtg
NM_004175	SNRPD3	small nuclear ribonucleoprotein D3 polypeptide 18kDa	6634	s13236	CGAACACCGGUGAGGUAUAtt	UAUACCUCACCGGUGUUCGtc
NM_004175	SNRPD3	small nuclear ribonucleoprotein D3 polypeptide 18kDa	6634	s13235	GAAGCAGAGGACAACAUGAtt	UCAUGUUGUCCUCUGCUUCaa
NM_004175	SNRPD3	small nuclear ribonucleoprotein D3 polypeptide 18kDa	6634	s13234	UCACAGUCACAUACAGAGAtt	UCUCUGUAUGUGACUGUGAtg
NM_003094	SNRPE	small nuclear ribonucleoprotein polypeptide E	6635	s13238	CAUUGGUUUUGAUGAGUAUtt	AUACUCAUCAAAACCAAUGat
NM_003094	SNRPE	small nuclear ribonucleoprotein polypeptide E	6635	s13239	GGAUCAUGCUAAAAGGAGAtt	UCUCCUUUUAGCAUGAUCCga
XM_034623	SNRPEL1	small nuclear ribonucleoprotein polypeptide E-like 1	414153	s53906	AUAUGAACCUUGUAUUAGAtt	UCUAAUACAAGGUUCAUAUac
NM_003095	SNRPF	small nuclear ribonucleoprotein polypeptide F	6636	s13240	AGGGCUAUCUGGUAUCUGUtt	ACAGAUACCAGAUAGCCCUtg
NM_003095	SNRPF	small nuclear ribonucleoprotein polypeptide F	6636	s13242	GGACAUCUGGGUGAAGUUUtt	AAACUUCACCCAGAUGUCCag
NM_003095	SNRPF	small nuclear ribonucleoprotein polypeptide F	6636	s13241	GGUGUAAUAAUGUCCUUUAtt	UAAAGGACAUUAUUACACCtt
NM_003096	SNRPG	small nuclear ribonucleoprotein polypeptide G	6637	s13244	AGUGGACAACAGAACAAUAtt	UAUUGUUCUGUUGUCCACUag
NM_003096	SNRPG	small nuclear ribonucleoprotein polypeptide G	6637	s13243	GUAAUACGAGGAAAUAGUAtt	UACUAUUUCCUCGUAUUACca
NM_003096	SNRPG	small nuclear ribonucleoprotein polypeptide G	6637	s13245	UGAACCUUGUGAUAGAUGAtt	UCAUCUAUCACAAGGUUCAta
XM_943073	SNRPN	small nuclear ribonucleoprotein polypeptide N	6638	s56795	GGUCGAUGAUGAGAACCUUtt	AAGGUUCUCAUCAUCGACCca
NM_018079	SRBD1	S1 RNA binding domain 1	55133	s30250	CCAUACGAAAUGUAACAGAtt	UCUGUUACAUUUCGUAUGGga
NM_018079	SRBD1	S1 RNA binding domain 1	55133	s30248	GAAUGACGAUGACUUUACAtt	UGUAAAGUCAUCGUCAUUCtc
NM_018079	SRBD1	S1 RNA binding domain 1	55133	s30249	GCUUUGACUUUCGAACAGAtt	UCUGUUCGAAAGUCAAAGCtt
NM_001077199	SREK1	splicing regulatory glutamine/lysine-rich protein 1	140890	s225669	CCAACAAUGCAAUAGUAAAtt	UUUACUAUUGCAUUGUUGGag
NM_001077199	SREK1	splicing regulatory glutamine/lysine-rich protein 1	140890	s44452	GAGUUACAAUGCAUCGCGAtt	UCGCGAUGCAUUGUAACUCct
NM_001077199	SREK1	splicing regulatory glutamine/lysine-rich protein 1	140890	s225670	GGCCCUUGCUUUUAAUGGAtt	UCCAUUAAAAGCAAGGGCCct
NM_005839	SRRM1	serine/arginine repetitive matrix 1	10250	s20019	CAGUCAAACCGUACAAGAAtt	UUCUUGUACGGUUUGACUGct
NM_005839	SRRM1	serine/arginine repetitive matrix 1	10250	s20020	GGAAAUCCUUGGGUUUGAAtt	UUCAAACCCAAGGAUUUCCgt
NM_005839	SRRM1	serine/arginine repetitive matrix 1	10250	s20018	GGUGGACAUGAGCAAAGUAtt	UACUUUGCUCAUGUCCACCtt
NM_016333	SRRM2	serine/arginine repetitive matrix 2	23524	s24003	CAUCAGUGAUUCUUACGUAtt	UACGUAAGAAUCACUGAUGcc
NM_016333	SRRM2	serine/arginine repetitive matrix 2	23524	s24005	CGAUCAUCUCCGGAGCUAAtt	UUAGCUCCGGAGAUGAUCGag
NM_016333	SRRM2	serine/arginine repetitive matrix 2	23524	s24004	GGAUAGGCCUGAGUCUUCAtt	UGAAGACUCAGGCCUAUCCtg
NM_006924	SRSF1	serine/arginine-rich splicing factor 1	6426	s12725	GACCUAUGCAGUUCGAAAAtt	UUUUCGAACUGCAUAGGUCat
NM_006924	SRSF1	serine/arginine-rich splicing factor 1	6426	s12727	GCAUCUACGUGGGUAACUUtt	AAGUUACCCACGUAGAUGCgg
NM_006924	SRSF1	serine/arginine-rich splicing factor 1	6426	s12726	GGAUAACACUAAGUUUAGAtt	UCUAAACUUAGUGUUAUCCag
NM_006925	SRSF5	serine/arginine-rich splicing factor 5	6430	s12737	CCACCUGUAAGAACAGAAAtt	UUUCUGUUCUUACAGGUGGag
NM_006925	SRSF5	serine/arginine-rich splicing factor 5	6430	s12739	CCUCUUAUGGUGACUUAAAtt	UUUAAGUCACCAUAAGAGGca
NM_006925	SRSF5	serine/arginine-rich splicing factor 5	6430	s12738	GGACGAUACUCUGACCGUUtt	AACGGUCAGAGUAUCGUCCtc
NM_032102	SRSF8	serine/arginine-rich splicing factor 8	10929	s21496	GCAGAUCUCGCUACAGGGAtt	UCCCUGUAGCGAGAUCUGCtg
NM_032102	SRSF8	serine/arginine-rich splicing factor 8	10929	s21497	GCAUCAACCUCCAAAUCGAtt	UCGAUUUGGAGGUUGAUGCag
NM_032102	SRSF8	serine/arginine-rich splicing factor 8	10929	s21495	GCUCAUCUGGUUACAGUAAtt	UUACUGUAACCAGAUGAGCtg
NM_003769	SRSF9	serine/arginine-rich splicing factor 9	8683	s16548	ACAUCCGAGUUUAUCCUGAtt	UCAGGAUAAACUCGGAUGUag
NM_003769	SRSF9	serine/arginine-rich splicing factor 9	8683	s16547	CCAAAUUCCGCUCUCAUGAtt	UCAUGAGAGCGGAAUUUGGtg
NM_003769	SRSF9	serine/arginine-rich splicing factor 9	8683	s16546	GGUCGAGUAUCUCAGAAAAtt	UUUUCUGAGAUACUCGACCat
NM_003142	SSB	Sjogren syndrome antigen B (autoantigen La)	6741	s13469	GAAGCUAAAUUAAGAGCUAtt	UAGCUCUUAAUUUAGCUUCca
NM_003142	SSB	Sjogren syndrome antigen B (autoantigen La)	6741	s13468	GCAACUCUUGAUGACAUAAtt	UUAUGUCAUCAAGAGUUGCat
NM_003142	SSB	Sjogren syndrome antigen B (autoantigen La)	6741	s13470	GGUCGUAGAUUUAAAGGAAtt	UUCCUUUAAAUCUACGACCtt
NM_172231	SUGP1	SURP and G patch domain containing 1	57794	s33722	CGAUAAGAAUAGCAGGGAAtt	UUCCCUGCUAUUCUUAUCGtg
NM_172231	SUGP1	SURP and G patch domain containing 1	57794	s33721	GCUCAUCGCUCAGAAGAAAtt	UUUCUUCUGAGCGAUGAGCtc
NM_172231	SUGP1	SURP and G patch domain containing 1	57794	s33720	GGACUACAAGGAUAACCCAtt	UGGGUUAUCCUUGUAGUCCtc
NM_003170	SUPT6H	suppressor of Ty 6 homolog (S. cerevisiae)	6830	s13635	GAGCUGAGCUGUCGAUAUAtt	UAUAUCGACAGCUCAGCUCtg
NM_003170	SUPT6H	suppressor of Ty 6 homolog (S. cerevisiae)	6830	s13636	GCCUAUUCCUUCAAGUAUUtt	AAUACUUGAAGGAAUAGGCat
NM_003170	SUPT6H	suppressor of Ty 6 homolog (S. cerevisiae)	6830	s13634	GGAUAGAAUAUGUAACGGUtt	ACCGUUACAUAUUCUAUCCtg
NM_006372	SYNCRIP	synaptotagmin binding, cytoplasmic RNA interacting protein	10492	s20564	CAAUAGAGGUUAUGCGUUUtt	AAACGCAUAACCUCUAUUGag
NM_006372	SYNCRIP	synaptotagmin binding, cytoplasmic RNA interacting protein	10492	s20562	CUAUCGUGGUGGAUAUGAAtt	UUCAUAUCCACCACGAUAGtt
NM_006372	SYNCRIP	synaptotagmin binding, cytoplasmic RNA interacting protein	10492	s20563	GAACGAGUGAAGAAGUUAAtt	UUAACUUCUUCACUCGUUCca
NM_203446	SYNJ1	synaptojanin 1	8867	s16933	GACUGGUUAUUACGUCUUAtt	UAAGACGUAAUAACCAGUCat
NM_203446	SYNJ1	synaptojanin 1	8867	s16935	GAGUGGUACAGUUCGAACAtt	UGUUCGAACUGUACCACUCtg
NM_203446	SYNJ1	synaptojanin 1	8867	s16934	GCCUAAGAAAAUUCGAGUAtt	UACUCGAAUUUUCUUAGGCtt
NM_003898	SYNJ2	synaptojanin 2	8871	s16942	CAGUGAAGAUUAGACCGAAtt	UUCGGUCUAAUCUUCACUGct
NM_003898	SYNJ2	synaptojanin 2	8871	s16943	CCUUCAAUCACCGACCUUAtt	UAAGGUCGGUGAUUGAAGGtt
NM_003898	SYNJ2	synaptojanin 2	8871	s16944	CGUACAAAGAUGACGCGGAtt	UCCGCGUCAUCUUUGUACGtt
NM_003487	TAF15	TAF15 RNA polymerase II, TATA box binding protein (TBP)-associated factor, 68kDa	8148	s15658	GCAUGAUUCCUAUAGUCAAtt	UUGACUAUAGGAAUCAUGCtg
NM_003487	TAF15	TAF15 RNA polymerase II, TATA box binding protein (TBP)-associated factor, 68kDa	8148	s15656	GGUUUGCCCUAAUCCGUCAtt	UGACGGAUUAGGGCAAACCca
NM_003487	TAF15	TAF15 RNA polymerase II, TATA box binding protein (TBP)-associated factor, 68kDa	8148	s15657	GUCGUGAUGUGAGUAGGUAtt	UACCUACUCACAUCACGACgg
NM_007375	TARDBP	TAR DNA binding protein	23435	s23831	CAACCGAACAGGACCUGAAtt	UUCAGGUCCUGUUCGGUUGtt
XM_017000868	TARDBP	TAR DNA binding protein	23435	s530935	GAAAACAUCCGAUUUAAUAtt	UAUUAAAUCGGAUGUUUUCtg
XM_017000868	TARDBP	TAR DNA binding protein	23435	s530936	GACUUGAUCAUUAAAGGAAtt	UUCCUUUAAUGAUCAAGUCct
NM_182499	TDRD10	tudor domain containing 10	126668	s43068	AAACCGCCGCUAUUAUACAtt	UGUAUAAUAGCGGCGGUUUtg
NM_182499	TDRD10	tudor domain containing 10	126668	s225577	GGAAAAUCACUGGUGCUUUtt	AAAGCACCAGUGAUUUUCCct
NM_182499	TDRD10	tudor domain containing 10	126668	s43067	UUAUACAGCUCGCUCCUAAtt	UUAGGAGCGAGCUGUAUAAta
NM_006862	TDRKH	tudor and KH domain containing	11022	s21712	GAAGGGACAUUACUACUAUtt	AUAGUAGUAAUGUCCCUUCtg
NM_006862	TDRKH	tudor and KH domain containing	11022	s223179	GAGAUGCCCAUGUUUGAAAtt	UUUCAAACAUGGGCAUCUCtg
NM_006862	TDRKH	tudor and KH domain containing	11022	s21711	GGGACAUUACUACUAUCAAtt	UUGAUAGUAGUAAUGUCCCtt
NM_007110	TEP1	telomerase-associated protein 1	7011	s13986	CUGAUGAGGCGGAUACUAAtt	UUAGUAUCCGCCUCAUCAGtg
NM_007110	TEP1	telomerase-associated protein 1	7011	s13987	GCAUUGCCCUUUCCUUCGAtt	UCGAAGGAAAGGGCAAUGCtt
NM_007110	TEP1	telomerase-associated protein 1	7011	s13985	GUAGGACCCUAAUAUCGAUtt	AUCGAUAUUAGGGUCCUACta
XM_001134346	THOC4	THO complex 4	10189	s19853	CAUUCAGCUUGUCACGUCAtt	UGACGUGACAAGCUGAAUGtt
XM_001134346	THOC4	THO complex 4	10189	s19854	GCAGCUUAGGAACAGCAGAtt	UCUGCUGUUCCUAAGCUGCga
XM_001134346	THOC4	THO complex 4	10189	s19855	GGAACUCUUUGCUGAAUUUtt	AAAUUCAGCAAAGAGUUCCtg
NM_017736	THUMPD1	THUMP domain containing 1	55623	s31103	CAGUGGUAGUAGAAAUCAUtt	AUGAUUUCUACUACCACUGtg
NM_017736	THUMPD1	THUMP domain containing 1	55623	s31104	CCGUCACAGCUUAACUCAAtt	UUGAGUUAAGCUGUGACGGat
NM_017736	THUMPD1	THUMP domain containing 1	55623	s31105	GCCUGAGUGUUGUGAAAGAtt	UCUUUCACAACACUCAGGCaa
NM_025264	THUMPD2	THUMP domain containing 2	80745	s37345	CAGAAAGUGUUGAUAUUAUtt	AUAAUAUCAACACUUUCUGaa
NM_025264	THUMPD2	THUMP domain containing 2	80745	s37346	CCACAAUUAGAGAUCUUUAtt	UAAAGAUCUCUAAUUGUGGat
NM_025264	THUMPD2	THUMP domain containing 2	80745	s37344	GUGUGGACUUGGAACAAUAtt	UAUUGUUCCAAGUCCACACat
NM_015453	THUMPD3	THUMP domain containing 3	25917	s24746	CCACCGAAGAAAUAUAACAtt	UGUUAUAUUUCUUCGGUGGag
NM_015453	THUMPD3	THUMP domain containing 3	25917	s24745	CCAUAUUGCUGGUGAUAAUtt	AUUAUCACCAGCAAUAUGGaa
NM_015453	THUMPD3	THUMP domain containing 3	25917	s24747	CCUCUACCUUAUGAUAUAAtt	UUAUAUCAUAAGGUAGAGGat
NM_022173	TIA1	TIA1 cytotoxic granule-associated RNA binding protein	7072	s14133	CGCUCCAAAGAGUACAUAUtt	AUAUGUACUCUUUGGAGCGgg
NM_022173	TIA1	TIA1 cytotoxic granule-associated RNA binding protein	7072	s14132	GAUAUUCAUUUGUUCGGUUtt	AACCGAACAAAUGAAUAUCct
NM_022173	TIA1	TIA1 cytotoxic granule-associated RNA binding protein	7072	s14131	GCGUCAGACUUUUUCACCAtt	UGGUGAAAAAGUCUGACGCat
NM_003252	TIAL1	TIA1 cytotoxic granule-associated RNA binding protein-like 1	7073	s14134	CAGAAGUCCUUAUACUUCAtt	UGAAGUAUAAGGACUUCUGtc
NM_003252	TIAL1	TIA1 cytotoxic granule-associated RNA binding protein-like 1	7073	s14135	GGAUUUGGAGUAGAUCAAUtt	AUUGAUCUACUCCAAAUCCtt
NM_003252	TIAL1	TIA1 cytotoxic granule-associated RNA binding protein-like 1	7073	s14136	GUAAACCACCUGCACCUAAtt	UUAGGUGCAGGUGGUUUACga
NM_015508	TIPARP	TCDD-inducible poly(ADP-ribose) polymerase	25976	s24856	CCGAGUCUGUCAUUCGAUUtt	AAUCGAAUGACAGACUCGGga
NM_015508	TIPARP	TCDD-inducible poly(ADP-ribose) polymerase	25976	s24858	GCUCCUGUUUUAUACUGCUtt	AGCAGUAUAAAACAGGAGCgg
NM_015508	TIPARP	TCDD-inducible poly(ADP-ribose) polymerase	25976	s24857	GUGAUAAGCUGAGUACUGAtt	UCAGUACUCAGCUUAUCACtg
NM_003264	TLR2	toll-like receptor 2	7097	s169	GACUUAUCCUAUAAUUACUtt	AGUAAUUAUAGGAUAAGUCta
NM_003264	TLR2	toll-like receptor 2	7097	s168	GCCUUGACCUGUCCAACAAtt	UUGUUGGACAGGUCAAGGCtt
NM_003264	TLR2	toll-like receptor 2	7097	s170	GGAUCACCUACAUUAGCAAtt	UUGCUAAUGUAGGUGAUCCtg
NM_014698	TMEM63A	transmembrane protein 63A	9725	s18748	CAAAGACCCGUAUAGUUUUtt	AAAACUAUACGGGUCUUUGtc
NM_014698	TMEM63A	transmembrane protein 63A	9725	s228532	UAAUCUUGGUGUUUUCUAUtt	AUAGAAAACACCAAGAUUAag
NM_007185	TNRC4	trinucleotide repeat containing 4	11189	s22095	CUGAUGCUCUGUAUCCCAAtt	UUGGGAUACAGAGCAUCAGgg
NM_007185	TNRC4	trinucleotide repeat containing 4	11189	s22096	GCCCAUCUUCGAACAGUUUtt	AAACUGUUCGAAGAUGGGCtt
NM_007185	TNRC4	trinucleotide repeat containing 4	11189	s22097	GGUCGGAUCUUUGAGCUGAtt	UCAGCUCAAAGAUCCGACCaa
NM_014494	TNRC6A	trinucleotide repeat containing 6A	27327	s26156	CCCUAUGACUUUAUGAACAtt	UGUUCAUAAAGUCAUAGGGaa
NM_014494	TNRC6A	trinucleotide repeat containing 6A	27327	s26155	GCAACUUCCCUAUAGGCUUtt	AAGCCUAUAGGGAAGUUGCtg
NM_014494	TNRC6A	trinucleotide repeat containing 6A	27327	s26154	GUCGCAAAAUGGAGAUUGAtt	UCAAUCUCCAUUUUGCGACgt
NM_018996	TNRC6C	trinucleotide repeat containing 6C	57690	s33601	CCAAGAGUUCUGUCUAAUAtt	UAUUAGACAGAACUCUUGGgt
NM_018996	TNRC6C	trinucleotide repeat containing 6C	57690	s33602	GGCCUUGAAGAGUAACAAUtt	AUUGUUACUCUUCAAGGCCtc
NM_018996	TNRC6C	trinucleotide repeat containing 6C	57690	s33603	GGUACGAUUUAAUCCAGAAtt	UUCUGGAUUAAAUCGUACCgg
NM_025077	TOE1	target of EGR1, member 1 (nuclear)	114034	s41525	CCGGAAAUGUGAACGGGAAtt	UUCCCGUUCACAUUUCCGGaa
NM_025077	TOE1	target of EGR1, member 1 (nuclear)	114034	s41523	CGAUAUUGACCUUAUCAUUtt	AAUGAUAAGGUCAAUAUCGtg
NM_025077	TOE1	target of EGR1, member 1 (nuclear)	114034	s41524	GGAGGAGUAUGUCAUAGAAtt	UUCUAUGACAUACUCCUCCat
NM_013293	TRA2A	transformer 2 alpha homolog (Drosophila)	29896	s26665	CUCUCACUCUCAUAGGAGAtt	UCUCCUAUGAGAGUGAGAGtg
NM_013293	TRA2A	transformer 2 alpha homolog (Drosophila)	29896	s26666	GAAGAAUUCGGGUGGAUUAtt	UAAUCCACCCGAAUUCUUCta
NM_013293	TRA2A	transformer 2 alpha homolog (Drosophila)	29896	s26664	GGAUCUUCGUGAAGUAUUUtt	AAAUACUUCACGAAGAUCCct
NM_022727	TRMT2A	TRM2 tRNA methyltransferase 2 homolog A (S. cerevisiae)	27037	s25734	CCUGCGCCUUUGUGACAUUtt	AAUGUCACAAAGGCGCAGGgt
NM_022727	TRMT2A	TRM2 tRNA methyltransferase 2 homolog A (S. cerevisiae)	27037	s25732	GGACAAUGAGUUGAGUAAUtt	AUUACUCAACUCAUUGUCCtg
NM_022727	TRMT2A	TRM2 tRNA methyltransferase 2 homolog A (S. cerevisiae)	27037	s25733	GUUUACCUCUGAGAUCUUUtt	AAAGAUCUCAGAGGUAAACaa
NM_018006	TRMU	tRNA 5-methylaminomethyl-2-thiouridylate methyltransferase	55687	s31252	AGAAAUCGGUUUGAAGUUAtt	UAACUUCAAACCGAUUUCUga
NM_018006	TRMU	tRNA 5-methylaminomethyl-2-thiouridylate methyltransferase	55687	s31251	CCUCGACCUGGUCACUUUAtt	UAAAGUGACCAGGUCGAGGct
NM_018006	TRMU	tRNA 5-methylaminomethyl-2-thiouridylate methyltransferase	55687	s31253	GCACGUUAAGAAGCCCGAAtt	UUCGGGCUUCUUAACGUGCtt
NM_017846	TRNAU1AP	tRNA selenocysteine 1 associated protein 1	54952	s29835	AAUUCUUCGUCAAAGUCUAtt	UAGACUUUGACGAAGAAUUca
NM_017846	TRNAU1AP	tRNA selenocysteine 1 associated protein 1	54952	s29836	CUGUAUGAAUUCUUCGUCAtt	UGACGAAGAAUUCAUACAGca
NM_017846	TRNAU1AP	tRNA selenocysteine 1 associated protein 1	54952	s224328	GCUUUGUAGAAUUUGCAGAtt	UCUGCAAAUUCUACAAAGCag
NM_001042369	TROVE2	TROVE domain family, member 2	6738	s13467	GCAUUAGAAACUUACAAGAtt	UCUUGUAAGUUUCUAAUGCga
NM_001042369	TROVE2	TROVE domain family, member 2	6738	s13465	GCUCUGAGGGAGUAUCGAAtt	UUCGAUACUCCCUCAGAGCaa
NM_001042369	TROVE2	TROVE domain family, member 2	6738	s13466	GGCUCGUAUACAUCCAUUUtt	AAAUGGAUGUAUACGAGCCtt
NM_133462	TTC14	tetratricopeptide repeat domain 14	151613	s45591	CCUCAAAUCAGAUAGAUCAtt	UGAUCUAUCUGAUUUGAGGat
NM_133462	TTC14	tetratricopeptide repeat domain 14	151613	s45592	GAGCUUCCUUUAUACUACAtt	UGUAGUAUAAAGGAAGCUCtt
NM_133462	TTC14	tetratricopeptide repeat domain 14	151613	s45590	GGUAUUAAAUUAGGUGUAAtt	UUACACCUAAUUUAAUACCag
NM_022830	TUT1	terminal uridylyl transferase 1, U6 snRNA-specific	64852	s35030	CUGCUACGCCGAUCCCUUUtt	AAAGGGAUCGGCGUAGCAGag
NM_022830	TUT1	terminal uridylyl transferase 1, U6 snRNA-specific	64852	s35028	GUUCUGUCAUCGGCCUUCAtt	UGAAGGCCGAUGACAGAACtt
NM_022830	TUT1	terminal uridylyl transferase 1, U6 snRNA-specific	64852	s35029	UGAUCUCCAUCAUUUCUUAtt	UAAGAAAUGAUGGAGAUCAgg
NM_006758	U2AF1	U2 small nuclear RNA auxiliary factor 1	7307	s14553	GAAUAACCGUUGGUUUAAUtt	AUUAAACCAACGGUUAUUCaa
NM_006758	U2AF1	U2 small nuclear RNA auxiliary factor 1	7307	s14555	GGAACACUAUGAUGAGUUUtt	AAACUCAUCAUAGUGUUCCtg
NM_006758	U2AF1	U2 small nuclear RNA auxiliary factor 1	7307	s14554	GGUGCUCUCGGUUGCACAAtt	UUGUGCAACCGAGAGCACCtg
NM_007279	U2AF2	U2 small nuclear RNA auxiliary factor 2	11338	s22366	CAGCAAACCUUUGACCAGAtt	UCUGGUCAAAGGUUUGCUGcg
NM_007279	U2AF2	U2 small nuclear RNA auxiliary factor 2	11338	s22364	CCAACUACCUGAACGAUGAtt	UCAUCGUUCAGGUAGUUGGgt
NM_007279	U2AF2	U2 small nuclear RNA auxiliary factor 2	11338	s22365	GGACAAGAAUUUUGCCUUUtt	AAAGGCAAAAUUCUUGUCCtg
NM_001080415	U2SURP	U2 snRNP-associated SURP domain containing	23350	s23621	GAGUCGUUGUCCAUCUUAAtt	UUAAGAUGGACAACGACUCag
NM_001080415	U2SURP	U2 snRNP-associated SURP domain containing	23350	s23622	GGACGGAAGAUUUUCGUAUtt	AUACGAAAAUCUUCCGUCCgc
NM_001080415	U2SURP	U2 snRNP-associated SURP domain containing	23350	s23620	GGGAGAUUCUCCAACUAAAtt	UUUAGUUGGAGAAUCUCCCtg
NM_175866	UHMK1	U2AF homology motif (UHM) kinase 1	127933	s43239	CCACGUAACAUAUUGUGGAtt	UCCACAAUAUGUUACGUGGtt
NM_175866	UHMK1	U2AF homology motif (UHM) kinase 1	127933	s43240	CGAGUAUGGUUUCCGCAAAtt	UUUGCGGAAACCAUACUCGgc
NM_175866	UHMK1	U2AF homology motif (UHM) kinase 1	127933	s43238	GGAUGUCAGUGUUUCGGAAtt	UUCCGAAACACUGACAUCCag
NM_001080419	UNK	unkempt homolog (Drosophila)	85451	s40019	CCACGAGACAGACUCGAAAtt	UUUCGAGUCUGUCUCGUGGat
NM_001080419	UNK	unkempt homolog (Drosophila)	85451	s40018	GACUUUCGAUAACAGCACAtt	UGUGCUGUUAUCGAAAGUCtt
NM_001080419	UNK	unkempt homolog (Drosophila)	85451	s40020	GCACUACACGUACCUGAAAtt	UUUCAGGUACGUGUAGUGCtg
NM_023076	UNKL	unkempt homolog (Drosophila)-like	64718	s35261	GCAAUGGUUUGAACGGUGUtt	ACACCGUUCAAACCAUUGCag
NM_023076	UNKL	unkempt homolog (Drosophila)-like	64718	s35262	GCGAUAAUAUGAAGCUUUAtt	UAAAGCUUCAUAUUAUCGCat
NM_001037125	UNKL	unkempt homolog (Drosophila)-like	64718	s34837	GCGUUACUACAAAACAGGAtt	UCCUGUUUUGUAGUAACGCag
NM_002911	UPF1	UPF1 regulator of nonsense transcripts homolog (yeast)	5976	s11928	CAACGGACGUGGAAAUACUtt	AGUAUUUCCACGUCCGUUGca
NM_002911	UPF1	UPF1 regulator of nonsense transcripts homolog (yeast)	5976	s11927	CAGCGGAUCGUGUGAAGAAtt	UUCUUCACACGAUCCGCUGca
NM_002911	UPF1	UPF1 regulator of nonsense transcripts homolog (yeast)	5976	s11926	CGAAGGCACUAUCAAAGCAtt	UGCUUUGAUAGUGCCUUCGgg
XM_017029740	UPF3B	UPF3 regulator of nonsense transcripts homolog B (yeast)	65109	s535069	CUAUCGAUGAUGAUCCAGAtt	UCUGGAUCAUCAUCGAUAGtc
NM_023010	UPF3B	UPF3 regulator of nonsense transcripts homolog B (yeast)	65109	s35212	GGAAUAUCCCGCUAUAGUAtt	UACUAUAGCGGGAUAUUCCtg
NM_023010	UPF3B	UPF3 regulator of nonsense transcripts homolog B (yeast)	65109	s35213	GGUGGUAAUUCGAAGAUUAtt	UAAUCUUCGAAUUACCACCtt
NM_004559	YBX1	Y box binding protein 1	4904	s9733	CCAGCAAAAUUACCAGAAUtt	AUUCUGGUAAUUUUGCUGGta
NM_004559	YBX1	Y box binding protein 1	4904	s9732	CGAAGGUUUUGGGAACAGUtt	ACUGUUCCCAAAACCUUCGtt
NM_004559	YBX1	Y box binding protein 1	4904	s9731	GUAAAAUGGUUCAAUGUAAtt	UUACAUUGAACCAUUUUACtg
NM_015982	YBX2	Y box binding protein 2	51087	s27392	ACAUCAAAACACCAGCUUUtt	AAAGCUGGUGUUUUGAUGUca
NM_015982	YBX2	Y box binding protein 2	51087	s27393	ACCUUUUCCUUGAGACUCAtt	UGAGUCUCAAGGAAAAGGUga
NM_015982	YBX2	Y box binding protein 2	51087	s27394	CCAAAUGACCUGUACCCUAtt	UAGGGUACAGGUCAUUUGGaa
NM_133370	YTHDC1	YTH domain containing 1	91746	s40757	CAGUAAAGAUCGGACGUGAtt	UCACGUCCGAUCUUUACUGgt
NM_133370	YTHDC1	YTH domain containing 1	91746	s40756	GGAAUUUCAUAACAUGGGAtt	UCCCAUGUUAUGAAAUUCCct
NM_133370	YTHDC1	YTH domain containing 1	91746	s40758	GGAUGAUAUUUUAACUGAAtt	UUCAGUUAAAAUAUCAUCCag
NM_022828	YTHDC2	YTH domain containing 2	64848	s35021	CCGUAUAUUUUGUACUCAAtt	UUGAGUACAAAAUAUACGGca
NM_022828	YTHDC2	YTH domain containing 2	64848	s35020	GGGAGCAAAUAGAUACCUAtt	UAGGUAUCUAUUUGCUCCCtt
NM_022828	YTHDC2	YTH domain containing 2	64848	s35019	GUUCGAUACUUCAUAAUGAtt	UCAUUAUGAAGUAUCGAACag
NM_017798	YTHDF1	YTH domain family, member 1	54915	s29744	CGUCCAUUGGAUUUCCUUAtt	UAAGGAAAUCCAAUGGACGgc
NM_017798	YTHDF1	YTH domain family, member 1	54915	s29743	GCUCAACCGCAGUAUCAGAtt	UCUGAUACUGCGGUUGAGCca
NM_017798	YTHDF1	YTH domain family, member 1	54915	s29745	GGAGAAUAACGACAACAAAtt	UUUGUUGUCGUUAUUCUCCag
NM_016258	YTHDF2	YTH domain family, member 2	51441	s28147	GCAUGAAUACUAUAGACCAtt	UGGUCUAUAGUAUUCAUGCca
NM_016258	YTHDF2	YTH domain family, member 2	51441	s28149	GCGGGUCCAUUACUAGUAAtt	UUACUAGUAAUGGACCCGCta
NM_016258	YTHDF2	YTH domain family, member 2	51441	s28148	GGGCUGAUAUUGCUAGCAAtt	UUGCUAGCAAUAUCAGCCCaa
NM_152758	YTHDF3	YTH domain family, member 3	253943	s48464	GCAUACCACCUCAAUCUUUtt	AAAGAUUGAGGUGGUAUGCtt
NM_152758	YTHDF3	YTH domain family, member 3	253943	s48466	GGCCCACUCUAUUUACUCUtt	AGAGUAAAUAGAGUGGGCCtt
NM_152758	YTHDF3	YTH domain family, member 3	253943	s48465	GUACUGAGCAUGGUAAUAAtt	UUAUUACCAUGCUCAGUACta
NM_032786	ZC3H10	zinc finger CCCH-type containing 10	84872	s39549	CCAUGGUGACUUACCCUAUtt	AUAGGGUAAGUCACCAUGGga
NM_032786	ZC3H10	zinc finger CCCH-type containing 10	84872	s39547	GCAACGGGAUUUUGAGUUUtt	AAACUCAAAAUCCCGUUGCag
NM_032786	ZC3H10	zinc finger CCCH-type containing 10	84872	s39548	GGGUAGAGGAGUUAAAGAAtt	UUCUUUAACUCCUCUACCCgc
NM_014827	ZC3H11A	zinc finger CCCH-type containing 11A	9877	s19125	GCUAAAGAUUGAUAGUGAAtt	UUCACUAUCAAUCUUUAGCtt
NM_025079	ZC3H12A	zinc finger CCCH-type containing 12A	80149	s36970	CUUCGUCAAUGACAAGUUUtt	AAACUUGUCAUUGACGAAGga
NM_025079	ZC3H12A	zinc finger CCCH-type containing 12A	80149	s36971	GGCUAUUCAUCCACGGAGAtt	UCUCCGUGGAUGAAUAGCCca
NM_025079	ZC3H12A	zinc finger CCCH-type containing 12A	80149	s36969	GUGUCCCUAUGGAAGGAAAtt	UUUCCUUCCAUAGGGACACgg
NM_001010888	ZC3H12B	zinc finger CCCH-type containing 12B	340554	s226314	CAGUGAAAACUAUGAGUGAtt	UCACUCAUAGUUUUCACUGtg
NM_001010888	ZC3H12B	zinc finger CCCH-type containing 12B	340554	s50748	CCAUUGUUCCUGAGCAUAAtt	UUAUGCUCAGGAACAAUGGgt
NM_001010888	ZC3H12B	zinc finger CCCH-type containing 12B	340554	s226316	GGAAGAAGUUUAUAGAGGAtt	UCCUCUAUAAACUUCUUCCat
XM_931631	ZC3H12C	zinc finger CCCH-type containing 12C	85463	s40050	CCCAAGUAUGGAUACCGUUtt	AACGGUAUCCAUACUUGGGtt
XM_931631	ZC3H12C	zinc finger CCCH-type containing 12C	85463	s40048	GUACCUUCCUUAGUUAGCAtt	UGCUAACUAAGGAAGGUACag
XM_931631	ZC3H12C	zinc finger CCCH-type containing 12C	85463	s40049	GUUCAUAGAUGAACGAUUAtt	UAAUCGUUCAUCUAUGAACtt
XM_291154	ZC3H12D	zinc finger CCCH-type containing 12D	340152	s196064	GAAUCAAGCUGGCUGUUGAtt	UCAACAGCCAGCUUGAUUCcc
XM_941985	ZC3H12D	zinc finger CCCH-type containing 12D	340152	s50669	GGAAGUGGUUCAUCGAGCAtt	UGCUCGAUGAACCACUUCCac
XM_941985	ZC3H12D	zinc finger CCCH-type containing 12D	340152	s50668	GGUUCAUGCCGCCUGAUGAtt	UCAUCAGGCGGCAUGAACCgg
NM_015070	ZC3H13	zinc finger CCCH-type containing 13	23091	s23012	CCUUAGAUGUGAUAGAUGUtt	ACAUCUAUCACAUCUAAGGga
NM_015070	ZC3H13	zinc finger CCCH-type containing 13	23091	s23010	GGAAAGAGGAGGAUCGUAAtt	UUACGAUCCUCCUCUUUCCat
NM_015070	ZC3H13	zinc finger CCCH-type containing 13	23091	s23011	GGUUAUAGCAGCAAUUAUAtt	UAUAAUUGCUGCUAUAACCtt
NM_207661	ZC3H14	zinc finger CCCH-type containing 14	79882	s36559	GUUACUUCCCUGCUUGUAAtt	UUACAAGCAGGGAAGUAACgg
NM_207661	ZC3H14	zinc finger CCCH-type containing 14	79882	s36558	UGAUGCAAAGUGUACUAAAtt	UUUAGUACACUUUGCAUCAta
NM_207661	ZC3H14	zinc finger CCCH-type containing 14	79882	s36557	UGUCCCUUCUAUCAUCCAAtt	UUGGAUGAUAGAAGGGACAtt
NM_018471	ZC3H15	zinc finger CCCH-type containing 15	55854	s31665	CUUUCGGUUUGAAGAAUAAtt	UUAUUCUUCAAACCGAAAGtt
NM_018471	ZC3H15	zinc finger CCCH-type containing 15	55854	s31667	GGAGAUAAGUGUAAGUUCUtt	AGAACUUACACUUAUCUCCtt
NM_018471	ZC3H15	zinc finger CCCH-type containing 15	55854	s31666	GUCCUGAACUGGUCAAUGAtt	UCAUUGACCAGUUCAGGACga
NM_144604	ZC3H18	zinc finger CCCH-type containing 18	124245	s42717	CCCUUAUUAUGACUAUGAAtt	UUCAUAGUCAUAAUAAGGGtc
NM_144604	ZC3H18	zinc finger CCCH-type containing 18	124245	s42719	GAAACAGAGCCGUAUCAUAtt	UAUGAUACGGCUCUGUUUCtg
NM_144604	ZC3H18	zinc finger CCCH-type containing 18	124245	s42718	GAAAGAAGACGGUGUUAAAtt	UUUAACACCGUCUUCUUUCtt
NM_015117	ZC3H3	zinc finger CCCH-type containing 3	23144	s23133	ACGUGGUCAUCAAAGUUAAtt	UUAACUUUGAUGACCACGUtc
NM_015117	ZC3H3	zinc finger CCCH-type containing 3	23144	s23134	AGAACGUGGUCAUCAAAGUtt	ACUUUGAUGACCACGUUCUga
NM_015117	ZC3H3	zinc finger CCCH-type containing 3	23144	s223574	AGCUCAUAGCUGACCCAGAtt	UCUGGGUCAGCUAUGAGCUgc
NM_015168	ZC3H4	zinc finger CCCH-type containing 4	23211	s23292	CCGUGUAAGCUGUACCACAtt	UGUGGUACAGCUUACACGGga
NM_015168	ZC3H4	zinc finger CCCH-type containing 4	23211	s23294	GAAUGAACGAUGACGAAGAtt	UCUUCGUCAUCGUUCAUUCcg
NM_015168	ZC3H4	zinc finger CCCH-type containing 4	23211	s23293	GCAUGUACGAGGACUACGAtt	UCGUAGUCCUCGUACAUGCca
NM_198581	ZC3H6	zinc finger CCCH-type containing 6	376940	s51770	CCAGCUGAGUUUUACGAUAtt	UAUCGUAAAACUCAGCUGGgt
NM_198581	ZC3H6	zinc finger CCCH-type containing 6	376940	s51769	CCCAUGAUGAUCUAACUAAtt	UUAGUUAGAUCAUCAUGGGaa
NM_198581	ZC3H6	zinc finger CCCH-type containing 6	376940	s51771	GCGUGGACAUAUAUCAGGAtt	UCCUGAUAUAUGUCCACGCtg
NM_014153	ZC3H7A	zinc finger CCCH-type containing 7A	29066	s26411	CGCAGGUACUUGGUAAUCAtt	UGAUUACCAAGUACCUGCGct
NM_014153	ZC3H7A	zinc finger CCCH-type containing 7A	29066	s26413	GCUCAAGAGUCUAAACGAUtt	AUCGUUUAGACUCUUGAGCaa
NM_014153	ZC3H7A	zinc finger CCCH-type containing 7A	29066	s26412	GGAGCAAUUUUACGAACUAtt	UAGUUCGUAAAAUUGCUCCat
NM_017590	ZC3H7B	zinc finger CCCH-type containing 7B	23264	s23430	GGACAUGCAGCAGACCUAUtt	AUAGGUCUGCUGCAUGUCCag
NM_017590	ZC3H7B	zinc finger CCCH-type containing 7B	23264	s23428	GGCACGCGCUCUCAAUGAAtt	UUCAUUGAGAGCGCGUGCCtt
NM_017590	ZC3H7B	zinc finger CCCH-type containing 7B	23264	s23429	GUCCAUAGAUGACAUCGAAtt	UUCGAUGUCAUCUAUGGACcc
NM_032494	ZC3H8	zinc finger CCCH-type containing 8	84524	s39104	CCAAGGAUUUUGUUCCAGAtt	UCUGGAACAAAAUCCUUGGac
NM_032494	ZC3H8	zinc finger CCCH-type containing 8	84524	s39103	GAAUCGAUGAUGAAAUAGAtt	UCUAUUUCAUCAUCGAUUCtt
NM_032494	ZC3H8	zinc finger CCCH-type containing 8	84524	s39105	GUAAGGACUAUGAUGUAUAtt	UAUACAUCAUAGUCCUUACtt
NM_024625	ZC3HAV1	zinc finger CCCH-type, antiviral 1	56829	s32274	GAGUAGCACUUGUUAACGAtt	UCGUUAACAAGUGCUACUCtt
NM_024625	ZC3HAV1	zinc finger CCCH-type, antiviral 1	56829	s32272	GGGAUGAUUCAGACAAACAtt	UGUUUGUCUGAAUCAUCCCtt
NM_024625	ZC3HAV1	zinc finger CCCH-type, antiviral 1	56829	s32273	GGUGGAUGAUCAUGACUCAtt	UGAGUCAUGAUCAUCCACCct
NM_080660	ZC3HAV1L	zinc finger CCCH-type, antiviral 1-like	92092	s40847	ACAGAUAAUUCAUCACCUUtt	AAGGUGAUGAAUUAUCUGUat
NM_080660	ZC3HAV1L	zinc finger CCCH-type, antiviral 1-like	92092	s40848	CCUGUACCCUUUCCCAUGAtt	UCAUGGGAAAGGGUACAGGta
NM_080660	ZC3HAV1L	zinc finger CCCH-type, antiviral 1-like	92092	s40846	GGAGAAUGCAAACUUCAGAtt	UCUGAAGUUUGCAUUCUCCtt
NM_016505	ZCCHC17	zinc finger, CCHC domain containing 17	51538	s28293	CCAUCGAACUCAUAUGUCAtt	UGACAUAUGAGUUCGAUGGac
NM_016505	ZCCHC17	zinc finger, CCHC domain containing 17	51538	s28291	GCAACCAGGUGGGACUAAAtt	UUUAGUCCCACCUGGUUGCat
NM_016505	ZCCHC17	zinc finger, CCHC domain containing 17	51538	s28292	GCCGAGAGAUGAAAAAUGAtt	UCAUUUUUCAUCUCUCGGCca
NM_033114	ZCRB1	zinc finger CCHC-type and RNA binding motif 1	85437	s39985	GAUAAAGACUCUGCACAAAtt	UUUGUGCAGAGUCUUUAUCca
NM_033114	ZCRB1	zinc finger CCHC-type and RNA binding motif 1	85437	s39987	GCAGCUGAGUUCAUCCGAAtt	UUCGGAUGAACUCAGCUGCtc
NM_033114	ZCRB1	zinc finger CCHC-type and RNA binding motif 1	85437	s39986	GGCAAAGUUGUAAAGGUUAtt	UAACCUUUACAACUUUGCCat
NM_003407	ZFP36	zinc finger protein 36, C3H type, homolog (mouse)	7538	s14978	AGACGGAACUCUGUCACAAtt	UUGUGACAGAGUUCCGUCUtg
NM_003407	ZFP36	zinc finger protein 36, C3H type, homolog (mouse)	7538	s14979	CUUUAUUUAUGACGACUUUtt	AAAGUCGUCAUAAAUAAAGgg
NM_003407	ZFP36	zinc finger protein 36, C3H type, homolog (mouse)	7538	s14977	UCUGUCUCCUAGAAUCUUAtt	UAAGAUUCUAGGAGACAGAtt
NM_004926	ZFP36L1	zinc finger protein 36, C3H type-like 1	677	s2089	CAACUAUAGUGCUCCCAGUtt	ACUGGGAGCACUAUAGUUGag
NM_004926	ZFP36L1	zinc finger protein 36, C3H type-like 1	677	s2091	CGACUUGAGCGAAGUUUUAtt	UAAAACUUCGCUCAAGUCGaa
NM_006887	ZFP36L2	zinc finger protein 36, C3H type-like 2	678	s2093	CGAUGAGUUUGGGACUUCAtt	UGAAGUCCCAAACUCAUCGga
NM_006887	ZFP36L2	zinc finger protein 36, C3H type-like 2	678	s2094	GAAUAUGCCUUGAUAGUUAtt	UAACUAUCAAGGCAUAUUCtt
NM_006887	ZFP36L2	zinc finger protein 36, C3H type-like 2	678	s2092	GCACAGCCCUGCUCAACAAtt	UUGUUGAGCAGGGCUGUGCcg
NM_016107	ZFR	zinc finger RNA binding protein	51663	s28494	CAACUACAGUUGCUAGCUAtt	UAGCUAGCAACUGUAGUUGga
NM_016107	ZFR	zinc finger RNA binding protein	51663	s28495	CAUUGUAAAUUAUGCGAGUtt	ACUCGCAUAAUUUACAAUGga
NM_015174	ZFR2	zinc finger RNA binding protein 2	23217	s23311	CACCAUAUCUGUCACCUCAtt	UGAGGUGACAGAUAUGGUGac
NM_015174	ZFR2	zinc finger RNA binding protein 2	23217	s23312	GGACAGUUACAGCUACGGAtt	UCCGUAGCUGUAACUGUCCtg
NM_015174	ZFR2	zinc finger RNA binding protein 2	23217	s23310	UCAACGACCUUAACGCGAAtt	UUCGCGUUAAGGUCGUUGAaa
NM_181485	ZGPAT	zinc finger, CCCH-type with G patch domain	84619	s39186	GCGAGGUAUAGGCUCCAGAtt	UCUGGAGCCUAUACCUCGCgt
NM_181485	ZGPAT	zinc finger, CCCH-type with G patch domain	84619	s39187	GGAGGGAAAGUGCCGCUUUtt	AAAGCGGCACUUUCCCUCCag
NM_181485	ZGPAT	zinc finger, CCCH-type with G patch domain	84619	s195478	GGCAUUUCCUUGGCAAGGAtt	UCCUUGCCAAGGAAAUGCCca
NM_019103	ZMAT5	zinc finger, matrin-type 5	55954	s224398	AGUUUCUACUGACAGGCCAtt	UGGCCUGUCAGUAGAAACUtc
NM_019103	ZMAT5	zinc finger, matrin-type 5	55954	s31798	GGUACGACAUGUUCCGAGAtt	UCUCGGAACAUGUCGUACCag
NM_019103	ZMAT5	zinc finger, matrin-type 5	55954	s224399	GUAGCAGGGCUGAACCCAUtt	AUGGGUUCAGCCCUGCUACtt
NM_005674	ZNF239	zinc finger protein 239	8187	s15680	CAGAGAACCUUCAAGUUAAtt	UUAACUUGAAGGUUCUCUGaa
NM_005674	ZNF239	zinc finger protein 239	8187	s15682	CCAUUGACUGUAACUGCAAtt	UUGCAGUUACAGUCAAUGGga
NM_005674	ZNF239	zinc finger protein 239	8187	s15681	CUGUGACCAUAAUAACUGUtt	ACAGUUAUUAUGGUCACAGgg
NM_001014972	ZNF638	zinc finger protein 638	27332	s26167	CAACACCUCUUACGAUAAAtt	UUUAUCGUAAGAGGUGUUGtt
NM_001014972	ZNF638	zinc finger protein 638	27332	s26168	CAACUGAUGAGGUCGAGAAtt	UUCUCGACCUCAUCAGUUGga
NM_001014972	ZNF638	zinc finger protein 638	27332	s26166	GACUUACCAGAGGUGCAAAtt	UUUGCACCUCUGGUAAGUCta
NM_003426	ZNF74	zinc finger protein 74	7625	s15114	CCAGAACCUUCUUGCCCUAtt	UAGGGCAAGAAGGUUCUGGta
NM_003426	ZNF74	zinc finger protein 74	7625	s224787	CCCUCACCGUGCAUGAGAAtt	UUCUCAUGCACGGUGAGGGat
NM_003426	ZNF74	zinc finger protein 74	7625	s15116	GGAGAACUACCAGAACCUUtt	AAGGUUCUGGUAGUUCUCCaa
NM_005455	ZRANB2	zinc finger, RAN-binding domain containing 2	9406	s18004	GCCUAUUUAGUGCUAAUGAtt	UCAUUAGCACUAAAUAGGCct
NM_005455	ZRANB2	zinc finger, RAN-binding domain containing 2	9406	s18005	GGAUUUGCCCUGACAAAAAtt	UUUUUGUCAGGGCAAAUCCag
NM_005455	ZRANB2	zinc finger, RAN-binding domain containing 2	9406	s18003	GUCCUGCAUCUAUAUUAAAtt	UUUAAUAUAGAUGCAGGACca
NM_005089	ZRSR2	zinc finger (CCCH type), RNA-binding motif and serine/arginine rich 2	8233	s15736	GAUGUUCACGUAAACAUAAtt	UUAUGUUUACGUGAACAUCta
NM_005089	ZRSR2	zinc finger (CCCH type), RNA-binding motif and serine/arginine rich 2	8233	s15738	GCAAUGUAUAUGUUCAGUAtt	UACUGAACAUAUACAUUGCcc
NM_005089	ZRSR2	zinc finger (CCCH type), RNA-binding motif and serine/arginine rich 2	8233	s15737	GGAACUUGCUCGACUGAGAtt	UCUCAGUCGAGCAAGUUCCtg
NM_018723		ataxin 2-binding protein 1	54715	s29340	AAAAGACCGUCAACCCUUAtt	UAAGGGUUGACGGUCUUUUta
XM_001130620		similar to ribonucleic acid binding protein S1	643446	s55320	AAGGAUCGCUCAAAAGAUAtt	UAUCUUUUGAGCGAUCCUUgg
XM_001128505		hypothetical LOC728796	728796	s59016	AGUUUCACUUUGUAACUUUtt	AAAGUUACAAAGUGAAACUcc
NM_024811		pre-mRNA cleavage factor I, 59 kDa subunit	79869	s224836	CAACAAUACAGAUCAGAUUtt	AAUCUGAUCUGUAUUGUUGaa
NM_015908		arsenate resistance protein 2	51593	s28376	CGACCGCAGUGUUAACAUUtt	AAUGUUAACACUGCGGUCGaa
XM_001133051		hypothetical LOC728844	728844	s59071	CUAGUCUUAUCAGCUCUUAtt	UAAGAGCUGAUAAGACUAGta
NM_024811		pre-mRNA cleavage factor I, 59 kDa subunit	79869	s36530	CUGCAAUUCUGUAUACCUAtt	UAGGUAUACAGAAUUGCAGgg
NM_015908		arsenate resistance protein 2	51593	s28374	GAAUGACAGUUCUAAUGAUtt	AUCAUUAGAACUGUCAUUCtc
NM_018723		ataxin 2-binding protein 1	54715	s29338	GACAAAUGUUUGGUCAAUUtt	AAUUGACCAAACAUUUGUCtg
NM_015908		arsenate resistance protein 2	51593	s28375	GAGUUUGUGCGCAAACAUAtt	UAUGUUUGCGCACAAACUCag
NM_018723		ataxin 2-binding protein 1	54715	s29339	GAUUUGGUUUCGUAACUUUtt	AAAGUUACGAAACCAAAUCcc
XM_001133051		hypothetical LOC728844	728844	s227681	GCAGUUUACAUGAGCUGUUtt	AACAGCUCAUGUAAACUGCat
NM_080743		serine-arginine repressor protein (35 kDa)	135295	s43933	GCCUUAAAGAGUCUCGACAtt	UGUCGAGACUCUUUAAGGCtg
XM_936240		similar to FUS interacting protein (serine-arginine rich) 1	653884	s57795	GCGUGAAUUUGGUCGUUAUtt	AUAACGACCAAAUUCACGCcg
NM_080743		serine-arginine repressor protein (35 kDa)	135295	s43934	GGAAGACAUUCUGACUCAAtt	UUGAGUCAGAAUGUCUUCCat
XM_001130620		similar to ribonucleic acid binding protein S1	643446	s55322	GGAUGGAGGACAAAUUGAUtt	AUCAAUUUGUCCUCCAUCCat
NM_024811		pre-mRNA cleavage factor I, 59 kDa subunit	79869	s36529	GGUUAUUCGCUCUAUAGGAtt	UCCUAUAGAGCGAAUAACCtg
NM_080743		serine-arginine repressor protein (35 kDa)	135295	s43932	GUCUAAAUCUCGUUCCAAAtt	UUUGGAACGAGAUUUAGACtt
