# Supplementary material for: The Identification of RNA-Binding Proteins Functionally Associated with Tumor Progression in Gastrointestinal Cancer
Source: Cancers (Basel). 2021 Jun 24;13(13):3165. doi: 10.3390/cancers13133165 (PMC8269357; doi:10.3390/cancers13133165)
Supplement: Supplementary file 1 [file cancers-13-03165-s001.zip › Supplementary information/Supplemental table s10.xlsx]

## Sheet: Sheet1
Fold Change of mRNA of RBPs (SW480/HCEC-1CT)
Gene Symbol	ID	Fold Change
A1CF	TC1000010642.hg.1	-1.04013
ACIN1	TC1400008698.hg.1	1.84615
ACIN1	TC1400008694.hg.1	1.34116
ACO1	TC0900006937.hg.1	-6.04045
AKAP1	TC1700008376.hg.1	2.39335
ALKBH8	TC1100012209.hg.1	-1.32467
ANKHD1-EIF4EBP3	TC0500008854.hg.1	2.65966
ANKRD17	TC0400010995.hg.1	-2.55853
APTX	TC0900012222.hg.1	1.47856
APTX	TC0900012221.hg.1	1.0891
ASCC1	TC1000010982.hg.1	1.54748
ASCC1	TC1000010980.hg.1	-1.1464
BICC1	TC1000007703.hg.1	-26.6139
BOLL	TC0200015352.hg.1	1.06534
BRUNOL4	TC1800008487.hg.1	-3.03726
BRUNOL6	TC1500010889.hg.1	1.04974
C14orf156	TC1400010636.hg.1	2.49626
C1orf25	TC0100016685.hg.1	2.29063
C4orf23	TC0400006756.hg.1	1.08126
CARHSP1	TC1600011351.hg.1	-1.31187
CARHSP1	TC1600009322.hg.1	-1.43567
CELF2	TC1000006768.hg.1	1.06205
CELF2	TC1000006754.hg.1	-1.35053
CELF5	TC1900006626.hg.1	1.00081
CHERP	TC1900011900.hg.1	1.35258
CIRBP	TC1900006524.hg.1	1.38993
CLASRP	TC1900008303.hg.1	1.54273
CNOT4	TC0700012701.hg.1	-3.00295
CPEB1	TC1500010911.hg.1	1.05064
CPEB2	TC0400006930.hg.1	-11.1126
CPEB3	TC1000011419.hg.1	1.45388
CPEB3	TC1000011420.hg.1	1.32023
CPEB4	TC0500009521.hg.1	1.05374
CPSF4	TC0700008496.hg.1	4.24441
CPSF4L	TC1700011656.hg.1	1.23955
CPSF6	TC1200008126.hg.1	1.78066
CPSF7	TC1100011035.hg.1	1.06919
CSDA	TC1200009913.hg.1	1.24648
CSDC2	TC2200007483.hg.1	-1.29922
CSDE1	TC0100015353.hg.1	-1.08714
CSTF2	TC0X00007923.hg.1	2.50529
CSTF2T	TC1000010651.hg.1	1.14011
CUGBP1	TC1100010741.hg.1	-1.04147
DAZAP1	TC1900006530.hg.1	1.74023
DAZL	TC0300010431.hg.1	1.3475
DDX43	TC0600008527.hg.1	-1.32927
DDX53	TC0X00006788.hg.1	1.18637
DGKQ	TC0400009712.hg.1	-1.22579
DHX57	TC0200012299.hg.1	1.15872
DHX8	TC1700012263.hg.1	1.10211
DKC1	TC0X00008857.hg.1	2.65149
DNAJC17	TC1500009123.hg.1	1.00546
DND1	TC0500013376.hg.1	1.0054
DPPA5	TC0600012288.hg.1	-1.30523
DUS3L	TC1900011849.hg.1	2.94214
DUS3L	TC1900006770.hg.1	1.1196
EIF2D	TC0100017100.hg.1	1.56431
EIF2S1	TC1400007494.hg.1	1.39402
EIF3B	TC0700006549.hg.1	1.28719
EIF3G	TC1900009608.hg.1	1.00777
EIF4B	TC1200007687.hg.1	1.66574
EIF4H	TC0700007998.hg.1	1.0761
ELAVL1	TC1900011854.hg.1	1.17676
ELAVL2	TC0900009740.hg.1	9.1097
ELAVL3	TC1900011870.hg.1	1.07076
ELAVL4	TC0100008243.hg.1	1.04487
ENOX1	TC1300008766.hg.1	-1.34995
ENOX2	TC0X00010813.hg.1	1.78148
ESRP2	TC1600010676.hg.1	12.8915
EWSR1	TC2200007013.hg.1	1.17537
FMR1	TC0X00008668.hg.1	2.2806
FUBP1	TC0100014660.hg.1	1.56447
FUBP3	TC0900008960.hg.1	1.3534
FUBP3	TC0900008959.hg.1	1.15967
FUBP3	TC0900008963.hg.1	-1.32546
FUS	TC1600007521.hg.1	1.2378
FXR1	TC0300013908.hg.1	2.39702
FXR2	TC1700009649.hg.1	-1.38553
G3BP1	TC0500009131.hg.1	1.53454
G3BP2	TC0400012931.hg.1	-1.56682
GAPDH	TC1200006629.hg.1	-1.00863
GRSF1	TC0400010965.hg.1	-1.12234
GTF3A	TC1300006683.hg.1	1.10628
HDLBP	TC0200016348.hg.1	1.94114
HDLBP	TC0200016354.hg.1	1.05178
HDLBP	TC0200011397.hg.1	-1.51467
HDLBP	TC0200016347.hg.1	-1.68381
HELZ	TC1700011519.hg.1	-1.86656
HNRNPA0	TC0500012147.hg.1	2.16185
HNRNPA1	TC1200007758.hg.1	1.3655
HNRNPA1L2	TC1300007250.hg.1	1.2708
HNRNPA2B1	TC0700010538.hg.1	1.41721
HNRNPA3	TC0200010083.hg.1	1.8433
HNRNPAB	TC0500009652.hg.1	-1.00891
HNRNPC	TC1400008625.hg.1	1.34109
HNRNPCL1	TSUnmapped00000651.hg.1	1.39157
HNRNPCL1	TC0100018406.hg.1	1.19617
HNRNPCL1	TSUnmapped00000528.hg.1	-1.0852
HNRNPD	TC0400011168.hg.1	1.1791
HNRNPF	TC1000010438.hg.1	1.30184
HNRNPF	TC1000010439.hg.1	1.25015
HNRNPH1	TC0500013423.hg.1	3.31387
HNRNPH1	TC0500013424.hg.1	2.4916
HNRNPH2	TC0X00011309.hg.1	1.2891
HNRNPH3	TC1000007852.hg.1	2.19802
HNRNPK	TC0900010589.hg.1	-1.02076
HNRNPL	TC1900011941.hg.1	1.72694
HNRNPM	TC1900006896.hg.1	1.33912
HNRNPR	TC0100018424.hg.1	1.08133
HNRPDL	TC0400011173.hg.1	-1.0893
HNRPLL	TC0200012288.hg.1	3.02105
HTATSF1	TC0X00008533.hg.1	2.26078
IGF2BP1	TC1700008186.hg.1	112.167
IGF2BP2	TC0300013420.hg.1	-2.60943
IGF2BP3	TC0700010463.hg.1	-3.62882
IGFLR1	TC1900011929.hg.1	-1.24633
IREB2	TC1500007975.hg.1	-1.0644
KHDRBS1	TC0100007659.hg.1	1.25222
KHDRBS2	TC0600012175.hg.1	1.21064
KHDRBS3	TC0800012362.hg.1	1.15479
KHDRBS3	TC0800012363.hg.1	1.12639
KHSRP	TC1900009429.hg.1	1.11568
KIAA0020	TC0900009404.hg.1	-1.60394
KIAA0430	TC1600009531.hg.1	1.16464
KIN	TC1000009742.hg.1	1.16583
KRR1	TC1200011301.hg.1	2.50348
L3MBTL3	TC0600009436.hg.1	-2.15691
LARP1	TC0500009175.hg.1	-1.01469
LARP1B	TC0400008668.hg.1	-1.48138
LARP4	TC1200007612.hg.1	1.446
LARP4B	TC1000009527.hg.1	-1.97227
LARP6	TC1500009926.hg.1	-1.02039
LARP7	TC0400008444.hg.1	1.28869
LARP7	TC0400008443.hg.1	-1.11851
LEMD3	TC1200008026.hg.1	-1.6373
LENG9	TC1900011422.hg.1	1.62437
LIN28A	TC0100007457.hg.1	1.0224
LIN28B	TC0600008955.hg.1	1.12117
LSM1	TC0800010154.hg.1	-1.41422
LSM10	TC0100013718.hg.1	-1.03896
LSM11	TC0500009224.hg.1	-1.35562
LSM2	TC0600011457.hg.1	1.33626
LSM3	TC0300006669.hg.1	1.53768
LSM4	TC1900010011.hg.1	1.35775
LSM5	TC0700010678.hg.1	2.78534
LSM6	TC0400008922.hg.1	1.23162
LSM6	TC0400008924.hg.1	-1.04855
LSM7	TC1900009227.hg.1	1.39801
LSM8	TC0700008897.hg.1	1.03319
LSMD1	TC1700012349.hg.1	2.5322
MATR3	TC0500008810.hg.1	1.96603
MBNL1	TC0300009202.hg.1	-2.56306
MBNL2	TC1300007774.hg.1	-3.15328
MBNL3	TC0X00010837.hg.1	1.26864
MCM3AP	TC2100008465.hg.1	1.36149
MCTS1	TC0X00011325.hg.1	1.26016
MEX3A	TC0100015985.hg.1	1.29794
MEX3B	TC1500010233.hg.1	-2.00161
MEX3C	TC1800008707.hg.1	-1.45272
MEX3D	TC1900009172.hg.1	-1.03245
MKI67IP	TC0200014108.hg.1	1.08813
MKRN1	TC0700012812.hg.1	1.06898
MKRN2	TC0300006631.hg.1	-1.28689
MKRN3	TC1500010692.hg.1	1.64905
MOV10L1	TC2200007787.hg.1	-1.16092
MSI1	TC1200012159.hg.1	1.49222
MSI2	TC1700008378.hg.1	5.59725
MSI2	TC1700008382.hg.1	-1.26932
MTHFSD	TC1600011147.hg.1	2.25807
MYEF2	TC1500009335.hg.1	1.70664
MYEF2	TC1500009336.hg.1	-1.58771
NCL	TC0200016018.hg.1	1.1306
NIP7	TC1600008226.hg.1	-1.05229
NOL8	TC0900010792.hg.1	1.80365
NONO	TC0X00007561.hg.1	1.13742
NOP9	TC1400010585.hg.1	1.76603
NOVA1	TC1400008780.hg.1	-5.30059
NOVA2	TC1900011987.hg.1	-1.16731
NSUN6	TC1000012528.hg.1	2.13283
NSUN6	TC1000012529.hg.1	1.18694
NUFIP1	TC1300008809.hg.1	-1.13337
NUPL2	TC0700006910.hg.1	1.56899
PABPC1	TC0800012444.hg.1	1.69932
PABPC1L	TC2000007474.hg.1	3.09547
PABPC1L2A	TC0X00010050.hg.1	1.79905
PABPC1L2B	TC0X00007602.hg.1	-1.35148
PABPC3	TC1300006633.hg.1	1.93898
PABPC4	TC0100013796.hg.1	1.1925
PABPC4L	TC0400011882.hg.1	1.39821
PABPC5	TC0X00007832.hg.1	-1.29793
PABPN1	TC1400010576.hg.1	2.17302
PABPN1L	TC1600011237.hg.1	-1.03685
PAN3	TC1300006715.hg.1	-1.22787
PARN	TC1600009482.hg.1	-1.09534
PARP10	TC0800012180.hg.1	-1.41765
PARP12	TC0700012797.hg.1	1.13283
PARP14	TC0300008561.hg.1	4.6321
PCBP1	TC0200007943.hg.1	-1.05146
PCBP2	TC1200012636.hg.1	1.18992
PCBP3	TC2100008534.hg.1	-1.8117
PCBP3	TC2100008533.hg.1	-4.66023
PCBP3	TC2100008536.hg.1	-49.2237
PCBP4	TC0300013988.hg.1	-3.68199
PDCD11	TC1000008770.hg.1	-1.22569
PNO1	TC0200007886.hg.1	1.26914
PNPT1	TC0200012652.hg.1	1.68192
POLDIP3	TC2200008885.hg.1	-1.04597
POLR2G	TC1100007874.hg.1	3.47797
PPARGC1A	TC0400010242.hg.1	-1.00827
PPARGC1B	TC0500009072.hg.1	1.00956
PPIE	TC0100007920.hg.1	1.46719
PPIE	TC0100007922.hg.1	1.05628
PPIL4	TC0600013523.hg.1	1.01064
PPP1R10	TC0600011372.hg.1	1.26355
PPRC1	TC1000008712.hg.1	1.3835
PRPF3	TC0100009902.hg.1	-1.09551
PRR3	TC0600007534.hg.1	1.516
PSPC1	TC1300008225.hg.1	1.66998
PTBP1	TC1900006488.hg.1	1.03119
PTBP2	TC0100009149.hg.1	1.85523
PTBP2	TC0100009142.hg.1	1.7832
PUF60	TC0800012167.hg.1	1.59952
PUM1	TC0100013548.hg.1	1.52388
PUM2	TC0200011901.hg.1	-1.22786
QKI	TC0600010121.hg.1	-10.1269
RALY	TC2000007177.hg.1	3.52793
RALY	TC2000009909.hg.1	1.72964
RALYL	TC0800008112.hg.1	1.10721
RAVER1	TC1900011864.hg.1	-1.129
RAVER2	TC0100008607.hg.1	3.32027
RBFOX1	TC1600011349.hg.1	1.25326
RBFOX1	TC1600006788.hg.1	1.0171
RBFOX2	TC2200008576.hg.1	-3.57953
RBFOX3	TC1700011929.hg.1	-1.49851
RBM10	TC0X00007127.hg.1	1.38397
RBM11	TC2100006585.hg.1	1.85332
RBM12	TC2000010007.hg.1	2.2565
RBM12B	TC0800011116.hg.1	2.12809
RBM12B	TC0800011116.hg.1	2.12809
RBM14	TC1100013050.hg.1	-1.19497
RBM15	TC0100009383.hg.1	1.1463
RBM15B	TC0300007438.hg.1	1.40312
RBM17	TC1000006648.hg.1	2.17786
RBM18	TC0900011432.hg.1	1.2211
RBM19	TC1200012003.hg.1	-1.09773
RBM20	TC1000008898.hg.1	1.27785
RBM22	TC0500012485.hg.1	1.78061
RBM23	TC1400008683.hg.1	1.24157
RBM24	TC0600007084.hg.1	-1.23583
RBM25	TC1400007625.hg.1	1.83783
RBM26	TC1300009332.hg.1	1.28187
RBM26	TC1300007590.hg.1	1.23488
RBM26	TC1300009330.hg.1	1.05473
RBM27	TC0500013253.hg.1	2.14137
RBM28	TC0700013619.hg.1	1.68231
RBM3	TC0X00007195.hg.1	-1.25598
RBM33	TC0700009827.hg.1	1.35635
RBM34	TC0100018567.hg.1	1.09531
RBM35A	TC0800008263.hg.1	315.38
RBM38	TC2000007859.hg.1	6.57736
RBM39	TC2000008985.hg.1	1.34709
RBM41	TC0X00010462.hg.1	1.56231
RBM42	TC1900007869.hg.1	1.53855
RBM43	TC0200014609.hg.1	-1.24333
RBM44	TC0200016604.hg.1	-2.5262
RBM45	TC0200010112.hg.1	1.18559
RBM46	TC0400009074.hg.1	1.00743
RBM47	TC0400010500.hg.1	1.45144
RBM4B	TC1100011299.hg.1	1.40947
RBM5	TC0300013829.hg.1	1.0592
RBM6	TC0300013828.hg.1	1.53216
RBM7	TC1100013096.hg.1	-1.43123
RBM8A	TC0100018477.hg.1	1.21799
RBMS1	TC0200014738.hg.1	1.19945
RBMS1	TC0200014736.hg.1	-1.02844
RBMS2	TC1200007844.hg.1	-1.70701
RBMS3	TC0300006905.hg.1	-121.66
RBMX	TC0100014848.hg.1	-1.37885
RBMX2	TC0X00008405.hg.1	1.62573
RBMXL2	TC1100006752.hg.1	1.01154
RBMY1A1	TC0Y00007342.hg.1	-1.26692
RBMY1D	TC0Y00006744.hg.1	1.27279
RBMY1E	TC0Y00007341.hg.1	1.00419
RBMY1F	TC0Y00006763.hg.1	1.26595
RBMY1J	TC0Y00007343.hg.1	-1.0547
RBPMS	TC0800007185.hg.1	-82.8921
RBPMS2	TC1500009756.hg.1	-1.00645
RC3H1	TC0100016447.hg.1	1.24285
RC3H2	TC0900012272.hg.1	1.0065
RCAN2	TC0600011945.hg.1	-8.34961
RDM1	TC1700010451.hg.1	4.25742
RNF113A	TC0X00010653.hg.1	4.03675
RNF113B	TC1300009560.hg.1	1.22361
RNPC3	TC0100018248.hg.1	1.31047
RNPS1	TC1600009102.hg.1	-1.00177
ROD1	TC0900011217.hg.1	1.89519
RPS3	TC1100008462.hg.1	1.43304
RRP7A	TC2200008881.hg.1	1.09655
SAFB	TC1900006764.hg.1	1.60373
SAFB2	TC1900009393.hg.1	2.23295
SAMD14	TC1700011083.hg.1	1.19274
SAMD4A	TC1400007209.hg.1	1.36704
SAMD4A	TC1400007207.hg.1	-1.22514
SAMD4B	TC1900008053.hg.1	-1.89422
SART3	TC1200011843.hg.1	1.08729
SCAF8	TC0600014193.hg.1	-1.12807
SETD1A	TC1600007504.hg.1	1.0804
SETD1B	TC1200009183.hg.1	-1.69564
SF1	TC1100011183.hg.1	1.13787
SF1	TC1100011184.hg.1	-1.05278
SF3A1	TC2200008434.hg.1	1.2562
SF3B14	TC0200011974.hg.1	1.11075
SF3B4	TC0100015715.hg.1	-1.43098
SFPQ	TC0100018432.hg.1	1.58016
SFPQ	TC0100018431.hg.1	1.37744
SFRS10	TC0100013311.hg.1	1.13359
SFRS11	TC0100008692.hg.1	-1.1159
SFRS13A	TC0100013311.hg.1	1.13359
SFRS14	TC1900010037.hg.1	1.13778
SFRS15	TC2100007935.hg.1	1.35034
SFRS2	TC1700011820.hg.1	1.24804
SFRS3	TC0600007842.hg.1	1.33113
SFRS4	TC0100013497.hg.1	-1.15725
SFRS6	TC2000007430.hg.1	1.25156
SFRS7	TC0200012297.hg.1	1.26576
SFSWAP	TC1200009445.hg.1	1.03734
SLBP	TC0400009746.hg.1	1.1299
SLTM	TC1500009585.hg.1	1.2618
SNRNP35	TC1200009242.hg.1	-1.20473
SNRNP70	TC1900008522.hg.1	-1.04651
SNRPA	TC1900008121.hg.1	1.373
SNRPB	TC2000009972.hg.1	1.5948
SNRPB2	TC2000006781.hg.1	1.54112
SNRPC	TC0600007769.hg.1	1.6244
SNRPD1	TC1800006834.hg.1	1.39249
SNRPD2	TC1900010951.hg.1	1.81935
SNRPD3	TC2200009235.hg.1	1.66434
SNRPE	TC0100011276.hg.1	1.99971
SNRPF	TC1200008525.hg.1	2.47805
SNRPG	TC0200012994.hg.1	2.26908
SNRPN	TC1500010698.hg.1	-160.918
SRBD1	TC0200012459.hg.1	1.67732
SREK1	TC0500007617.hg.1	-1.56003
SRRM1	TC0100018198.hg.1	1.55866
SRRM1	TC0100018199.hg.1	-1.27801
SRRM2	TC1600006633.hg.1	-1.59693
SRRT	TC0700008568.hg.1	1.56398
SRSF1	TC1700012437.hg.1	1.35513
SRSF12	TC0600012536.hg.1	1.32709
SRSF5	TC1400007562.hg.1	2.26529
SRSF8	TC1100008827.hg.1	1.72061
SRSF9	TC1200012163.hg.1	1.36995
SSB	TC0200009920.hg.1	1.40975
SUGP1	TC1900010050.hg.1	1.72207
SUPT6H	TC1700007381.hg.1	-1.3234
SYNCRIP	TC0600014322.hg.1	1.48421
SYNJ1	TC2100007964.hg.1	-1.71198
SYNJ2	TC0600010002.hg.1	-2.49464
TAF15	TC1700007602.hg.1	1.48018
TAF15	TC1700007606.hg.1	1.28563
TARDBP	TC0100006840.hg.1	1.70685
TDRD10	TC0100010082.hg.1	-1.13393
TDRKH	TC0100015803.hg.1	8.33173
TEP1	TC1400008588.hg.1	1.34588
THOC4	TC1700012078.hg.1	2.28948
THUMPD1	TC1600009666.hg.1	1.01961
THUMPD2	TC0200012335.hg.1	-1.14036
THUMPD3	TC0300006542.hg.1	-1.10103
TIA1	TC0200016684.hg.1	1.23681
TIAL1	TC1000012016.hg.1	-1.0031
TIAL1	TC1000012015.hg.1	-1.41949
TIPARP	TC0300009282.hg.1	-1.12161
TIPARP	TC0300012900.hg.1	-1.41956
TLR2	TC0400009048.hg.1	1.69207
TMEM63A	TC0100017500.hg.1	-5.88401
TNRC4	TC0100015805.hg.1	1.27424
TNRC6A	TC1600007262.hg.1	-2.77713
TNRC6C	TC1700009032.hg.1	-1.01046
TOE1	TC0100008121.hg.1	1.45475
TRA2A	TC0700010472.hg.1	-1.04345
TRMT2A	TC2200006640.hg.1	1.48469
TRMT2A	TC2200008018.hg.1	1.15166
TRMU	TC2200009288.hg.1	-1.05975
TRMU	TC2200009289.hg.1	-1.33564
TRNAU1AP	TC0100007562.hg.1	1.15632
TROVE2	TC0100011026.hg.1	-2.0314
TTC14	TC0300009625.hg.1	-1.12229
TUT1	TC1100013171.hg.1	3.01916
U2AF1	TC2100008286.hg.1	2.81808
U2AF1	TC2100007492.hg.1	2.6791
U2AF2	TC1900008924.hg.1	1.77713
U2AF2	TC1900008925.hg.1	1.41621
U2SURP	TC0300013881.hg.1	2.73955
UHMK1	TC0100010379.hg.1	-1.4078
UNK	TC1700008923.hg.1	1.69111
UNKL	TC1600009037.hg.1	-1.34387
UPF1	TC1900007410.hg.1	1.03615
UPF3B	TC0X00010652.hg.1	2.82407
YBX1	TC0100008026.hg.1	1.42222
YBX1	TC0100008025.hg.1	1.31669
YBX2	TC1700009627.hg.1	2.86817
YTHDC1	TC0400010904.hg.1	1.18722
YTHDC2	TC0500008349.hg.1	1.30699
YTHDF1	TC2000009800.hg.1	2.35521
YTHDF2	TC0100007570.hg.1	1.31539
YTHDF3	TC0800007809.hg.1	-1.15348
ZC3H10	TC1200012645.hg.1	1.69121
ZC3H11A	TC0100011272.hg.1	-1.04907
ZC3H12A	TC0100007832.hg.1	1.03432
ZC3H12B	TC0X00011300.hg.1	-1.54137
ZC3H12C	TC1100008999.hg.1	-2.23561
ZC3H12D	TC0600013519.hg.1	1.20051
ZC3H13	TC1300007082.hg.1	-1.7615
ZC3H13	TC1300008837.hg.1	-1.81372
ZC3H14	TC1400007906.hg.1	1.51785
ZC3H15	TC0200010214.hg.1	1.85109
ZC3H18	TC1600008829.hg.1	1.2275
ZC3H3	TC0800012137.hg.1	1.09428
ZC3H3	TC0800012132.hg.1	-1.49922
ZC3H4	TC1900011014.hg.1	1.27829
ZC3H6	TC0200008911.hg.1	-1.54195
ZC3H7A	TC1600009417.hg.1	-2.13706
ZC3H7B	TC2200007467.hg.1	-2.29615
ZC3H8	TC0200013899.hg.1	2.74753
ZC3HAV1	TC0700012761.hg.1	1.23562
ZC3HAV1L	TC0700012760.hg.1	2.55425
ZCCHC17	TC0100007634.hg.1	1.54547
ZCRB1	TC1200010454.hg.1	1.70313
ZFP36	TC1900008057.hg.1	-18.4627
ZFP36L1	TC1400009524.hg.1	-1.85421
ZFP36L2	TC0200012404.hg.1	-7.68655
ZFR	TC0500010427.hg.1	-1.16224
ZFR	TC0500010428.hg.1	-1.72156
ZFR2	TC1900009311.hg.1	1.0536
ZGPAT	TC2000009954.hg.1	1.53945
ZMAT5	TC2200008409.hg.1	-1.11005
ZNF239	TC1000010446.hg.1	-6.04051
ZNF638	TC0200007998.hg.1	3.57962
ZNF638	TC0200007999.hg.1	1.34523
ZNF74	TC2200006654.hg.1	-1.20354
ZRANB2	TC0100014579.hg.1	-1.2826
ZRSR2	TC0X00006681.hg.1	1.20344
