# Supplementary material for: The Identification of RNA-Binding Proteins Functionally Associated with Tumor Progression in Gastrointestinal Cancer
Source: Cancers (Basel). 2021 Jun 24;13(13):3165. doi: 10.3390/cancers13133165 (PMC8269357; doi:10.3390/cancers13133165)
Supplement: Supplementary file 1 [file cancers-13-03165-s001.zip › Supplementary information/Supplemental table s11.xlsx]

## Sheet: Sheet1
Fold Change of mRNA of RBPs (SUIT-2/HPPEC)
Gene Symbol	ID	Fold Change
A1CF	TC1000010642.hg.1	2.1786
ACIN1	TC1400008694.hg.1	-1.08559
ACIN1	TC1400008698.hg.1	-1.40935
ACO1	TC0900006937.hg.1	-1.69451
AKAP1	TC1700008376.hg.1	1.06761
ALKBH8	TC1100012209.hg.1	3.36242
ALYREF	TC1700012078.hg.1	3.6599
ANKHD1; EIF4EBP3; ANKHD1-EIF4EBP3	TC0500008854.hg.1	-1.65753
ANKRD17	TC0400010995.hg.1	1.90908
APTX	TC0900012221.hg.1	1.43246
APTX	TC0900012222.hg.1	1.18304
ASCC1	TC1000010982.hg.1	-1.1769
ASCC1	TC1000010980.hg.1	-1.19061
BCL2L2-PABPN1	TC1400010574.hg.1	-1.06336
BICC1	TC1000007703.hg.1	-2.11062
BOLL	TC0200015352.hg.1	-1.94912
CARHSP1	TC1600011351.hg.1	-1.04495
CARHSP1	TC1600009322.hg.1	-2.44555
CCBL2; RBMXL1	TC0100014848.hg.1	-5.19686
CELF1	TC1100010741.hg.1	1.02687
CELF2	TC1000006768.hg.1	-1.72406
CELF2	TC1000006754.hg.1	-2.18569
CELF3	TC0100015805.hg.1	1.17081
CELF4	TC1800008487.hg.1	1.61539
CELF5	TC1900006626.hg.1	-1.08703
CELF6	TC1500010889.hg.1	1.11942
CHERP	TC1900011900.hg.1	-1.5092
CIRBP	TC1900006524.hg.1	-5.39356
CLASRP	TC1900008303.hg.1	-1.28143
CNOT4	TC0700012701.hg.1	1.66515
CPEB1	TC1500010911.hg.1	1.0085
CPEB2	TC0400006930.hg.1	2.05494
CPEB3	TC1000011420.hg.1	-1.13235
CPEB3	TC1000011419.hg.1	-1.35629
CPEB4	TC0500009521.hg.1	-3.05325
CPSF4	TC0700008496.hg.1	1.25663
CPSF4L	TC1700011656.hg.1	-1.44393
CPSF6	TC1200008126.hg.1	1.0974
CPSF7	TC1100011035.hg.1	1.36051
CSDC2	TC2200007483.hg.1	42.9734
CSDE1	TC0100015353.hg.1	-1.15867
CSTF2	TC0X00007923.hg.1	2.00346
CSTF2T	TC1000010651.hg.1	2.00804
DAZAP1	TC1900006530.hg.1	1.44739
DAZL	TC0300010431.hg.1	1.31067
DDX43	TC0600008527.hg.1	1.26271
DDX53	TC0X00006788.hg.1	-1.33956
DGKQ	TC0400009712.hg.1	-1.34349
DHX57	TC0200012299.hg.1	-1.06312
DHX8	TC1700012263.hg.1	-1.02425
DKC1; SNORA36A; SNORA56; MIR664B	TC0X00008857.hg.1	3.06333
DNAJC17	TC1500009123.hg.1	-1.51885
DND1	TC0500013376.hg.1	-1.47468
DPPA5	TC0600012288.hg.1	1.19278
DUS3L	TC1900011849.hg.1	1.28488
DUS3L	TC1900006770.hg.1	1.28069
EIF2D	TC0100017100.hg.1	-1.38302
EIF2S1	TC1400007494.hg.1	-1.44525
EIF3B	TC0700006549.hg.1	1.91822
EIF3G	TC1900009608.hg.1	-1.80097
EIF4B	TC1200007687.hg.1	-1.33739
EIF4H	TC0700007998.hg.1	-1.02609
ELAVL1	TC1900011854.hg.1	1.86014
ELAVL2	TC0900009740.hg.1	-1.18769
ELAVL3	TC1900011870.hg.1	1.18399
ELAVL4	TC0100008243.hg.1	1.24753
ENOX1	TC1300008766.hg.1	-1.04517
ENOX2	TC0X00010813.hg.1	-1.45773
ESRP1	TC0800008263.hg.1	-151.702
ESRP2; MIR6773	TC1600010676.hg.1	-3.94079
EWSR1	TC2200007013.hg.1	1.83189
FMR1	TC0X00008668.hg.1	-1.47646
FUBP1	TC0100014660.hg.1	1.4227
FUBP3	TC0900008959.hg.1	1.22393
FUBP3	TC0900008960.hg.1	1.01907
FUBP3	TC0900008963.hg.1	1.08435
FUS	TC1600007521.hg.1	2.39348
FXR1	TC0300013908.hg.1	-1.99117
FXR2	TC1700009649.hg.1	1.26378
G3BP1	TC0500009131.hg.1	1.16509
G3BP2	TC0400012931.hg.1	1.1536
GAPDH	TC1200006629.hg.1	-1.12222
GRSF1	TC0400010965.hg.1	1.49794
GTF3A	TC1300006683.hg.1	-1.12193
HDLBP	TC0200016354.hg.1	-1.00311
HDLBP	TC0200011397.hg.1	-1.9306
HDLBP	TC0200016348.hg.1	-1.31152
HDLBP	TC0200016347.hg.1	-1.27787
HELZ	TC1700011519.hg.1	-1.28742
HNRNPA0	TC0500012147.hg.1	-1.1502
HNRNPA1	TC1200007758.hg.1	-1.14051
HNRNPA1L2	TC1300007250.hg.1	1.379
HNRNPA2B1	TC0700010538.hg.1	1.29294
HNRNPA3; MIR4444-2; MIR4444-1	TC0200010083.hg.1	1.28773
HNRNPAB	TC0500009652.hg.1	-1.08449
HNRNPC	TC1400008625.hg.1	1.15739
HNRNPCL1	TSUnmapped00000651.hg.1	-1.29758
HNRNPCL1	TSUnmapped00000528.hg.1	-1.6835
HNRNPCL1	TC0100018406.hg.1	1.02472
HNRNPCL2	TSUnmapped00000610.hg.1	1.11695
HNRNPCL2	TC0100012938.hg.1	1.57821
HNRNPCL4	TC0100012940.hg.1	1.41097
HNRNPCL4	TSUnmapped00000765.hg.1	1.27374
HNRNPD	TC0400011168.hg.1	1.84923
HNRNPDL	TC0400011173.hg.1	1.81812
HNRNPF	TC1000010439.hg.1	1.42939
HNRNPF	TC1000010438.hg.1	-1.67072
HNRNPH1	TC0500013423.hg.1	1.35548
HNRNPH1	TC0500013424.hg.1	1.57002
HNRNPH2	TC0X00011309.hg.1	-2.2374
HNRNPH3	TC1000007852.hg.1	1.45782
HNRNPK	TC0900010589.hg.1	-1.21646
HNRNPL	TC1900011941.hg.1	1.14567
HNRNPLL	TC0200012288.hg.1	-1.51614
HNRNPM	TC1900006896.hg.1	1.46602
HNRNPR	TC0100018424.hg.1	2.50834
HTATSF1	TC0X00008533.hg.1	1.10496
IGF2BP1	TC1700008186.hg.1	-18.7008
IGF2BP2	TC0300013420.hg.1	-2.51424
IGF2BP3	TC0700010463.hg.1	-1.9401
IGFLR1	TC1900011929.hg.1	-1.18245
IREB2	TC1500007975.hg.1	-1.59198
KHDRBS1	TC0100007659.hg.1	-1.05077
KHDRBS2	TC0600012175.hg.1	1.54988
KHDRBS3	TC0800012363.hg.1	3.41188
KHDRBS3	TC0800012362.hg.1	1.87281
KHSRP; MIR3940	TC1900009429.hg.1	1.16331
KIAA0430	TC1600009531.hg.1	1.02988
KIN	TC1000009742.hg.1	1.85808
KRR1	TC1200011301.hg.1	2.0711
L3MBTL3	TC0600009436.hg.1	-1.33935
LARP1	TC0500009175.hg.1	-1.04488
LARP1B	TC0400008668.hg.1	-1.2371
LARP4	TC1200007612.hg.1	2.50709
LARP4B	TC1000009527.hg.1	3.21297
LARP6	TC1500009926.hg.1	-1.32257
LARP7	TC0400008443.hg.1	-1.57938
LARP7	TC0400008444.hg.1	1.21761
LEMD3	TC1200008026.hg.1	1.51211
LENG9	TC1900011422.hg.1	1.84339
LIN28A	TC0100007457.hg.1	1.22906
LIN28B	TC0600008955.hg.1	-1.42217
LSM1	TC0800010154.hg.1	1.71845
LSM10	TC0100013718.hg.1	1.50178
LSM11	TC0500009224.hg.1	1.09514
LSM2	TC0600011457.hg.1	2.08375
LSM3	TC0300006669.hg.1	2.34506
LSM4	TC1900010011.hg.1	1.40146
LSM5	TC0700010678.hg.1	2.26111
LSM6	TC0400008922.hg.1	1.5594
LSM6	TC0400008924.hg.1	1.0465
LSM7	TC1900009227.hg.1	2.11287
LSM8	TC0700008897.hg.1	1.38704
MATR3; SNORA74A; SNHG4	TC0500008810.hg.1	1.10815
MBNL1	TC0300009202.hg.1	-1.79439
MBNL2	TC1300007774.hg.1	-1.04581
MBNL3	TC0X00010837.hg.1	2.2902
MCM3AP	TC2100008465.hg.1	1.25997
MCTS1	TC0X00011325.hg.1	-1.11889
MEX3A	TC0100015985.hg.1	-1.25039
MEX3B	TC1500010233.hg.1	-1.05803
MEX3C	TC1800008707.hg.1	-1.94538
MEX3D	TC1900009172.hg.1	-1.28885
MKRN1	TC0700012812.hg.1	-2.95213
MKRN2	TC0300006631.hg.1	-2.18455
MKRN3	TC1500010692.hg.1	-1.57535
MOV10L1	TC2200007787.hg.1	1.20683
MSI1	TC1200012159.hg.1	1.46524
MSI2	TC1700008378.hg.1	-7.2052
MSI2	TC1700008382.hg.1	-1.12401
MTHFSD	TC1600011147.hg.1	-1.05564
MYEF2	TC1500009336.hg.1	1.91056
MYEF2	TC1500009335.hg.1	4.78972
NAA38	TC1700012349.hg.1	1.15156
NCL	TC0200016018.hg.1	1.70427
NIFK	TC0200014108.hg.1	1.63386
NIP7	TC1600008226.hg.1	3.35766
NOL8	TC0900010792.hg.1	1.116
NONO	TC0X00007561.hg.1	-1.09787
NOP9	TC1400010585.hg.1	-2.03675
NOVA1	TC1400008780.hg.1	1.62441
NOVA2	TC1900011987.hg.1	-1.49309
NSUN6	TC1000012528.hg.1	2.15891
NSUN6	TC1000012529.hg.1	2.34781
NUFIP1	TC1300008809.hg.1	2.12041
NUPL2	TC0700006910.hg.1	1.67828
PABPC1; MIR7705	TC0800012444.hg.1	-1.05862
PABPC1L	TC2000007474.hg.1	-1.411
PABPC1L2A	TC0X00010050.hg.1	1.25959
PABPC1L2B	TC0X00007602.hg.1	1.19512
PABPC3	TC1300006633.hg.1	1.11001
PABPC4	TC0100013796.hg.1	1.02543
PABPC4L	TC0400011882.hg.1	1.91518
PABPC5	TC0X00007832.hg.1	1.12202
PABPN1	TC1400010576.hg.1	-2.79393
PABPN1L	TC1600011237.hg.1	1.22155
PAN3; RNU6-82P	TC1300006715.hg.1	-1.70779
PARN	TC1600009482.hg.1	1.5464
PARP10	TC0800012180.hg.1	-1.4419
PARP12	TC0700012797.hg.1	-2.29638
PARP14	TC0300008561.hg.1	-2.03193
PCBP1	TC0200007943.hg.1	-1.15198
PCBP2; PCBP2-OT1	TC1200012636.hg.1	-1.35687
PCBP3	TC2100008534.hg.1	1.81873
PCBP3	TC2100008533.hg.1	2.19784
PCBP3	TC2100008536.hg.1	-1.0925
PCBP4	TC0300013988.hg.1	1.46401
PDCD11	TC1000008770.hg.1	3.67588
PNO1	TC0200007886.hg.1	2.64579
PNPT1	TC0200012652.hg.1	1.73149
POLDIP3	TC2200008885.hg.1	2.44335
POLR2G	TC1100007874.hg.1	-1.43781
PPARGC1A	TC0400010242.hg.1	-1.00089
PPARGC1B	TC0500009072.hg.1	-1.09135
PPIE	TC0100007920.hg.1	-1.17237
PPIE	TC0100007922.hg.1	-1.10027
PPIL4	TC0600013523.hg.1	1.24589
PPP1R10	TC0600011372.hg.1	1.98637
PPRC1	TC1000008712.hg.1	4.21141
PRPF3	TC0100009902.hg.1	2.09249
PRR3	TC0600007534.hg.1	2.56307
PSPC1	TC1300008225.hg.1	-2.16963
PTBP1; MIR4745	TC1900006488.hg.1	1.73212
PTBP2	TC0100009142.hg.1	3.72872
PTBP2	TC0100009149.hg.1	-1.98952
PTBP3	TC0900011217.hg.1	-1.40167
PUF60	TC0800012167.hg.1	1.44057
PUM1	TC0100013548.hg.1	1.27543
PUM2	TC0200011901.hg.1	-1.65676
PUM3	TC0900009404.hg.1	1.69386
QKI	TC0600010121.hg.1	1.54158
RALY	TC2000009909.hg.1	-1.03911
RALY	TC2000007177.hg.1	1.30554
RALYL	TC0800008112.hg.1	1.29308
RAVER1	TC1900011864.hg.1	1.53794
RAVER2	TC0100008607.hg.1	1.24871
RBFOX1	TC1600006788.hg.1	-1.16779
RBFOX1	TC1600011349.hg.1	1.33863
RBFOX2	TC2200008576.hg.1	-1.21267
RBFOX3	TC1700011929.hg.1	1.05182
RBM10	TC0X00007127.hg.1	1.02666
RBM11	TC2100006585.hg.1	1.10322
RBM12; CPNE1	TC2000010007.hg.1	-5.61069
RBM12B	TC0800011116.hg.1	1.60005
RBM12B	TC0800011116.hg.1	1.60005
RBM14	TC1100013050.hg.1	2.93026
RBM15	TC0100009383.hg.1	1.07132
RBM15B	TC0300007438.hg.1	-1.13389
RBM17	TC1000006648.hg.1	2.51621
RBM18	TC0900011432.hg.1	-1.19026
RBM19	TC1200012003.hg.1	4.40532
RBM20	TC1000008898.hg.1	1.06425
RBM22	TC0500012485.hg.1	1.0501
RBM23	TC1400008683.hg.1	-2.11687
RBM24	TC0600007084.hg.1	4.05743
RBM25	TC1400007625.hg.1	1.75186
RBM26	TC1300009332.hg.1	2.12502
RBM26	TC1300009330.hg.1	2.08865
RBM26	TC1300007590.hg.1	1.6944
RBM27	TC0500013253.hg.1	1.31923
RBM28	TC0700013619.hg.1	1.6981
RBM3	TC0X00007195.hg.1	-2.37521
RBM33	TC0700009827.hg.1	1.26526
RBM34	TC0100018567.hg.1	2.05334
RBM38	TC2000007859.hg.1	1.82048
RBM39	TC2000008985.hg.1	-1.62871
RBM41	TC0X00010462.hg.1	-1.0477
RBM42	TC1900007869.hg.1	-1.20121
RBM43	TC0200014609.hg.1	-1.41213
RBM44	TC0200016604.hg.1	1.05183
RBM45	TC0200010112.hg.1	-1.22565
RBM46	TC0400009074.hg.1	1.60086
RBM47	TC0400010500.hg.1	4.51209
RBM4B	TC1100011299.hg.1	-1.3292
RBM5	TC0300013829.hg.1	-1.55157
RBM6	TC0300013828.hg.1	1.46212
RBM7	TC1100013096.hg.1	-1.26685
RBM8A	TC0100018477.hg.1	1.54988
RBMS1	TC0200014738.hg.1	-1.20474
RBMS1	TC0200014736.hg.1	-1.0582
RBMS2	TC1200007844.hg.1	1.36742
RBMS3	TC0300006905.hg.1	-41.5029
RBMX2	TC0X00008405.hg.1	1.0811
RBMXL2	TC1100006752.hg.1	-1.24641
RBMY1D; RBMY1B; RBMY1A1	TC0Y00006744.hg.1	1.07065
RBMY1E; RBMY1B	TC0Y00007342.hg.1	1.08794
RBMY1E; RBMY1D; RBMY1B	TC0Y00007341.hg.1	1.0385
RBMY1F; RBMY2FP; RBMY1J	TC0Y00006763.hg.1	-1.15187
RBMY1J; RBMY1F	TC0Y00007343.hg.1	-1.00521
RBPMS	TC0800007185.hg.1	5.68104
RBPMS2	TC1500009756.hg.1	-1.87647
RC3H1	TC0100016447.hg.1	1.03425
RC3H2	TC0900012272.hg.1	-1.35902
RCAN2	TC0600011945.hg.1	1.1092
RDM1	TC1700010451.hg.1	1.52033
RNF113A	TC0X00010653.hg.1	-1.60591
RNF113B	TC1300009560.hg.1	-1.15227
RNPC3	TC0100018248.hg.1	-1.12625
RNPS1	TC1600009102.hg.1	3.39412
RPS3; SNORD15A	TC1100008462.hg.1	1.14988
RRP7A	TC2200008881.hg.1	3.15073
SAFB	TC1900006764.hg.1	1.42793
SAFB2	TC1900009393.hg.1	1.70172
SAMD14	TC1700011083.hg.1	-1.02446
SAMD4A	TC1400007209.hg.1	-1.30987
SAMD4A	TC1400007207.hg.1	-2.07307
SAMD4B	TC1900008053.hg.1	1.21942
SART3	TC1200011843.hg.1	2.86063
SCAF4	TC2100007935.hg.1	1.7525
SCAF8; TIAM2	TC0600014193.hg.1	1.02305
SETD1A	TC1600007504.hg.1	1.94827
SETD1B	TC1200009183.hg.1	2.08587
SF1	TC1100011183.hg.1	-3.67965
SF1	TC1100011184.hg.1	1.9151
SF3A1	TC2200008434.hg.1	1.99054
SF3B4	TC0100015715.hg.1	2.39942
SF3B6	TC0200011974.hg.1	-1.47517
SFPQ	TC0100018432.hg.1	1.45534
SFPQ	TC0100018431.hg.1	2.19067
SFSWAP	TC1200009445.hg.1	1.54567
SLBP	TC0400009746.hg.1	1.76923
SLIRP	TC1400010636.hg.1	-1.06941
SLTM	TC1500009585.hg.1	1.06825
SNRNP35	TC1200009242.hg.1	1.43901
SNRNP70	TC1900008522.hg.1	1.37145
SNRPA	TC1900008121.hg.1	1.91544
SNRPB	TC2000009972.hg.1	2.16947
SNRPB2	TC2000006781.hg.1	-1.15612
SNRPC	TC0600007769.hg.1	1.72122
SNRPD1	TC1800006834.hg.1	1.83387
SNRPD2	TC1900010951.hg.1	-1.05944
SNRPD3	TC2200009235.hg.1	1.41343
SNRPE	TC0100011276.hg.1	1.42482
SNRPF	TC1200008525.hg.1	8.19751
SNRPG	TC0200012994.hg.1	1.15702
SNRPN; SNURF; SNORD107; PWARSN	TC1500010698.hg.1	-6.69826
SRBD1	TC0200012459.hg.1	1.19597
SREK1	TC0500007617.hg.1	1.20211
SRP19; ZRSR1	TC0500013212.hg.1	1.01173
SRRM1	TC0100018199.hg.1	1.43622
SRRM1	TC0100018198.hg.1	2.69287
SRRM2	TC1600006633.hg.1	1.2418
SRRT	TC0700008568.hg.1	2.51021
SRSF1	TC1700012437.hg.1	2.41408
SRSF10	TC0100013311.hg.1	1.80316
SRSF11	TC0100008692.hg.1	1.16984
SRSF12	TC0600012536.hg.1	-1.13709
SRSF2; MIR636	TC1700011820.hg.1	2.4432
SRSF3	TC0600007842.hg.1	1.9486
SRSF4	TC0100013497.hg.1	1.08671
SRSF5	TC1400007562.hg.1	-3.64176
SRSF6	TC2000007430.hg.1	1.26897
SRSF7	TC0200012297.hg.1	1.4601
SRSF8	TC1100008827.hg.1	1.2202
SRSF9	TC1200012163.hg.1	3.16331
SSB	TC0200009920.hg.1	1.46235
SUGP1	TC1900010050.hg.1	-1.58306
SUGP2	TC1900010037.hg.1	-2.33024
SUPT6H	TC1700007381.hg.1	1.07446
SYNCRIP	TC0600014322.hg.1	1.98148
SYNJ1	TC2100007964.hg.1	1.84051
SYNJ2	TC0600010002.hg.1	2.31587
TAF15	TC1700007602.hg.1	1.26303
TAF15	TC1700007606.hg.1	1.84836
TARDBP	TC0100006840.hg.1	1.98565
TDRD10	TC0100010082.hg.1	1.15329
TDRKH	TC0100015803.hg.1	-1.44398
TEP1	TC1400008588.hg.1	-1.62321
THUMPD1	TC1600009666.hg.1	1.49251
THUMPD2	TC0200012335.hg.1	1.04187
THUMPD3	TC0300006542.hg.1	-1.1065
TIA1	TC0200016684.hg.1	-1.49598
TIAL1	TC1000012016.hg.1	1.2186
TIAL1	TC1000012015.hg.1	1.76321
TIPARP	TC0300009282.hg.1	-3.26011
TIPARP	TC0300012900.hg.1	-2.68975
TLR2	TC0400009048.hg.1	-20.503
TMEM63A	TC0100017500.hg.1	-1.95951
TNRC6A	TC1600007262.hg.1	1.5327
TNRC6C	TC1700009032.hg.1	1.32571
TOE1	TC0100008121.hg.1	4.18707
TRA2A	TC0700010472.hg.1	1.82007
TRA2B	TC0300013428.hg.1	1.9232
TRMT1L	TC0100016685.hg.1	-1.07977
TRMT2A	TC2200008018.hg.1	1.12089
TRMT2A	TC2200006640.hg.1	-1.55606
TRMT44	TC0400006756.hg.1	1.28128
TRMU	TC2200009288.hg.1	8.9036
TRMU	TC2200009289.hg.1	5.59754
TRNAU1AP	TC0100007562.hg.1	1.97098
TROVE2	TC0100011026.hg.1	1.00786
TTC14	TC0300009625.hg.1	-3.44152
TUT1	TC1100013171.hg.1	1.30385
U2AF1	TC2100008286.hg.1	1.73313
U2AF1	TC2100007492.hg.1	1.80432
U2AF2	TC1900008925.hg.1	2.12099
U2AF2	TC1900008924.hg.1	-2.98316
U2SURP	TC0300013881.hg.1	1.54649
UHMK1	TC0100010379.hg.1	1.00143
UNK	TC1700008923.hg.1	-1.18538
UNKL	TC1600009037.hg.1	1.13515
UPF1	TC1900007410.hg.1	-1.35787
UPF3B	TC0X00010652.hg.1	1.46592
YBX1	TC0100008026.hg.1	-1.2543
YBX1	TC0100008025.hg.1	1.12169
YBX2	TC1700009627.hg.1	1.16963
YBX3	TC1200009913.hg.1	-1.9115
YTHDC1	TC0400010904.hg.1	-1.21682
YTHDC2	TC0500008349.hg.1	-1.28674
YTHDF1	TC2000009800.hg.1	1.29877
YTHDF2	TC0100007570.hg.1	1.61913
YTHDF3	TC0800007809.hg.1	1.59655
ZBED6; ZC3H11A	TC0100011272.hg.1	-2.11954
ZC3H10	TC1200012645.hg.1	1.00036
ZC3H12A; MIR6732	TC0100007832.hg.1	1.90434
ZC3H12B	TC0X00011300.hg.1	1.47
ZC3H12C	TC1100008999.hg.1	-9.09592
ZC3H12D	TC0600013519.hg.1	1.83828
ZC3H13	TC1300007082.hg.1	-1.09716
ZC3H13	TC1300008837.hg.1	-1.04344
ZC3H14	TC1400007906.hg.1	-2.26396
ZC3H15	TC0200010214.hg.1	1.50422
ZC3H18	TC1600008829.hg.1	1.78951
ZC3H3	TC0800012132.hg.1	2.15901
ZC3H3	TC0800012137.hg.1	-1.10347
ZC3H4	TC1900011014.hg.1	1.53039
ZC3H6	TC0200008911.hg.1	-2.87343
ZC3H7A	TC1600009417.hg.1	1.22135
ZC3H7B	TC2200007467.hg.1	1.43019
ZC3H8	TC0200013899.hg.1	-1.30103
ZC3HAV1	TC0700012761.hg.1	1.14716
ZC3HAV1L	TC0700012760.hg.1	-1.08873
ZCCHC17	TC0100007634.hg.1	2.28904
ZCRB1; MIR7851	TC1200010454.hg.1	1.07629
ZFP36	TC1900008057.hg.1	-2.02661
ZFP36L1	TC1400009524.hg.1	-1.42516
ZFP36L2	TC0200012404.hg.1	-3.4698
ZFR	TC0500010427.hg.1	-2.01206
ZFR	TC0500010428.hg.1	1.30478
ZFR2	TC1900009311.hg.1	-1.24107
ZGPAT; LIME1	TC2000009954.hg.1	-1.071
ZMAT5	TC2200008409.hg.1	-1.08129
ZNF239	TC1000010446.hg.1	2.06873
ZNF638	TC0200007999.hg.1	-1.69889
ZNF638	TC0200007998.hg.1	-1.75344
ZNF74	TC2200006654.hg.1	-1.18839
ZRANB2	TC0100014579.hg.1	1.21982
ZRSR2	TC0X00006681.hg.1	1.31592
