# Supplementary material for: The Identification of RNA-Binding Proteins Functionally Associated with Tumor Progression in Gastrointestinal Cancer
Source: Cancers (Basel). 2021 Jun 24;13(13):3165. doi: 10.3390/cancers13133165 (PMC8269357; doi:10.3390/cancers13133165)
Supplement: Supplementary file 1 [file cancers-13-03165-s001.zip › Supplementary information/Supplemental table s12.xlsx]

## Sheet: Sheet1
Fold Change of mRNA of RBPs (PANC-1/HPPEC)
Gene Symbol	ID	Fold Change
A1CF	TC1000010642.hg.1	1.03569
ACIN1	TC1400008694.hg.1	-1.05066
ACIN1	TC1400008698.hg.1	-1.53273
ACO1	TC0900006937.hg.1	1.58768
AKAP1	TC1700008376.hg.1	-1.42779
ALKBH8	TC1100012209.hg.1	5.7093
ALYREF	TC1700012078.hg.1	3.94906
ANKHD1; EIF4EBP3; ANKHD1-EIF4EBP3	TC0500008854.hg.1	-1.80157
ANKRD17	TC0400010995.hg.1	-1.14569
APTX	TC0900012221.hg.1	2.17467
APTX	TC0900012222.hg.1	1.25543
ASCC1	TC1000010982.hg.1	2.1951
ASCC1	TC1000010980.hg.1	2.44448
BCL2L2-PABPN1	TC1400010574.hg.1	1.2485
BICC1	TC1000007703.hg.1	-259.692
BOLL	TC0200015352.hg.1	-1.08049
CARHSP1	TC1600011351.hg.1	-1.8426
CARHSP1	TC1600009322.hg.1	-2.19961
CCBL2; RBMXL1	TC0100014848.hg.1	-3.48401
CELF1	TC1100010741.hg.1	1.43514
CELF2	TC1000006768.hg.1	-1.3912
CELF2	TC1000006754.hg.1	-2.10706
CELF3	TC0100015805.hg.1	2.80672
CELF4	TC1800008487.hg.1	1.27012
CELF5	TC1900006626.hg.1	-1.39637
CELF6	TC1500010889.hg.1	1.10749
CHERP	TC1900011900.hg.1	-1.72626
CIRBP	TC1900006524.hg.1	-23.6269
CLASRP	TC1900008303.hg.1	-1.25363
CNOT4	TC0700012701.hg.1	1.76102
CPEB1	TC1500010911.hg.1	2.013
CPEB2	TC0400006930.hg.1	-1.55632
CPEB3	TC1000011420.hg.1	1.4651
CPEB3	TC1000011419.hg.1	1.15846
CPEB4	TC0500009521.hg.1	-6.42442
CPSF4	TC0700008496.hg.1	1.27131
CPSF4L	TC1700011656.hg.1	-1.41499
CPSF6	TC1200008126.hg.1	-1.01728
CPSF7	TC1100011035.hg.1	1.74225
CSDC2	TC2200007483.hg.1	1.76015
CSDE1	TC0100015353.hg.1	-1.8304
CSTF2	TC0X00007923.hg.1	2.60465
CSTF2T	TC1000010651.hg.1	2.47591
DAZAP1	TC1900006530.hg.1	1.15512
DAZL	TC0300010431.hg.1	1.55657
DDX43	TC0600008527.hg.1	64.0586
DDX53	TC0X00006788.hg.1	1.48434
DGKQ	TC0400009712.hg.1	-2.28602
DHX57	TC0200012299.hg.1	-1.35129
DHX8	TC1700012263.hg.1	-2.79446
DKC1; SNORA36A; SNORA56; MIR664B	TC0X00008857.hg.1	4.03387
DNAJC17	TC1500009123.hg.1	1.0639
DND1	TC0500013376.hg.1	-1.67527
DPPA5	TC0600012288.hg.1	-1.02462
DUS3L	TC1900011849.hg.1	-2.05345
DUS3L	TC1900006770.hg.1	-1.12742
EIF2D	TC0100017100.hg.1	-2.04306
EIF2S1	TC1400007494.hg.1	1.01206
EIF3B	TC0700006549.hg.1	2.40694
EIF3G	TC1900009608.hg.1	-2.10279
EIF4B	TC1200007687.hg.1	-2.6134
EIF4H	TC0700007998.hg.1	1.0237
ELAVL1	TC1900011854.hg.1	1.98227
ELAVL2	TC0900009740.hg.1	-1.06884
ELAVL3	TC1900011870.hg.1	1.20502
ELAVL4	TC0100008243.hg.1	1.14097
ENOX1	TC1300008766.hg.1	-1.05514
ENOX2	TC0X00010813.hg.1	-2.88225
ESRP1	TC0800008263.hg.1	-198.318
ESRP2; MIR6773	TC1600010676.hg.1	1.12086
EWSR1	TC2200007013.hg.1	1.13451
FMR1	TC0X00008668.hg.1	-1.24558
FUBP1	TC0100014660.hg.1	1.21935
FUBP3	TC0900008959.hg.1	1.38719
FUBP3	TC0900008960.hg.1	-1.8803
FUBP3	TC0900008963.hg.1	1.64628
FUS	TC1600007521.hg.1	2.51139
FXR1	TC0300013908.hg.1	1.06253
FXR2	TC1700009649.hg.1	1.47379
G3BP1	TC0500009131.hg.1	-1.04995
G3BP2	TC0400012931.hg.1	-1.19778
GAPDH	TC1200006629.hg.1	-1.54361
GRSF1	TC0400010965.hg.1	-1.23665
GTF3A	TC1300006683.hg.1	-1.44375
HDLBP	TC0200016354.hg.1	-1.16868
HDLBP	TC0200011397.hg.1	-1.50853
HDLBP	TC0200016348.hg.1	1.21754
HDLBP	TC0200016347.hg.1	-1.08892
HELZ	TC1700011519.hg.1	-5.65886
HNRNPA0	TC0500012147.hg.1	1.01961
HNRNPA1	TC1200007758.hg.1	-1.72166
HNRNPA1L2	TC1300007250.hg.1	-2.97514
HNRNPA2B1	TC0700010538.hg.1	1.74645
HNRNPA3; MIR4444-2; MIR4444-1	TC0200010083.hg.1	2.11046
HNRNPAB	TC0500009652.hg.1	-1.30159
HNRNPC	TC1400008625.hg.1	1.31576
HNRNPCL1	TSUnmapped00000651.hg.1	1.3477
HNRNPCL1	TSUnmapped00000528.hg.1	1.0861
HNRNPCL1	TC0100018406.hg.1	1.84585
HNRNPCL2	TSUnmapped00000610.hg.1	1.26558
HNRNPCL2	TC0100012938.hg.1	1.43114
HNRNPCL4	TC0100012940.hg.1	1.08969
HNRNPCL4	TSUnmapped00000765.hg.1	1.1779
HNRNPD	TC0400011168.hg.1	1.07814
HNRNPDL	TC0400011173.hg.1	1.20375
HNRNPF	TC1000010439.hg.1	1.7763
HNRNPF	TC1000010438.hg.1	-1.11525
HNRNPH1	TC0500013423.hg.1	-2.63421
HNRNPH1	TC0500013424.hg.1	-1.15672
HNRNPH2	TC0X00011309.hg.1	-1.82508
HNRNPH3	TC1000007852.hg.1	1.99792
HNRNPK	TC0900010589.hg.1	-2.35277
HNRNPL	TC1900011941.hg.1	1.66003
HNRNPLL	TC0200012288.hg.1	1.05939
HNRNPM	TC1900006896.hg.1	1.83968
HNRNPR	TC0100018424.hg.1	1.40753
HTATSF1	TC0X00008533.hg.1	1.57335
IGF2BP1	TC1700008186.hg.1	5.87622
IGF2BP2	TC0300013420.hg.1	1.98719
IGF2BP3	TC0700010463.hg.1	1.23765
IGFLR1	TC1900011929.hg.1	1.01683
IREB2	TC1500007975.hg.1	-1.65058
KHDRBS1	TC0100007659.hg.1	1.13523
KHDRBS2	TC0600012175.hg.1	1.10937
KHDRBS3	TC0800012363.hg.1	14.1489
KHDRBS3	TC0800012362.hg.1	1.88002
KHSRP; MIR3940	TC1900009429.hg.1	1.00964
KIAA0430	TC1600009531.hg.1	-1.15356
KIN	TC1000009742.hg.1	1.13101
KRR1	TC1200011301.hg.1	3.52144
L3MBTL3	TC0600009436.hg.1	-2.11305
LARP1	TC0500009175.hg.1	-1.24173
LARP1B	TC0400008668.hg.1	-1.14787
LARP4	TC1200007612.hg.1	1.72926
LARP4B	TC1000009527.hg.1	1.39099
LARP6	TC1500009926.hg.1	-1.18949
LARP7	TC0400008443.hg.1	-1.64258
LARP7	TC0400008444.hg.1	1.06509
LEMD3	TC1200008026.hg.1	1.30495
LENG9	TC1900011422.hg.1	1.04968
LIN28A	TC0100007457.hg.1	1.84876
LIN28B	TC0600008955.hg.1	1.01985
LSM1	TC0800010154.hg.1	-2.54136
LSM10	TC0100013718.hg.1	1.55439
LSM11	TC0500009224.hg.1	-1.81883
LSM2	TC0600011457.hg.1	1.79974
LSM3	TC0300006669.hg.1	1.09161
LSM4	TC1900010011.hg.1	-1.35957
LSM5	TC0700010678.hg.1	2.94306
LSM6	TC0400008922.hg.1	1.33874
LSM6	TC0400008924.hg.1	1.03282
LSM7	TC1900009227.hg.1	-1.67347
LSM8	TC0700008897.hg.1	-1.26072
MATR3; SNORA74A; SNHG4	TC0500008810.hg.1	-1.04206
MBNL1	TC0300009202.hg.1	-1.75989
MBNL2	TC1300007774.hg.1	1.85836
MBNL3	TC0X00010837.hg.1	-4.00745
MCM3AP	TC2100008465.hg.1	-1.03627
MCTS1	TC0X00011325.hg.1	1.30811
MEX3A	TC0100015985.hg.1	1.35889
MEX3B	TC1500010233.hg.1	1.90318
MEX3C	TC1800008707.hg.1	-2.15315
MEX3D	TC1900009172.hg.1	1.02299
MKRN1	TC0700012812.hg.1	-3.30036
MKRN2	TC0300006631.hg.1	-1.05992
MKRN3	TC1500010692.hg.1	1.87274
MOV10L1	TC2200007787.hg.1	1.00159
MSI1	TC1200012159.hg.1	19.577
MSI2	TC1700008378.hg.1	-15.8539
MSI2	TC1700008382.hg.1	1.43719
MTHFSD	TC1600011147.hg.1	-1.81201
MYEF2	TC1500009336.hg.1	1.03494
MYEF2	TC1500009335.hg.1	33.3402
NAA38	TC1700012349.hg.1	1.60467
NCL	TC0200016018.hg.1	1.50008
NIFK	TC0200014108.hg.1	2.54271
NIP7	TC1600008226.hg.1	3.19939
NOL8	TC0900010792.hg.1	1.07712
NONO	TC0X00007561.hg.1	-1.0483
NOP9	TC1400010585.hg.1	-2.39025
NOVA1	TC1400008780.hg.1	1.85261
NOVA2	TC1900011987.hg.1	-1.52814
NSUN6	TC1000012528.hg.1	1.38708
NSUN6	TC1000012529.hg.1	1.50414
NUFIP1	TC1300008809.hg.1	1.02854
NUPL2	TC0700006910.hg.1	1.4514
PABPC1; MIR7705	TC0800012444.hg.1	-1.48052
PABPC1L	TC2000007474.hg.1	-1.80458
PABPC1L2A	TC0X00010050.hg.1	-1.12734
PABPC1L2B	TC0X00007602.hg.1	1.04808
PABPC3	TC1300006633.hg.1	-1.13839
PABPC4	TC0100013796.hg.1	-1.22237
PABPC4L	TC0400011882.hg.1	3.88198
PABPC5	TC0X00007832.hg.1	1.10195
PABPN1	TC1400010576.hg.1	-1.15875
PABPN1L	TC1600011237.hg.1	1.19081
PAN3; RNU6-82P	TC1300006715.hg.1	-6.44982
PARN	TC1600009482.hg.1	6.32215
PARP10	TC0800012180.hg.1	-2.07387
PARP12	TC0700012797.hg.1	-2.71564
PARP14	TC0300008561.hg.1	-6.49889
PCBP1	TC0200007943.hg.1	1.0493
PCBP2; PCBP2-OT1	TC1200012636.hg.1	-1.54089
PCBP3	TC2100008534.hg.1	1.18347
PCBP3	TC2100008533.hg.1	1.08521
PCBP3	TC2100008536.hg.1	1.83512
PCBP4	TC0300013988.hg.1	3.00274
PDCD11	TC1000008770.hg.1	3.26995
PNO1	TC0200007886.hg.1	3.59566
PNPT1	TC0200012652.hg.1	2.86188
POLDIP3	TC2200008885.hg.1	1.02441
POLR2G	TC1100007874.hg.1	1.14374
PPARGC1A	TC0400010242.hg.1	-1.22079
PPARGC1B	TC0500009072.hg.1	1.13825
PPIE	TC0100007920.hg.1	-1.4451
PPIE	TC0100007922.hg.1	-1.42496
PPIL4	TC0600013523.hg.1	-1.34775
PPP1R10	TC0600011372.hg.1	-1.10248
PPRC1	TC1000008712.hg.1	4.95202
PRPF3	TC0100009902.hg.1	1.98191
PRR3	TC0600007534.hg.1	1.25816
PSPC1	TC1300008225.hg.1	-2.51952
PTBP1; MIR4745	TC1900006488.hg.1	1.19589
PTBP2	TC0100009142.hg.1	-2.29876
PTBP2	TC0100009149.hg.1	1.10627
PTBP3	TC0900011217.hg.1	1.44497
PUF60	TC0800012167.hg.1	-1.15684
PUM1	TC0100013548.hg.1	-1.36155
PUM2	TC0200011901.hg.1	-1.16412
PUM3	TC0900009404.hg.1	1.2009
QKI	TC0600010121.hg.1	4.74614
RALY	TC2000009909.hg.1	-1.30223
RALY	TC2000007177.hg.1	1.07773
RALYL	TC0800008112.hg.1	1.09849
RAVER1	TC1900011864.hg.1	1.45082
RAVER2	TC0100008607.hg.1	1.76038
RBFOX1	TC1600006788.hg.1	1.35666
RBFOX1	TC1600011349.hg.1	-1.00751
RBFOX2	TC2200008576.hg.1	1.21348
RBFOX3	TC1700011929.hg.1	1.03901
RBM10	TC0X00007127.hg.1	1.29939
RBM11	TC2100006585.hg.1	1.3687
RBM12; CPNE1	TC2000010007.hg.1	-2.92034
RBM12B	TC0800011116.hg.1	-1.80896
RBM12B	TC0800011116.hg.1	-1.80896
RBM14	TC1100013050.hg.1	2.30062
RBM15	TC0100009383.hg.1	-1.22886
RBM15B	TC0300007438.hg.1	-1.70349
RBM17	TC1000006648.hg.1	1.8815
RBM18	TC0900011432.hg.1	1.38403
RBM19	TC1200012003.hg.1	1.97098
RBM20	TC1000008898.hg.1	1.50773
RBM22	TC0500012485.hg.1	1.76734
RBM23	TC1400008683.hg.1	-1.87685
RBM24	TC0600007084.hg.1	51.9228
RBM25	TC1400007625.hg.1	2.55518
RBM26	TC1300009332.hg.1	-1.13709
RBM26	TC1300009330.hg.1	1.38203
RBM26	TC1300007590.hg.1	-1.72049
RBM27	TC0500013253.hg.1	1.10145
RBM28	TC0700013619.hg.1	1.78201
RBM3	TC0X00007195.hg.1	-1.20091
RBM33	TC0700009827.hg.1	1.0424
RBM34	TC0100018567.hg.1	1.65908
RBM38	TC2000007859.hg.1	2.10558
RBM39	TC2000008985.hg.1	-2.7804
RBM41	TC0X00010462.hg.1	-1.88294
RBM42	TC1900007869.hg.1	1.39364
RBM43	TC0200014609.hg.1	-1.05288
RBM44	TC0200016604.hg.1	-1.27458
RBM45	TC0200010112.hg.1	1.33422
RBM46	TC0400009074.hg.1	1.61456
RBM47	TC0400010500.hg.1	-9.68952
RBM4B	TC1100011299.hg.1	-1.10692
RBM5	TC0300013829.hg.1	-1.94607
RBM6	TC0300013828.hg.1	1.2261
RBM7	TC1100013096.hg.1	-1.21828
RBM8A	TC0100018477.hg.1	1.81042
RBMS1	TC0200014738.hg.1	-1.33777
RBMS1	TC0200014736.hg.1	-1.90094
RBMS2	TC1200007844.hg.1	-10.4137
RBMS3	TC0300006905.hg.1	-8.36052
RBMX2	TC0X00008405.hg.1	1.40174
RBMXL2	TC1100006752.hg.1	-1.10207
RBMY1D; RBMY1B; RBMY1A1	TC0Y00006744.hg.1	1.40348
RBMY1E; RBMY1B	TC0Y00007342.hg.1	1.08974
RBMY1E; RBMY1D; RBMY1B	TC0Y00007341.hg.1	1.22704
RBMY1F; RBMY2FP; RBMY1J	TC0Y00006763.hg.1	1.17422
RBMY1J; RBMY1F	TC0Y00007343.hg.1	-1.01329
RBPMS	TC0800007185.hg.1	-51.4414
RBPMS2	TC1500009756.hg.1	14.3508
RC3H1	TC0100016447.hg.1	-1.32688
RC3H2	TC0900012272.hg.1	1.20048
RCAN2	TC0600011945.hg.1	-1.3059
RDM1	TC1700010451.hg.1	1.04017
RNF113A	TC0X00010653.hg.1	-1.21952
RNF113B	TC1300009560.hg.1	-1.1524
RNPC3	TC0100018248.hg.1	-1.78878
RNPS1	TC1600009102.hg.1	4.41827
RPS3; SNORD15A	TC1100008462.hg.1	-1.21141
RRP7A	TC2200008881.hg.1	-1.87466
SAFB	TC1900006764.hg.1	-1.35733
SAFB2	TC1900009393.hg.1	-1.2465
SAMD14	TC1700011083.hg.1	1.562
SAMD4A	TC1400007209.hg.1	-1.40441
SAMD4A	TC1400007207.hg.1	-1.12693
SAMD4B	TC1900008053.hg.1	14.7331
SART3	TC1200011843.hg.1	1.67134
SCAF4	TC2100007935.hg.1	1.42731
SCAF8; TIAM2	TC0600014193.hg.1	1.44274
SETD1A	TC1600007504.hg.1	2.03483
SETD1B	TC1200009183.hg.1	2.31305
SF1	TC1100011183.hg.1	-3.00206
SF1	TC1100011184.hg.1	1.89409
SF3A1	TC2200008434.hg.1	1.8796
SF3B4	TC0100015715.hg.1	3.09675
SF3B6	TC0200011974.hg.1	1.02873
SFPQ	TC0100018432.hg.1	1.23829
SFPQ	TC0100018431.hg.1	1.32336
SFSWAP	TC1200009445.hg.1	-1.15559
SLBP	TC0400009746.hg.1	2.65843
SLIRP	TC1400010636.hg.1	1.19653
SLTM	TC1500009585.hg.1	1.00132
SNRNP35	TC1200009242.hg.1	-1.01389
SNRNP70	TC1900008522.hg.1	-1.04698
SNRPA	TC1900008121.hg.1	1.37923
SNRPB	TC2000009972.hg.1	3.74561
SNRPB2	TC2000006781.hg.1	1.3615
SNRPC	TC0600007769.hg.1	1.62496
SNRPD1	TC1800006834.hg.1	1.18262
SNRPD2	TC1900010951.hg.1	-1.1523
SNRPD3	TC2200009235.hg.1	-1.24939
SNRPE	TC0100011276.hg.1	1.36127
SNRPF	TC1200008525.hg.1	3.68831
SNRPG	TC0200012994.hg.1	1.12811
SNRPN; SNURF; SNORD107; PWARSN	TC1500010698.hg.1	-1.75328
SRBD1	TC0200012459.hg.1	1.77749
SREK1	TC0500007617.hg.1	1.13541
SRP19; ZRSR1	TC0500013212.hg.1	-1.19501
SRRM1	TC0100018199.hg.1	1.75008
SRRM1	TC0100018198.hg.1	2.40369
SRRM2	TC1600006633.hg.1	1.3539
SRRT	TC0700008568.hg.1	2.51867
SRSF1	TC1700012437.hg.1	2.247
SRSF10	TC0100013311.hg.1	1.66986
SRSF11	TC0100008692.hg.1	1.02853
SRSF12	TC0600012536.hg.1	2.0936
SRSF2; MIR636	TC1700011820.hg.1	2.09412
SRSF3	TC0600007842.hg.1	1.24885
SRSF4	TC0100013497.hg.1	1.45191
SRSF5	TC1400007562.hg.1	-1.84143
SRSF6	TC2000007430.hg.1	-1.14855
SRSF7	TC0200012297.hg.1	1.66127
SRSF8	TC1100008827.hg.1	1.38626
SRSF9	TC1200012163.hg.1	4.05396
SSB	TC0200009920.hg.1	1.64409
SUGP1	TC1900010050.hg.1	-2.37814
SUGP2	TC1900010037.hg.1	-2.82459
SUPT6H	TC1700007381.hg.1	-1.04964
SYNCRIP	TC0600014322.hg.1	2.63506
SYNJ1	TC2100007964.hg.1	1.08905
SYNJ2	TC0600010002.hg.1	1.98223
TAF15	TC1700007602.hg.1	-1.22324
TAF15	TC1700007606.hg.1	1.37828
TARDBP	TC0100006840.hg.1	2.70093
TDRD10	TC0100010082.hg.1	1.07556
TDRKH	TC0100015803.hg.1	2.10237
TEP1	TC1400008588.hg.1	-1.07864
THUMPD1	TC1600009666.hg.1	1.65979
THUMPD2	TC0200012335.hg.1	1.24988
THUMPD3	TC0300006542.hg.1	1.84066
TIA1	TC0200016684.hg.1	-1.27056
TIAL1	TC1000012016.hg.1	2.32562
TIAL1	TC1000012015.hg.1	2.20304
TIPARP	TC0300009282.hg.1	-10.2605
TIPARP	TC0300012900.hg.1	-7.51321
TLR2	TC0400009048.hg.1	-15.4288
TMEM63A	TC0100017500.hg.1	-5.30299
TNRC6A	TC1600007262.hg.1	2.94069
TNRC6C	TC1700009032.hg.1	1.86353
TOE1	TC0100008121.hg.1	1.92241
TRA2A	TC0700010472.hg.1	1.87215
TRA2B	TC0300013428.hg.1	1.79036
TRMT1L	TC0100016685.hg.1	-1.20241
TRMT2A	TC2200008018.hg.1	-1.30019
TRMT2A	TC2200006640.hg.1	1.29332
TRMT44	TC0400006756.hg.1	-2.52121
TRMU	TC2200009288.hg.1	1.62932
TRMU	TC2200009289.hg.1	1.67623
TRNAU1AP	TC0100007562.hg.1	1.36202
TROVE2	TC0100011026.hg.1	1.37656
TTC14	TC0300009625.hg.1	-1.89898
TUT1	TC1100013171.hg.1	1.0343
U2AF1	TC2100008286.hg.1	1.28108
U2AF1	TC2100007492.hg.1	1.66986
U2AF2	TC1900008925.hg.1	2.48506
U2AF2	TC1900008924.hg.1	-1.42463
U2SURP	TC0300013881.hg.1	1.63468
UHMK1	TC0100010379.hg.1	1.65772
UNK	TC1700008923.hg.1	-1.52583
UNKL	TC1600009037.hg.1	1.01523
UPF1	TC1900007410.hg.1	-3.14937
UPF3B	TC0X00010652.hg.1	2.18765
YBX1	TC0100008026.hg.1	-1.1425
YBX1	TC0100008025.hg.1	1.02778
YBX2	TC1700009627.hg.1	2.86076
YBX3	TC1200009913.hg.1	-3.46185
YTHDC1	TC0400010904.hg.1	-2.16036
YTHDC2	TC0500008349.hg.1	-1.1497
YTHDF1	TC2000009800.hg.1	-1.47972
YTHDF2	TC0100007570.hg.1	1.80868
YTHDF3	TC0800007809.hg.1	1.36283
ZBED6; ZC3H11A	TC0100011272.hg.1	-1.44473
ZC3H10	TC1200012645.hg.1	-1.21171
ZC3H12A; MIR6732	TC0100007832.hg.1	-2.1471
ZC3H12B	TC0X00011300.hg.1	2.0469
ZC3H12C	TC1100008999.hg.1	-3.65088
ZC3H12D	TC0600013519.hg.1	1.31646
ZC3H13	TC1300007082.hg.1	-1.98625
ZC3H13	TC1300008837.hg.1	-1.83113
ZC3H14	TC1400007906.hg.1	1.0781
ZC3H15	TC0200010214.hg.1	1.82801
ZC3H18	TC1600008829.hg.1	1.90822
ZC3H3	TC0800012132.hg.1	1.11398
ZC3H3	TC0800012137.hg.1	1.2857
ZC3H4	TC1900011014.hg.1	1.04207
ZC3H6	TC0200008911.hg.1	-2.17749
ZC3H7A	TC1600009417.hg.1	2.15657
ZC3H7B	TC2200007467.hg.1	2.7404
ZC3H8	TC0200013899.hg.1	-1.62031
ZC3HAV1	TC0700012761.hg.1	-1.11253
ZC3HAV1L	TC0700012760.hg.1	1.27173
ZCCHC17	TC0100007634.hg.1	1.88643
ZCRB1; MIR7851	TC1200010454.hg.1	-1.23202
ZFP36	TC1900008057.hg.1	10.2379
ZFP36L1	TC1400009524.hg.1	-9.359
ZFP36L2	TC0200012404.hg.1	-4.8662
ZFR	TC0500010427.hg.1	1.61557
ZFR	TC0500010428.hg.1	-1.30536
ZFR2	TC1900009311.hg.1	-1.13033
ZGPAT; LIME1	TC2000009954.hg.1	-1.61182
ZMAT5	TC2200008409.hg.1	-1.18517
ZNF239	TC1000010446.hg.1	3.10055
ZNF638	TC0200007999.hg.1	-1.32162
ZNF638	TC0200007998.hg.1	-1.06959
ZNF74	TC2200006654.hg.1	-1.25682
ZRANB2	TC0100014579.hg.1	-1.05666
ZRSR2	TC0X00006681.hg.1	-1.56104
