# Supplementary material for: The Identification of RNA-Binding Proteins Functionally Associated with Tumor Progression in Gastrointestinal Cancer
Source: Cancers (Basel). 2021 Jun 24;13(13):3165. doi: 10.3390/cancers13133165 (PMC8269357; doi:10.3390/cancers13133165)
Supplement: Supplementary file 1 [file cancers-13-03165-s001.zip › Supplementary information/Supplemental table s13.xlsx]

## Sheet: Sheet1
Fold Change of mRNA of RBPs (OE33/Het-1A)
Gene Symbol	ID	Fold Change
A1CF	TC1000010642.hg.1	1.28684
ACIN1	TC1400008694.hg.1	-2.04306
ACIN1	TC1400008698.hg.1	-2.03044
ACO1	TC0900006937.hg.1	3.72045
AKAP1	TC1700008376.hg.1	1.68911
ALKBH8	TC1100012209.hg.1	4.97461
ALYREF	TC1700012078.hg.1	2.82798
ANKHD1; EIF4EBP3; ANKHD1-EIF4EBP3	TC0500008854.hg.1	-3.54665
ANKRD17	TC0400010995.hg.1	3.02086
APTX	TC0900012221.hg.1	4.62953
APTX	TC0900012222.hg.1	-1.82184
ASCC1	TC1000010982.hg.1	1.44914
ASCC1	TC1000010980.hg.1	-2.5834
BCL2L2-PABPN1	TC1400010574.hg.1	-2.62148
BICC1	TC1000007703.hg.1	-115.296
BOLL	TC0200015352.hg.1	1.13611
CARHSP1	TC1600011351.hg.1	1.09919
CARHSP1	TC1600009322.hg.1	1.44159
CCBL2; RBMXL1	TC0100014848.hg.1	3.12617
CELF1	TC1100010741.hg.1	1.66088
CELF2	TC1000006768.hg.1	-2.04271
CELF2	TC1000006754.hg.1	-9.30293
CELF3	TC0100015805.hg.1	2.07446
CELF4	TC1800008487.hg.1	-1.12377
CELF5	TC1900006626.hg.1	-1.22462
CELF6	TC1500010889.hg.1	-1.64503
CHERP	TC1900011900.hg.1	-1.17634
CIRBP	TC1900006524.hg.1	-4.35593
CLASRP	TC1900008303.hg.1	-1.99258
CNOT4	TC0700012701.hg.1	-1.32093
CPEB1	TC1500010911.hg.1	-1.49848
CPEB2	TC0400006930.hg.1	1.14273
CPEB3	TC1000011420.hg.1	-1.51375
CPEB3	TC1000011419.hg.1	1.10278
CPEB4	TC0500009521.hg.1	-2.4996
CPSF4	TC0700008496.hg.1	9.37584
CPSF4L	TC1700011656.hg.1	1.24239
CPSF6	TC1200008126.hg.1	1.3755
CPSF7	TC1100011035.hg.1	-1.30017
CSDC2	TC2200007483.hg.1	1.32623
CSDE1	TC0100015353.hg.1	-1.06478
CSTF2	TC0X00007923.hg.1	1.70061
CSTF2T	TC1000010651.hg.1	1.61654
DAZAP1	TC1900006530.hg.1	2.46579
DAZL	TC0300010431.hg.1	1.05196
DDX43	TC0600008527.hg.1	17.2615
DDX53	TC0X00006788.hg.1	1.13446
DGKQ	TC0400009712.hg.1	-1.25265
DHX57	TC0200012299.hg.1	-1.97688
DHX8	TC1700012263.hg.1	-1.42958
DKC1; SNORA36A; SNORA56; MIR664B	TC0X00008857.hg.1	7.6306
DNAJC17	TC1500009123.hg.1	-1.13721
DND1	TC0500013376.hg.1	-1.39183
DPPA5	TC0600012288.hg.1	1.18318
DUS3L	TC1900011849.hg.1	-1.09678
DUS3L	TC1900006770.hg.1	1.02231
EIF2D	TC0100017100.hg.1	-1.99697
EIF2S1	TC1400007494.hg.1	-1.03805
EIF3B	TC0700006549.hg.1	9.45559
EIF3G	TC1900009608.hg.1	-1.4183
EIF4B	TC1200007687.hg.1	-1.61559
EIF4H	TC0700007998.hg.1	3.55394
ELAVL1	TC1900011854.hg.1	1.30459
ELAVL2	TC0900009740.hg.1	-19.9876
ELAVL3	TC1900011870.hg.1	1.19391
ELAVL4	TC0100008243.hg.1	1.04561
ENOX1	TC1300008766.hg.1	-1.15321
ENOX2	TC0X00010813.hg.1	4.34779
ESRP1	TC0800008263.hg.1	46.7035
ESRP2; MIR6773	TC1600010676.hg.1	7.82059
EWSR1	TC2200007013.hg.1	1.12068
FMR1	TC0X00008668.hg.1	1.39641
FUBP1	TC0100014660.hg.1	2.16476
FUBP3	TC0900008959.hg.1	1.00031
FUBP3	TC0900008960.hg.1	1.07737
FUBP3	TC0900008963.hg.1	-1.26862
FUS	TC1600007521.hg.1	1.37515
FXR1	TC0300013908.hg.1	-3.3385
FXR2	TC1700009649.hg.1	-2.99938
G3BP1	TC0500009131.hg.1	1.31271
G3BP2	TC0400012931.hg.1	1.71204
GAPDH	TC1200006629.hg.1	1.4956
GRSF1	TC0400010965.hg.1	5.14344
GTF3A	TC1300006683.hg.1	5.3786
HDLBP	TC0200016354.hg.1	1.31532
HDLBP	TC0200011397.hg.1	1.00003
HDLBP	TC0200016348.hg.1	1.05804
HDLBP	TC0200016347.hg.1	1.01587
HELZ	TC1700011519.hg.1	-1.06017
HNRNPA0	TC0500012147.hg.1	-1.80517
HNRNPA1	TC1200007758.hg.1	-1.11876
HNRNPA1L2	TC1300007250.hg.1	-1.10225
HNRNPA2B1	TC0700010538.hg.1	1.05634
HNRNPA3; MIR4444-2; MIR4444-1	TC0200010083.hg.1	-1.02349
HNRNPAB	TC0500009652.hg.1	1.87248
HNRNPC	TC1400008625.hg.1	-1.4226
HNRNPCL1	TSUnmapped00000651.hg.1	-1.19136
HNRNPCL1	TSUnmapped00000528.hg.1	1.2663
HNRNPCL1	TC0100018406.hg.1	-1.16364
HNRNPCL2	TSUnmapped00000610.hg.1	1.06451
HNRNPCL2	TC0100012938.hg.1	-1.13033
HNRNPCL4	TC0100012940.hg.1	1.84466
HNRNPCL4	TSUnmapped00000765.hg.1	-1.03409
HNRNPD	TC0400011168.hg.1	1.90314
HNRNPDL	TC0400011173.hg.1	1.44425
HNRNPF	TC1000010439.hg.1	2.94159
HNRNPF	TC1000010438.hg.1	1.50506
HNRNPH1	TC0500013423.hg.1	-2.79666
HNRNPH1	TC0500013424.hg.1	-1.66864
HNRNPH2	TC0X00011309.hg.1	1.0015
HNRNPH3	TC1000007852.hg.1	-1.11496
HNRNPK	TC0900010589.hg.1	-2.15299
HNRNPL	TC1900011941.hg.1	1.12249
HNRNPLL	TC0200012288.hg.1	-1.08244
HNRNPM	TC1900006896.hg.1	1.29027
HNRNPR	TC0100018424.hg.1	-1.74438
HTATSF1	TC0X00008533.hg.1	2.95617
IGF2BP1	TC1700008186.hg.1	17.2098
IGF2BP2	TC0300013420.hg.1	2.94856
IGF2BP3	TC0700010463.hg.1	10.3565
IGFLR1	TC1900011929.hg.1	1.03998
IREB2	TC1500007975.hg.1	-4.92565
KHDRBS1	TC0100007659.hg.1	-2.14219
KHDRBS2	TC0600012175.hg.1	1.15403
KHDRBS3	TC0800012363.hg.1	-10.8986
KHDRBS3	TC0800012362.hg.1	-1.1768
KHSRP; MIR3940	TC1900009429.hg.1	-1.01699
KIAA0430	TC1600009531.hg.1	-1.19941
KIN	TC1000009742.hg.1	1.4085
KRR1	TC1200011301.hg.1	4.40028
L3MBTL3	TC0600009436.hg.1	1.54714
LARP1	TC0500009175.hg.1	1.62668
LARP1B	TC0400008668.hg.1	2.18575
LARP4	TC1200007612.hg.1	2.65582
LARP4B	TC1000009527.hg.1	5.78621
LARP6	TC1500009926.hg.1	-1.59592
LARP7	TC0400008443.hg.1	1.57717
LARP7	TC0400008444.hg.1	-1.28081
LEMD3	TC1200008026.hg.1	1.49284
LENG9	TC1900011422.hg.1	1.13709
LIN28A	TC0100007457.hg.1	-1.02597
LIN28B	TC0600008955.hg.1	-1.29688
LSM1	TC0800010154.hg.1	3.61449
LSM10	TC0100013718.hg.1	1.91024
LSM11	TC0500009224.hg.1	1.06422
LSM2	TC0600011457.hg.1	1.38194
LSM3	TC0300006669.hg.1	1.88132
LSM4	TC1900010011.hg.1	2.58991
LSM5	TC0700010678.hg.1	3.52461
LSM6	TC0400008922.hg.1	2.86451
LSM6	TC0400008924.hg.1	-1.51585
LSM7	TC1900009227.hg.1	1.66212
LSM8	TC0700008897.hg.1	8.81422
MATR3; SNORA74A; SNHG4	TC0500008810.hg.1	-1.43589
MBNL1	TC0300009202.hg.1	1.21992
MBNL2	TC1300007774.hg.1	-10.8593
MBNL3	TC0X00010837.hg.1	18.7589
MCM3AP	TC2100008465.hg.1	-1.90429
MCTS1	TC0X00011325.hg.1	5.34714
MEX3A	TC0100015985.hg.1	1.57864
MEX3B	TC1500010233.hg.1	-3.77693
MEX3C	TC1800008707.hg.1	-1.59833
MEX3D	TC1900009172.hg.1	-1.12363
MKRN1	TC0700012812.hg.1	-2.56752
MKRN2	TC0300006631.hg.1	-1.7623
MKRN3	TC1500010692.hg.1	-1.20764
MOV10L1	TC2200007787.hg.1	1.33189
MSI1	TC1200012159.hg.1	-28.9415
MSI2	TC1700008378.hg.1	-9.97308
MSI2	TC1700008382.hg.1	-1.37863
MTHFSD	TC1600011147.hg.1	-2.05703
MYEF2	TC1500009336.hg.1	-1.24606
MYEF2	TC1500009335.hg.1	-21.6161
NAA38	TC1700012349.hg.1	1.00736
NCL	TC0200016018.hg.1	1.50863
NIFK	TC0200014108.hg.1	5.63569
NIP7	TC1600008226.hg.1	3.84019
NOL8	TC0900010792.hg.1	1.82728
NONO	TC0X00007561.hg.1	-1.74063
NOP9	TC1400010585.hg.1	-1.587
NOVA1	TC1400008780.hg.1	-146.33
NOVA2	TC1900011987.hg.1	1.17745
NSUN6	TC1000012528.hg.1	2.69202
NSUN6	TC1000012529.hg.1	-1.69966
NUFIP1	TC1300008809.hg.1	5.89087
NUPL2	TC0700006910.hg.1	1.56814
PABPC1; MIR7705	TC0800012444.hg.1	-1.29649
PABPC1L	TC2000007474.hg.1	-2.9028
PABPC1L2A	TC0X00010050.hg.1	1.92067
PABPC1L2B	TC0X00007602.hg.1	1.52859
PABPC3	TC1300006633.hg.1	-1.26401
PABPC4	TC0100013796.hg.1	-1.00152
PABPC4L	TC0400011882.hg.1	1.32286
PABPC5	TC0X00007832.hg.1	-1.23264
PABPN1	TC1400010576.hg.1	-2.83756
PABPN1L	TC1600011237.hg.1	1.16419
PAN3; RNU6-82P	TC1300006715.hg.1	1.62992
PARN	TC1600009482.hg.1	-1.06073
PARP10	TC0800012180.hg.1	1.48131
PARP12	TC0700012797.hg.1	3.70267
PARP14	TC0300008561.hg.1	1.32502
PCBP1	TC0200007943.hg.1	2.13325
PCBP2; PCBP2-OT1	TC1200012636.hg.1	-1.619
PCBP3	TC2100008534.hg.1	-1.32838
PCBP3	TC2100008533.hg.1	-3.74657
PCBP3	TC2100008536.hg.1	-21.8274
PCBP4	TC0300013988.hg.1	1.32333
PDCD11	TC1000008770.hg.1	4.10606
PNO1	TC0200007886.hg.1	9.9311
PNPT1	TC0200012652.hg.1	3.01335
POLDIP3	TC2200008885.hg.1	-1.29202
POLR2G	TC1100007874.hg.1	2.13789
PPARGC1A	TC0400010242.hg.1	-1.98115
PPARGC1B	TC0500009072.hg.1	2.03897
PPIE	TC0100007920.hg.1	-2.94543
PPIE	TC0100007922.hg.1	1.30116
PPIL4	TC0600013523.hg.1	-2.42876
PPP1R10	TC0600011372.hg.1	-1.88008
PPRC1	TC1000008712.hg.1	7.17579
PRPF3	TC0100009902.hg.1	-1.21522
PRR3	TC0600007534.hg.1	1.04511
PSPC1	TC1300008225.hg.1	1.57365
PTBP1; MIR4745	TC1900006488.hg.1	1.35452
PTBP2	TC0100009142.hg.1	-4.04098
PTBP2	TC0100009149.hg.1	-1.8681
PTBP3	TC0900011217.hg.1	2.70984
PUF60	TC0800012167.hg.1	2.7999
PUM1	TC0100013548.hg.1	-2.86769
PUM2	TC0200011901.hg.1	-1.10402
PUM3	TC0900009404.hg.1	14.2136
QKI	TC0600010121.hg.1	-2.8045
RALY	TC2000009909.hg.1	-1.4245
RALY	TC2000007177.hg.1	2.06532
RALYL	TC0800008112.hg.1	1.00974
RAVER1	TC1900011864.hg.1	-1.38787
RAVER2	TC0100008607.hg.1	-1.39529
RBFOX1	TC1600006788.hg.1	1.93896
RBFOX1	TC1600011349.hg.1	1.147
RBFOX2	TC2200008576.hg.1	-1.64085
RBFOX3	TC1700011929.hg.1	-1.00097
RBM10	TC0X00007127.hg.1	-1.6556
RBM11	TC2100006585.hg.1	-4.64322
RBM12; CPNE1	TC2000010007.hg.1	-2.04294
RBM12B	TC0800011116.hg.1	-2.73238
RBM12B	TC0800011116.hg.1	-2.73238
RBM14	TC1100013050.hg.1	1.68495
RBM15	TC0100009383.hg.1	-1.79447
RBM15B	TC0300007438.hg.1	-1.66371
RBM17	TC1000006648.hg.1	2.45841
RBM18	TC0900011432.hg.1	-1.02861
RBM19	TC1200012003.hg.1	-1.36468
RBM20	TC1000008898.hg.1	-1.02808
RBM22	TC0500012485.hg.1	-1.82215
RBM23	TC1400008683.hg.1	-2.42626
RBM24	TC0600007084.hg.1	-1.98134
RBM25	TC1400007625.hg.1	1.36095
RBM26	TC1300009332.hg.1	-2.90515
RBM26	TC1300009330.hg.1	-2.67262
RBM26	TC1300007590.hg.1	1.56621
RBM27	TC0500013253.hg.1	-2.17077
RBM28	TC0700013619.hg.1	2.43262
RBM3	TC0X00007195.hg.1	-1.79671
RBM33	TC0700009827.hg.1	-5.17611
RBM34	TC0100018567.hg.1	1.31401
RBM38	TC2000007859.hg.1	1.64235
RBM39	TC2000008985.hg.1	-1.87147
RBM41	TC0X00010462.hg.1	1.71593
RBM42	TC1900007869.hg.1	1.25425
RBM43	TC0200014609.hg.1	1.13811
RBM44	TC0200016604.hg.1	1.07601
RBM45	TC0200010112.hg.1	1.04395
RBM46	TC0400009074.hg.1	1.0793
RBM47	TC0400010500.hg.1	24.2996
RBM4B	TC1100011299.hg.1	-1.66748
RBM5	TC0300013829.hg.1	-4.14928
RBM6	TC0300013828.hg.1	-2.88941
RBM7	TC1100013096.hg.1	1.05685
RBM8A	TC0100018477.hg.1	-1.08002
RBMS1	TC0200014738.hg.1	1.255
RBMS1	TC0200014736.hg.1	-2.39926
RBMS2	TC1200007844.hg.1	9.43456
RBMS3	TC0300006905.hg.1	-113.006
RBMX2	TC0X00008405.hg.1	1.45478
RBMXL2	TC1100006752.hg.1	1.02934
RBMY1D; RBMY1B; RBMY1A1	TC0Y00006744.hg.1	1.05439
RBMY1E; RBMY1B	TC0Y00007342.hg.1	1.06293
RBMY1E; RBMY1D; RBMY1B	TC0Y00007341.hg.1	1.01608
RBMY1F; RBMY2FP; RBMY1J	TC0Y00006763.hg.1	1.033
RBMY1J; RBMY1F	TC0Y00007343.hg.1	1.14887
RBPMS	TC0800007185.hg.1	9.63978
RBPMS2	TC1500009756.hg.1	-3.97061
RC3H1	TC0100016447.hg.1	1.1539
RC3H2	TC0900012272.hg.1	-1.28709
RCAN2	TC0600011945.hg.1	-2.10166
RDM1	TC1700010451.hg.1	-3.36905
RNF113A	TC0X00010653.hg.1	1.28848
RNF113B	TC1300009560.hg.1	1.04556
RNPC3	TC0100018248.hg.1	-7.63224
RNPS1	TC1600009102.hg.1	1.26753
RPS3; SNORD15A	TC1100008462.hg.1	1.08478
RRP7A	TC2200008881.hg.1	-1.09665
SAFB	TC1900006764.hg.1	-1.14614
SAFB2	TC1900009393.hg.1	1.33477
SAMD14	TC1700011083.hg.1	-1.47631
SAMD4A	TC1400007209.hg.1	1.15209
SAMD4A	TC1400007207.hg.1	-1.31384
SAMD4B	TC1900008053.hg.1	-1.06745
SART3	TC1200011843.hg.1	-1.11018
SCAF4	TC2100007935.hg.1	-2.05314
SCAF8; TIAM2	TC0600014193.hg.1	-3.99118
SETD1A	TC1600007504.hg.1	-1.1799
SETD1B	TC1200009183.hg.1	-1.05104
SF1	TC1100011183.hg.1	1.4212
SF1	TC1100011184.hg.1	-1.82538
SF3A1	TC2200008434.hg.1	-1.32545
SF3B4	TC0100015715.hg.1	2.30119
SF3B6	TC0200011974.hg.1	5.98073
SFPQ	TC0100018432.hg.1	-1.24763
SFPQ	TC0100018431.hg.1	-12.434
SFSWAP	TC1200009445.hg.1	-1.15078
SLBP	TC0400009746.hg.1	1.18933
SLIRP	TC1400010636.hg.1	1.26199
SLTM	TC1500009585.hg.1	-1.44885
SNRNP35	TC1200009242.hg.1	-1.19405
SNRNP70	TC1900008522.hg.1	-1.95324
SNRPA	TC1900008121.hg.1	1.07536
SNRPB	TC2000009972.hg.1	16.391
SNRPB2	TC2000006781.hg.1	5.55284
SNRPC	TC0600007769.hg.1	1.6957
SNRPD1	TC1800006834.hg.1	5.3758
SNRPD2	TC1900010951.hg.1	1.02211
SNRPD3	TC2200009235.hg.1	1.51886
SNRPE	TC0100011276.hg.1	1.5663
SNRPF	TC1200008525.hg.1	3.4172
SNRPG	TC0200012994.hg.1	1.87817
SNRPN; SNURF; SNORD107; PWARSN	TC1500010698.hg.1	-101.275
SRBD1	TC0200012459.hg.1	-1.48718
SREK1	TC0500007617.hg.1	-1.79488
SRP19; ZRSR1	TC0500013212.hg.1	2.91302
SRRM1	TC0100018199.hg.1	-1.61078
SRRM1	TC0100018198.hg.1	-1.06352
SRRM2	TC1600006633.hg.1	-1.84111
SRRT	TC0700008568.hg.1	1.84407
SRSF1	TC1700012437.hg.1	1.08708
SRSF10	TC0100013311.hg.1	-2.48746
SRSF11	TC0100008692.hg.1	-1.45531
SRSF12	TC0600012536.hg.1	-6.03444
SRSF2; MIR636	TC1700011820.hg.1	2.87459
SRSF3	TC0600007842.hg.1	1.7593
SRSF4	TC0100013497.hg.1	-6.10671
SRSF5	TC1400007562.hg.1	-5.42674
SRSF6	TC2000007430.hg.1	-1.12707
SRSF7	TC0200012297.hg.1	1.19595
SRSF8	TC1100008827.hg.1	1.9202
SRSF9	TC1200012163.hg.1	1.37844
SSB	TC0200009920.hg.1	1.55184
SUGP1	TC1900010050.hg.1	-1.59182
SUGP2	TC1900010037.hg.1	-4.00873
SUPT6H	TC1700007381.hg.1	1.17707
SYNCRIP	TC0600014322.hg.1	2.16391
SYNJ1	TC2100007964.hg.1	-3.39064
SYNJ2	TC0600010002.hg.1	5.6179
TAF15	TC1700007602.hg.1	-2.05954
TAF15	TC1700007606.hg.1	1.17254
TARDBP	TC0100006840.hg.1	-1.059
TDRD10	TC0100010082.hg.1	-1.05801
TDRKH	TC0100015803.hg.1	-1.63549
TEP1	TC1400008588.hg.1	-2.10776
THUMPD1	TC1600009666.hg.1	1.01187
THUMPD2	TC0200012335.hg.1	1.37776
THUMPD3	TC0300006542.hg.1	-1.33838
TIA1	TC0200016684.hg.1	-4.92283
TIAL1	TC1000012016.hg.1	-1.5041
TIAL1	TC1000012015.hg.1	-1.20407
TIPARP	TC0300009282.hg.1	-1.10653
TIPARP	TC0300012900.hg.1	1.54635
TLR2	TC0400009048.hg.1	2.99849
TMEM63A	TC0100017500.hg.1	8.57083
TNRC6A	TC1600007262.hg.1	-1.80187
TNRC6C	TC1700009032.hg.1	-1.17404
TOE1	TC0100008121.hg.1	-2.07379
TRA2A	TC0700010472.hg.1	2.30903
TRA2B	TC0300013428.hg.1	1.21562
TRMT1L	TC0100016685.hg.1	-1.42973
TRMT2A	TC2200008018.hg.1	-1.06059
TRMT2A	TC2200006640.hg.1	1.85702
TRMT44	TC0400006756.hg.1	-1.09157
TRMU	TC2200009288.hg.1	-2.62865
TRMU	TC2200009289.hg.1	-1.055
TRNAU1AP	TC0100007562.hg.1	-1.02216
TROVE2	TC0100011026.hg.1	-3.34318
TTC14	TC0300009625.hg.1	-3.39697
TUT1	TC1100013171.hg.1	1.13369
U2AF1	TC2100008286.hg.1	1.34386
U2AF1	TC2100007492.hg.1	1.20671
U2AF2	TC1900008925.hg.1	2.51247
U2AF2	TC1900008924.hg.1	-5.67814
U2SURP	TC0300013881.hg.1	1.16164
UHMK1	TC0100010379.hg.1	-1.00952
UNK	TC1700008923.hg.1	-2.80868
UNKL	TC1600009037.hg.1	1.25994
UPF1	TC1900007410.hg.1	1.07896
UPF3B	TC0X00010652.hg.1	1.06143
YBX1	TC0100008026.hg.1	-1.28843
YBX1	TC0100008025.hg.1	-4.13737
YBX2	TC1700009627.hg.1	-3.79192
YBX3	TC1200009913.hg.1	3.8208
YTHDC1	TC0400010904.hg.1	-1.26885
YTHDC2	TC0500008349.hg.1	-1.18973
YTHDF1	TC2000009800.hg.1	-1.03047
YTHDF2	TC0100007570.hg.1	1.01812
YTHDF3	TC0800007809.hg.1	-1.72321
ZBED6; ZC3H11A	TC0100011272.hg.1	-1.49922
ZC3H10	TC1200012645.hg.1	1.00405
ZC3H12A; MIR6732	TC0100007832.hg.1	1.25986
ZC3H12B	TC0X00011300.hg.1	-1.35574
ZC3H12C	TC1100008999.hg.1	-3.44657
ZC3H12D	TC0600013519.hg.1	1.32703
ZC3H13	TC1300007082.hg.1	1.51385
ZC3H13	TC1300008837.hg.1	1.62697
ZC3H14	TC1400007906.hg.1	-4.86733
ZC3H15	TC0200010214.hg.1	3.50409
ZC3H18	TC1600008829.hg.1	1.09758
ZC3H3	TC0800012132.hg.1	1.40482
ZC3H3	TC0800012137.hg.1	1.49685
ZC3H4	TC1900011014.hg.1	-1.22093
ZC3H6	TC0200008911.hg.1	-7.09619
ZC3H7A	TC1600009417.hg.1	-1.65934
ZC3H7B	TC2200007467.hg.1	-1.47685
ZC3H8	TC0200013899.hg.1	1.21012
ZC3HAV1	TC0700012761.hg.1	-2.30783
ZC3HAV1L	TC0700012760.hg.1	1.24476
ZCCHC17	TC0100007634.hg.1	-1.91065
ZCRB1; MIR7851	TC1200010454.hg.1	1.51993
ZFP36	TC1900008057.hg.1	2.47956
ZFP36L1	TC1400009524.hg.1	1.23632
ZFP36L2	TC0200012404.hg.1	-1.85265
ZFR	TC0500010427.hg.1	1.09686
ZFR	TC0500010428.hg.1	-1.50361
ZFR2	TC1900009311.hg.1	-1.21328
ZGPAT; LIME1	TC2000009954.hg.1	1.19365
ZMAT5	TC2200008409.hg.1	-1.4157
ZNF239	TC1000010446.hg.1	3.81103
ZNF638	TC0200007999.hg.1	-2.0737
ZNF638	TC0200007998.hg.1	-4.21035
ZNF74	TC2200006654.hg.1	1.09817
ZRANB2	TC0100014579.hg.1	-1.16466
ZRSR2	TC0X00006681.hg.1	-1.45268
