# Supplementary material for: The Identification of RNA-Binding Proteins Functionally Associated with Tumor Progression in Gastrointestinal Cancer
Source: Cancers (Basel). 2021 Jun 24;13(13):3165. doi: 10.3390/cancers13133165 (PMC8269357; doi:10.3390/cancers13133165)
Supplement: Supplementary file 1 [file cancers-13-03165-s001.zip › Supplementary information/Supplemental table s14.xlsx]

## Sheet: Sheet1
Fold Change of mRNA of RBPs (KYSE70/Het-1A)
Gene Symbol	ID	Fold Change
A1CF	TC1000010642.hg.1	1.25982
ACIN1	TC1400008694.hg.1	-2.86553
ACIN1	TC1400008698.hg.1	-1.50736
ACO1	TC0900006937.hg.1	-1.61509
AKAP1	TC1700008376.hg.1	-1.64957
ALKBH8	TC1100012209.hg.1	1.33064
ALYREF	TC1700012078.hg.1	1.41251
ANKHD1; EIF4EBP3; ANKHD1-EIF4EBP3	TC0500008854.hg.1	-3.70553
ANKRD17	TC0400010995.hg.1	2.41988
APTX	TC0900012221.hg.1	7.4101
APTX	TC0900012222.hg.1	-1.45785
ASCC1	TC1000010982.hg.1	1.62603
ASCC1	TC1000010980.hg.1	-2.14943
BCL2L2-PABPN1	TC1400010574.hg.1	-2.42689
BICC1	TC1000007703.hg.1	-23.6767
BOLL	TC0200015352.hg.1	1.51473
CARHSP1	TC1600011351.hg.1	1.03207
CARHSP1	TC1600009322.hg.1	-2.54535
CCBL2; RBMXL1	TC0100014848.hg.1	1.05356
CELF1	TC1100010741.hg.1	1.49674
CELF2	TC1000006768.hg.1	-1.59132
CELF2	TC1000006754.hg.1	-9.23136
CELF3	TC0100015805.hg.1	1.3447
CELF4	TC1800008487.hg.1	-1.39689
CELF5	TC1900006626.hg.1	-1.00444
CELF6	TC1500010889.hg.1	-1.41404
CHERP	TC1900011900.hg.1	-1.14972
CIRBP	TC1900006524.hg.1	-2.34513
CLASRP	TC1900008303.hg.1	-1.87749
CNOT4	TC0700012701.hg.1	-1.32966
CPEB1	TC1500010911.hg.1	1.82814
CPEB2	TC0400006930.hg.1	-1.29226
CPEB3	TC1000011420.hg.1	-1.48639
CPEB3	TC1000011419.hg.1	1.11757
CPEB4	TC0500009521.hg.1	-5.1671
CPSF4	TC0700008496.hg.1	1.76529
CPSF4L	TC1700011656.hg.1	-1.06134
CPSF6	TC1200008126.hg.1	1.01719
CPSF7	TC1100011035.hg.1	-1.69164
CSDC2	TC2200007483.hg.1	1.35786
CSDE1	TC0100015353.hg.1	-2.17618
CSTF2	TC0X00007923.hg.1	1.62354
CSTF2T	TC1000010651.hg.1	1.25856
DAZAP1	TC1900006530.hg.1	1.82025
DAZL	TC0300010431.hg.1	1.22299
DDX43	TC0600008527.hg.1	-1.06166
DDX53	TC0X00006788.hg.1	-1.0806
DGKQ	TC0400009712.hg.1	-1.64306
DHX57	TC0200012299.hg.1	-1.63274
DHX8	TC1700012263.hg.1	-2.39295
DKC1; SNORA36A; SNORA56; MIR664B	TC0X00008857.hg.1	7.34683
DNAJC17	TC1500009123.hg.1	-1.32826
DND1	TC0500013376.hg.1	-1.43531
DPPA5	TC0600012288.hg.1	1.25134
DUS3L	TC1900011849.hg.1	2.0461
DUS3L	TC1900006770.hg.1	-1.02611
EIF2D	TC0100017100.hg.1	1.02601
EIF2S1	TC1400007494.hg.1	1.23893
EIF3B	TC0700006549.hg.1	8.43979
EIF3G	TC1900009608.hg.1	1.01733
EIF4B	TC1200007687.hg.1	-1.95674
EIF4H	TC0700007998.hg.1	2.55141
ELAVL1	TC1900011854.hg.1	1.68934
ELAVL2	TC0900009740.hg.1	-3.0614
ELAVL3	TC1900011870.hg.1	1.16918
ELAVL4	TC0100008243.hg.1	-1.06093
ENOX1	TC1300008766.hg.1	-1.2912
ENOX2	TC0X00010813.hg.1	3.39141
ESRP1	TC0800008263.hg.1	-15.7254
ESRP2; MIR6773	TC1600010676.hg.1	-7.23062
EWSR1	TC2200007013.hg.1	1.10228
FMR1	TC0X00008668.hg.1	-1.74907
FUBP1	TC0100014660.hg.1	1.46199
FUBP3	TC0900008959.hg.1	-1.10989
FUBP3	TC0900008960.hg.1	1.27228
FUBP3	TC0900008963.hg.1	1.70717
FUS	TC1600007521.hg.1	1.07089
FXR1	TC0300013908.hg.1	1.58726
FXR2	TC1700009649.hg.1	-1.84831
G3BP1	TC0500009131.hg.1	-1.17071
G3BP2	TC0400012931.hg.1	1.48987
GAPDH	TC1200006629.hg.1	1.47413
GRSF1	TC0400010965.hg.1	3.92004
GTF3A	TC1300006683.hg.1	1.86643
HDLBP	TC0200016354.hg.1	-1.16779
HDLBP	TC0200011397.hg.1	-1.17407
HDLBP	TC0200016348.hg.1	-1.063
HDLBP	TC0200016347.hg.1	-1.00199
HELZ	TC1700011519.hg.1	-3.66603
HNRNPA0	TC0500012147.hg.1	-1.68212
HNRNPA1	TC1200007758.hg.1	-1.14498
HNRNPA1L2	TC1300007250.hg.1	1.23155
HNRNPA2B1	TC0700010538.hg.1	-1.06698
HNRNPA3; MIR4444-2; MIR4444-1	TC0200010083.hg.1	-1.31603
HNRNPAB	TC0500009652.hg.1	1.47768
HNRNPC	TC1400008625.hg.1	-1.26079
HNRNPCL1	TSUnmapped00000651.hg.1	-1.15699
HNRNPCL1	TSUnmapped00000528.hg.1	-1.00999
HNRNPCL1	TC0100018406.hg.1	-1.0751
HNRNPCL2	TSUnmapped00000610.hg.1	1.27244
HNRNPCL2	TC0100012938.hg.1	-1.26842
HNRNPCL4	TC0100012940.hg.1	1.42802
HNRNPCL4	TSUnmapped00000765.hg.1	1.19295
HNRNPD	TC0400011168.hg.1	1.4363
HNRNPDL	TC0400011173.hg.1	1.74234
HNRNPF	TC1000010439.hg.1	-2.14786
HNRNPF	TC1000010438.hg.1	-2.20565
HNRNPH1	TC0500013423.hg.1	-1.86184
HNRNPH1	TC0500013424.hg.1	-1.66864
HNRNPH2	TC0X00011309.hg.1	1.26347
HNRNPH3	TC1000007852.hg.1	-1.04699
HNRNPK	TC0900010589.hg.1	-1.84998
HNRNPL	TC1900011941.hg.1	-1.41857
HNRNPLL	TC0200012288.hg.1	1.85548
HNRNPM	TC1900006896.hg.1	1.32833
HNRNPR	TC0100018424.hg.1	-1.60484
HTATSF1	TC0X00008533.hg.1	1.31884
IGF2BP1	TC1700008186.hg.1	-1.75498
IGF2BP2	TC0300013420.hg.1	4.08108
IGF2BP3	TC0700010463.hg.1	3.0945
IGFLR1	TC1900011929.hg.1	-1.20044
IREB2	TC1500007975.hg.1	-1.47079
KHDRBS1	TC0100007659.hg.1	-2.0779
KHDRBS2	TC0600012175.hg.1	1.16
KHDRBS3	TC0800012363.hg.1	-3.69018
KHDRBS3	TC0800012362.hg.1	-1.53611
KHSRP; MIR3940	TC1900009429.hg.1	-1.09651
KIAA0430	TC1600009531.hg.1	-1.52736
KIN	TC1000009742.hg.1	1.05482
KRR1	TC1200011301.hg.1	4.36246
L3MBTL3	TC0600009436.hg.1	-1.04497
LARP1	TC0500009175.hg.1	1.04116
LARP1B	TC0400008668.hg.1	1.18511
LARP4	TC1200007612.hg.1	2.74336
LARP4B	TC1000009527.hg.1	3.64582
LARP6	TC1500009926.hg.1	-1.113
LARP7	TC0400008443.hg.1	1.2833
LARP7	TC0400008444.hg.1	1.13729
LEMD3	TC1200008026.hg.1	1.31017
LENG9	TC1900011422.hg.1	1.57051
LIN28A	TC0100007457.hg.1	-1.55581
LIN28B	TC0600008955.hg.1	-1.23856
LSM1	TC0800010154.hg.1	11.5037
LSM10	TC0100013718.hg.1	2.76236
LSM11	TC0500009224.hg.1	-2.53562
LSM2	TC0600011457.hg.1	1.19731
LSM3	TC0300006669.hg.1	2.27595
LSM4	TC1900010011.hg.1	2.65598
LSM5	TC0700010678.hg.1	3.58902
LSM6	TC0400008922.hg.1	3.24431
LSM6	TC0400008924.hg.1	-2.02087
LSM7	TC1900009227.hg.1	4.69704
LSM8	TC0700008897.hg.1	1.58938
MATR3; SNORA74A; SNHG4	TC0500008810.hg.1	-1.48879
MBNL1	TC0300009202.hg.1	1.32341
MBNL2	TC1300007774.hg.1	-1.10003
MBNL3	TC0X00010837.hg.1	-3.76483
MCM3AP	TC2100008465.hg.1	-1.2067
MCTS1	TC0X00011325.hg.1	7.1068
MEX3A	TC0100015985.hg.1	1.27139
MEX3B	TC1500010233.hg.1	-2.0613
MEX3C	TC1800008707.hg.1	-1.86763
MEX3D	TC1900009172.hg.1	1.01379
MKRN1	TC0700012812.hg.1	-1.80206
MKRN2	TC0300006631.hg.1	-1.13348
MKRN3	TC1500010692.hg.1	3.0422
MOV10L1	TC2200007787.hg.1	1.32902
MSI1	TC1200012159.hg.1	-16.7095
MSI2	TC1700008378.hg.1	-10.3206
MSI2	TC1700008382.hg.1	-1.43692
MTHFSD	TC1600011147.hg.1	-2.46297
MYEF2	TC1500009336.hg.1	2.51293
MYEF2	TC1500009335.hg.1	2.62602
NAA38	TC1700012349.hg.1	2.18158
NCL	TC0200016018.hg.1	1.03677
NIFK	TC0200014108.hg.1	6.80285
NIP7	TC1600008226.hg.1	6.96257
NOL8	TC0900010792.hg.1	1.773
NONO	TC0X00007561.hg.1	-1.24609
NOP9	TC1400010585.hg.1	-2.68091
NOVA1	TC1400008780.hg.1	-105.978
NOVA2	TC1900011987.hg.1	-1.03294
NSUN6	TC1000012528.hg.1	1.64081
NSUN6	TC1000012529.hg.1	-1.27412
NUFIP1	TC1300008809.hg.1	6.63856
NUPL2	TC0700006910.hg.1	1.56217
PABPC1; MIR7705	TC0800012444.hg.1	-1.50133
PABPC1L	TC2000007474.hg.1	-2.69066
PABPC1L2A	TC0X00010050.hg.1	2.31345
PABPC1L2B	TC0X00007602.hg.1	1.9916
PABPC3	TC1300006633.hg.1	-1.6657
PABPC4	TC0100013796.hg.1	3.70204
PABPC4L	TC0400011882.hg.1	1.20369
PABPC5	TC0X00007832.hg.1	-1.12544
PABPN1	TC1400010576.hg.1	-2.85802
PABPN1L	TC1600011237.hg.1	1.10325
PAN3; RNU6-82P	TC1300006715.hg.1	-1.65192
PARN	TC1600009482.hg.1	-1.38038
PARP10	TC0800012180.hg.1	-1.09417
PARP12	TC0700012797.hg.1	1.14124
PARP14	TC0300008561.hg.1	-16.6415
PCBP1	TC0200007943.hg.1	2.75566
PCBP2; PCBP2-OT1	TC1200012636.hg.1	-1.03827
PCBP3	TC2100008534.hg.1	1.09651
PCBP3	TC2100008533.hg.1	-2.82388
PCBP3	TC2100008536.hg.1	-7.99861
PCBP4	TC0300013988.hg.1	-1.86471
PDCD11	TC1000008770.hg.1	2.86242
PNO1	TC0200007886.hg.1	10.7328
PNPT1	TC0200012652.hg.1	3.79683
POLDIP3	TC2200008885.hg.1	-1.16823
POLR2G	TC1100007874.hg.1	2.99699
PPARGC1A	TC0400010242.hg.1	5.23498
PPARGC1B	TC0500009072.hg.1	2.32788
PPIE	TC0100007920.hg.1	1.60094
PPIE	TC0100007922.hg.1	1.13707
PPIL4	TC0600013523.hg.1	-5.99646
PPP1R10	TC0600011372.hg.1	-1.7333
PPRC1	TC1000008712.hg.1	7.44993
PRPF3	TC0100009902.hg.1	-1.75221
PRR3	TC0600007534.hg.1	4.71423
PSPC1	TC1300008225.hg.1	1.05381
PTBP1; MIR4745	TC1900006488.hg.1	1.174
PTBP2	TC0100009142.hg.1	-5.2826
PTBP2	TC0100009149.hg.1	-1.8254
PTBP3	TC0900011217.hg.1	2.72816
PUF60	TC0800012167.hg.1	1.87056
PUM1	TC0100013548.hg.1	-3.13607
PUM2	TC0200011901.hg.1	-1.44106
PUM3	TC0900009404.hg.1	22.8187
QKI	TC0600010121.hg.1	-10.0472
RALY	TC2000009909.hg.1	1.2042
RALY	TC2000007177.hg.1	-1.27492
RALYL	TC0800008112.hg.1	1.06904
RAVER1	TC1900011864.hg.1	1.0547
RAVER2	TC0100008607.hg.1	-1.10126
RBFOX1	TC1600006788.hg.1	2.13679
RBFOX1	TC1600011349.hg.1	1.4723
RBFOX2	TC2200008576.hg.1	1.27432
RBFOX3	TC1700011929.hg.1	-1.03517
RBM10	TC0X00007127.hg.1	1.39932
RBM11	TC2100006585.hg.1	-5.51002
RBM12; CPNE1	TC2000010007.hg.1	1.13869
RBM12B	TC0800011116.hg.1	-2.49679
RBM12B	TC0800011116.hg.1	-2.49679
RBM14	TC1100013050.hg.1	2.37049
RBM15	TC0100009383.hg.1	-3.09958
RBM15B	TC0300007438.hg.1	-1.73292
RBM17	TC1000006648.hg.1	2.33802
RBM18	TC0900011432.hg.1	1.35886
RBM19	TC1200012003.hg.1	-1.66489
RBM20	TC1000008898.hg.1	1.43149
RBM22	TC0500012485.hg.1	-1.65944
RBM23	TC1400008683.hg.1	-4.06009
RBM24	TC0600007084.hg.1	-2.11191
RBM25	TC1400007625.hg.1	2.03979
RBM26	TC1300009332.hg.1	1.72359
RBM26	TC1300009330.hg.1	1.19086
RBM26	TC1300007590.hg.1	1.67584
RBM27	TC0500013253.hg.1	-2.05973
RBM28	TC0700013619.hg.1	3.23776
RBM3	TC0X00007195.hg.1	1.08233
RBM33	TC0700009827.hg.1	-4.98893
RBM34	TC0100018567.hg.1	1.91201
RBM38	TC2000007859.hg.1	2.54724
RBM39	TC2000008985.hg.1	-3.2006
RBM41	TC0X00010462.hg.1	1.99054
RBM42	TC1900007869.hg.1	1.08076
RBM43	TC0200014609.hg.1	-2.02529
RBM44	TC0200016604.hg.1	1.01591
RBM45	TC0200010112.hg.1	-1.07282
RBM46	TC0400009074.hg.1	1.52428
RBM47	TC0400010500.hg.1	2.87343
RBM4B	TC1100011299.hg.1	1.09392
RBM5	TC0300013829.hg.1	-4.5045
RBM6	TC0300013828.hg.1	-1.76595
RBM7	TC1100013096.hg.1	1.11575
RBM8A	TC0100018477.hg.1	-1.11187
RBMS1	TC0200014738.hg.1	-1.67532
RBMS1	TC0200014736.hg.1	-2.08604
RBMS2	TC1200007844.hg.1	6.5824
RBMS3	TC0300006905.hg.1	-4.85001
RBMX2	TC0X00008405.hg.1	1.47358
RBMXL2	TC1100006752.hg.1	1.0545
RBMY1D; RBMY1B; RBMY1A1	TC0Y00006744.hg.1	1.03813
RBMY1E; RBMY1B	TC0Y00007342.hg.1	-1.20041
RBMY1E; RBMY1D; RBMY1B	TC0Y00007341.hg.1	-1.00876
RBMY1F; RBMY2FP; RBMY1J	TC0Y00006763.hg.1	-1.01237
RBMY1J; RBMY1F	TC0Y00007343.hg.1	1.24843
RBPMS	TC0800007185.hg.1	2.07379
RBPMS2	TC1500009756.hg.1	1.05531
RC3H1	TC0100016447.hg.1	-1.46424
RC3H2	TC0900012272.hg.1	1.49213
RCAN2	TC0600011945.hg.1	-2.47465
RDM1	TC1700010451.hg.1	-3.0986
RNF113A	TC0X00010653.hg.1	1.76402
RNF113B	TC1300009560.hg.1	1.05735
RNPC3	TC0100018248.hg.1	-9.09105
RNPS1	TC1600009102.hg.1	-1.04833
RPS3; SNORD15A	TC1100008462.hg.1	-1.33966
RRP7A	TC2200008881.hg.1	1.47958
SAFB	TC1900006764.hg.1	-1.10864
SAFB2	TC1900009393.hg.1	1.23564
SAMD14	TC1700011083.hg.1	-1.52793
SAMD4A	TC1400007209.hg.1	1.14094
SAMD4A	TC1400007207.hg.1	1.13575
SAMD4B	TC1900008053.hg.1	-1.27547
SART3	TC1200011843.hg.1	-1.01982
SCAF4	TC2100007935.hg.1	-1.27011
SCAF8; TIAM2	TC0600014193.hg.1	-6.00975
SETD1A	TC1600007504.hg.1	-2.2329
SETD1B	TC1200009183.hg.1	-1.27944
SF1	TC1100011183.hg.1	-2.71951
SF1	TC1100011184.hg.1	-1.19462
SF3A1	TC2200008434.hg.1	-1.00189
SF3B4	TC0100015715.hg.1	1.69203
SF3B6	TC0200011974.hg.1	2.6751
SFPQ	TC0100018432.hg.1	-1.27702
SFPQ	TC0100018431.hg.1	-5.89959
SFSWAP	TC1200009445.hg.1	-1.04255
SLBP	TC0400009746.hg.1	-1.13979
SLIRP	TC1400010636.hg.1	3.36853
SLTM	TC1500009585.hg.1	-1.29997
SNRNP35	TC1200009242.hg.1	-1.74815
SNRNP70	TC1900008522.hg.1	-1.90487
SNRPA	TC1900008121.hg.1	-1.12144
SNRPB	TC2000009972.hg.1	15.1017
SNRPB2	TC2000006781.hg.1	3.38498
SNRPC	TC0600007769.hg.1	1.83663
SNRPD1	TC1800006834.hg.1	7.15262
SNRPD2	TC1900010951.hg.1	1.03571
SNRPD3	TC2200009235.hg.1	2.78448
SNRPE	TC0100011276.hg.1	1.51758
SNRPF	TC1200008525.hg.1	5.14565
SNRPG	TC0200012994.hg.1	2.61613
SNRPN; SNURF; SNORD107; PWARSN	TC1500010698.hg.1	-101.711
SRBD1	TC0200012459.hg.1	-1.24409
SREK1	TC0500007617.hg.1	-2.12692
SRP19; ZRSR1	TC0500013212.hg.1	3.18155
SRRM1	TC0100018199.hg.1	-1.55549
SRRM1	TC0100018198.hg.1	1.22749
SRRM2	TC1600006633.hg.1	-4.25847
SRRT	TC0700008568.hg.1	1.02065
SRSF1	TC1700012437.hg.1	-1.19643
SRSF10	TC0100013311.hg.1	-2.14939
SRSF11	TC0100008692.hg.1	-1.83233
SRSF12	TC0600012536.hg.1	-2.09962
SRSF2; MIR636	TC1700011820.hg.1	2.55559
SRSF3	TC0600007842.hg.1	1.59968
SRSF4	TC0100013497.hg.1	-4.38838
SRSF5	TC1400007562.hg.1	-2.96575
SRSF6	TC2000007430.hg.1	-1.86988
SRSF7	TC0200012297.hg.1	1.25714
SRSF8	TC1100008827.hg.1	2.64099
SRSF9	TC1200012163.hg.1	1.1163
SSB	TC0200009920.hg.1	1.52419
SUGP1	TC1900010050.hg.1	-1.537
SUGP2	TC1900010037.hg.1	-2.83236
SUPT6H	TC1700007381.hg.1	-2.52961
SYNCRIP	TC0600014322.hg.1	1.14844
SYNJ1	TC2100007964.hg.1	-4.06393
SYNJ2	TC0600010002.hg.1	-1.12533
TAF15	TC1700007602.hg.1	-2.19011
TAF15	TC1700007606.hg.1	-1.59561
TARDBP	TC0100006840.hg.1	1.02468
TDRD10	TC0100010082.hg.1	-1.47105
TDRKH	TC0100015803.hg.1	-3.97384
TEP1	TC1400008588.hg.1	-1.36711
THUMPD1	TC1600009666.hg.1	-2.82446
THUMPD2	TC0200012335.hg.1	1.78293
THUMPD3	TC0300006542.hg.1	-1.24554
TIA1	TC0200016684.hg.1	-1.16166
TIAL1	TC1000012016.hg.1	1.01069
TIAL1	TC1000012015.hg.1	-2.60257
TIPARP	TC0300009282.hg.1	-1.77646
TIPARP	TC0300012900.hg.1	-1.06862
TLR2	TC0400009048.hg.1	-1.2587
TMEM63A	TC0100017500.hg.1	2.52537
TNRC6A	TC1600007262.hg.1	-1.34265
TNRC6C	TC1700009032.hg.1	1.08102
TOE1	TC0100008121.hg.1	1.58129
TRA2A	TC0700010472.hg.1	1.584
TRA2B	TC0300013428.hg.1	2.16168
TRMT1L	TC0100016685.hg.1	-1.82138
TRMT2A	TC2200008018.hg.1	-1.12176
TRMT2A	TC2200006640.hg.1	1.21302
TRMT44	TC0400006756.hg.1	-1.46852
TRMU	TC2200009288.hg.1	-1.10035
TRMU	TC2200009289.hg.1	1.40631
TRNAU1AP	TC0100007562.hg.1	-1.89165
TROVE2	TC0100011026.hg.1	-3.26956
TTC14	TC0300009625.hg.1	-1.13934
TUT1	TC1100013171.hg.1	-1.15566
U2AF1	TC2100008286.hg.1	3.72907
U2AF1	TC2100007492.hg.1	2.8536
U2AF2	TC1900008925.hg.1	-3.27748
U2AF2	TC1900008924.hg.1	1.72449
U2SURP	TC0300013881.hg.1	1.01138
UHMK1	TC0100010379.hg.1	-1.15122
UNK	TC1700008923.hg.1	-2.03793
UNKL	TC1600009037.hg.1	1.24665
UPF1	TC1900007410.hg.1	-1.48943
UPF3B	TC0X00010652.hg.1	1.99379
YBX1	TC0100008026.hg.1	1.11133
YBX1	TC0100008025.hg.1	-3.15539
YBX2	TC1700009627.hg.1	-2.71697
YBX3	TC1200009913.hg.1	2.6573
YTHDC1	TC0400010904.hg.1	-1.83079
YTHDC2	TC0500008349.hg.1	-1.16921
YTHDF1	TC2000009800.hg.1	-2.07829
YTHDF2	TC0100007570.hg.1	-1.06683
YTHDF3	TC0800007809.hg.1	-2.1077
ZBED6; ZC3H11A	TC0100011272.hg.1	-1.24952
ZC3H10	TC1200012645.hg.1	-1.55745
ZC3H12A; MIR6732	TC0100007832.hg.1	-2.04201
ZC3H12B	TC0X00011300.hg.1	-1.76123
ZC3H12C	TC1100008999.hg.1	-1.80695
ZC3H12D	TC0600013519.hg.1	1.25823
ZC3H13	TC1300007082.hg.1	1.10801
ZC3H13	TC1300008837.hg.1	1.47972
ZC3H14	TC1400007906.hg.1	-2.14064
ZC3H15	TC0200010214.hg.1	1.74734
ZC3H18	TC1600008829.hg.1	1.2126
ZC3H3	TC0800012132.hg.1	1.05871
ZC3H3	TC0800012137.hg.1	1.3081
ZC3H4	TC1900011014.hg.1	-1.60911
ZC3H6	TC0200008911.hg.1	-3.84748
ZC3H7A	TC1600009417.hg.1	-4.10377
ZC3H7B	TC2200007467.hg.1	1.0193
ZC3H8	TC0200013899.hg.1	3.34062
ZC3HAV1	TC0700012761.hg.1	-2.0757
ZC3HAV1L	TC0700012760.hg.1	2.05822
ZCCHC17	TC0100007634.hg.1	-1.34254
ZCRB1; MIR7851	TC1200010454.hg.1	2.57534
ZFP36	TC1900008057.hg.1	-1.04734
ZFP36L1	TC1400009524.hg.1	-3.03294
ZFP36L2	TC0200012404.hg.1	-3.5228
ZFR	TC0500010427.hg.1	2.03031
ZFR	TC0500010428.hg.1	-1.41977
ZFR2	TC1900009311.hg.1	-1.13617
ZGPAT; LIME1	TC2000009954.hg.1	-2.18126
ZMAT5	TC2200008409.hg.1	1.92896
ZNF239	TC1000010446.hg.1	-1.76336
ZNF638	TC0200007999.hg.1	-1.71716
ZNF638	TC0200007998.hg.1	-4.09851
ZNF74	TC2200006654.hg.1	1.04924
ZRANB2	TC0100014579.hg.1	-1.44496
ZRSR2	TC0X00006681.hg.1	-1.1656
