# Supplementary material for: The Identification of RNA-Binding Proteins Functionally Associated with Tumor Progression in Gastrointestinal Cancer
Source: Cancers (Basel). 2021 Jun 24;13(13):3165. doi: 10.3390/cancers13133165 (PMC8269357; doi:10.3390/cancers13133165)
Supplement: Supplementary file 1 [file cancers-13-03165-s001.zip › Supplementary information/Supplemental table s15.xlsx]

## Sheet: Sheet1
The correlation of tumor promotive function and expression of RBPs in HCT116
	Inhibition of cell growth (under -50% of growth suppression effect when siRNA transfected)	No change in cell growth	Promotion of cell growth (over 50% of growth suppression effect when siRNA transfected)
Over expression (Over 2 fold change)	0	50	19
No change in expression	0	250	57
Down expression (under 2 fold change)	0	16	2
Unknown	0	18	3
The correlation of tumor promotive function and expression of RBPs in SW480
	Inhibition of cell growth (under -50% of growth suppression effect when siRNA transfected)	No change in cell growth	Promotion of cell growth (over 50% of growth suppression effect when siRNA transfected)
Over expression (Over 2 fold change)	0	53	0
No change in expression	0	308	3
Down expression (under 2 fold change)	0	31	0
Unknown	0	21	0
The correlation of tumor promotive function and expression of RBPs in SUIT-2
	Inhibition of cell growth (under -50% of growth suppression effect when siRNA transfected)	No change in cell growth	Promotion of cell growth (over 50% of growth suppression effect when siRNA transfected)
Over expression (Over 2 fold change)	0	43	16
No change in expression	0	238	66
Down expression (under 2 fold change)	0	24	8
Unknown	0	14	7
The correlation of tumor promotive function and expression of RBPs in PANC-1
	Inhibition of cell growth (under -50% of growth suppression effect when siRNA transfected)	No change in cell growth	Promotion of cell growth (over 50% of growth suppression effect when siRNA transfected)
Over expression (Over 2 fold change)	0	55	6
No change in expression	0	280	9
Down expression (under 2 fold change)	0	41	4
Unknown	0	17	4
The correlation of tumor promotive function and expression of RBPs in OE33
	Inhibition of cell growth (under -50% of growth suppression effect when siRNA transfected)	No change in cell growth	Promotion of cell growth (over 50% of growth suppression effect when siRNA transfected)
Over expression (Over 2 fold change)	0	50	23
No change in expression	0	200	64
Down expression (under 2 fold change)	0	45	13
Unknown	0	14	7
The correlation of tumor promotive function and expression of RBPs in KYSE70
	Inhibition of cell growth (under -50% of growth suppression effect when siRNA transfected)	No change in cell growth	Promotion of cell growth (over 50% of growth suppression effect when siRNA transfected)
Over expression (Over 2 fold change)	0	59	7
No change in expression	0	251	11
Down expression (under 2 fold change)	0	65	2
Unknown	0	17	4
