# Supplementary material for: The Identification of RNA-Binding Proteins Functionally Associated with Tumor Progression in Gastrointestinal Cancer
Source: Cancers (Basel). 2021 Jun 24;13(13):3165. doi: 10.3390/cancers13133165 (PMC8269357; doi:10.3390/cancers13133165)
Supplement: Supplementary file 1 [file cancers-13-03165-s001.zip › Supplementary information/Supplemental table s16.xlsx]

## Sheet: Sheet1
The list of RBPs that were not detected by the cDNA array analysis
C14orf181	SNRPEL1
CCAR1	similar to FUS interacting protein (serine-arginine rich) 1
LOC390335	similar to ribonucleic acid binding protein S1
LOC642536	hypothetical LOC728844
LOC645420	similar to Lsm3 protein
LOC647805	hypothetical LOC728796
LOC647855	HNRNPCL2
LOC728303	HNRNPCL4
LOC732208	SRP19; ZRSR1
RBM4	BCL2L2-PABPN1
SFMBT2	TRA2B
