# Supplementary material for: The Identification of RNA-Binding Proteins Functionally Associated with Tumor Progression in Gastrointestinal Cancer
Source: Cancers (Basel). 2021 Jun 24;13(13):3165. doi: 10.3390/cancers13133165 (PMC8269357; doi:10.3390/cancers13133165)
Supplement: Supplementary file 1 [file cancers-13-03165-s001.zip › Supplementary information/Supplemental table s17.xlsx]

## Sheet: Sheet1
The knock down efficacy of siRNA in each cell lines
		RPS3	RBM22	EIF2S1	DHX8	RBM8A	UPF1	YBX1	SNRPE	SF3A1	SUPT6H	EIF3G	U2AF1
Colon	SW480	0.673987	0.725553	0.923463	0.727675	0.751055	0.537861	0.628251	0.908621	0.927446	0.77728	0.985276	0.817774
	HCT116	0.978231	0.893095	0.988098	0.934023	0.932665	0.855404	0.992337	0.918762	0.964737	0.927048	0.992298	0.966248
	HCEC1CT	0.729688	0.642479	0.601597	0.662561	0.747405	0.497603	0.908431	0.742704	0.749775	0.798786	0.977456	0.78298
Pancreas	SUIT-2	0.973931	0.918412	0.995737	0.949933	0.97257	0.892538	0.998558	0.978094	0.986314	0.931336	0.998318	0.991778
	PANC-1	0.716268	0.691402	0.846809	0.77612	0.71374	0.633776	0.992584	0.705998	0.78094	0.745489	0.998833	0.823174
	HPPEC	0.891738	0.868876	0.983321	0.900668	0.87661	0.732094	0.990798	0.868576	0.931231	0.884617	0.998412	0.939104
Esophagus	OE33	0.870305	0.834844	0.940514	0.846693	0.890158	0.764842	0.982766	0.851194	0.928944	0.84682	0.997574	0.945651
	KYSE70	0.931007	0.895426	0.980493	0.886686	0.938854	0.864937	0.993409	0.912167	0.96262	0.930637	0.824164	0.983492
	Het1A	0.666421	0.678877	0.724046	0.679788	0.725705	0.641263	0.733649	0.727883	0.730884	0.614608	0.646569	0.667322
