# Supplementary material for: The Identification of RNA-Binding Proteins Functionally Associated with Tumor Progression in Gastrointestinal Cancer
Source: Cancers (Basel). 2021 Jun 24;13(13):3165. doi: 10.3390/cancers13133165 (PMC8269357; doi:10.3390/cancers13133165)
Supplement: Supplementary file 1 [file cancers-13-03165-s001.zip › Supplementary information/Supplemental table s18.xlsx]

## Sheet: Sheet1
The list of abberantly overexpressed mRNAs in cancer cells
Gene Symbol	Fold Change (HCT116/HCEC-1CT)	Fold Change (SW480/HCEC-1CT)	Fold Change (SUIT-2/HPPEC)	Fold Change (PANC-1/HPPEC)	Fold Change (OE33/Het-1A)	Fold Change (KYSE70/Het-1A)
AP1S3	57.49	3.18	11.25	6.87	47.86	9.37
ARL4C	2.8	147.6	5.08	4.9	40.5	8.44
DBF4	2.25	2.67	2.62	2.8	16.15	4.19
DCTPP1	3.16	2.73	4.65	3.84	14.77	9.55
HSPE1	2.57	2.54	3.79	3.05	12.82	10.43
PKP3	6.96	9.11	2.31	2.26	12.46	6.34
SORD	2.89	2.42	3.9	2.24	10.05	8.71
DDX56	2.42	2.34	2.18	2.77	9.92	12.13
RABEPK	3.23	3.64	3.71	2.3	8.76	10.27
KRT8	538.14	730.36	2.08	2.03	6.05	2.35
XK	3.5	2.14	2.79	2.09	5.47	2.33
DNAAF5	4.14	3.56	3.77	3.48	5.34	8.91
SLC25A10	2.7	3.39	6.05	2.81	5.17	2.81
RNF43	59.84	107.32	2.68	2.51	4.94	23.08
HSPD1	2.02	2.08	3.05	2.4	4.9	4.19
CHORDC1	2.67	2.15	5.9	4.27	4.55	4.24
KRR1	4.22	2.5	2.07	3.52	4.4	4.36
CLCN2	3.52	4.74	2.14	2.58	4.27	5.13
SFXN4	4.8	2.9	5.81	3.73	4.26	2.76
C10orf2	4.47	2.42	2.97	3.06	4.26	4.46
HSPA4L	12.39	7.69	10.44	9.58	4.16	10.98
PSMG3	2.27	2.05	4.52	3.23	4.13	8.42
FAM136A	4.02	4.74	2.94	2.98	4.02	4.07
E2F8	21.79	12.82	5.95	3.59	3.63	2.41
ZIC5	25	2.41	22.29	5.06	3.57	4.85
RAB3IP	5.02	8.56	2.59	2.58	3.57	2.66
APOO	2.31	2.93	3.14	2.36	3.56	9.6
PERP	3.51	3.07	8.29	2.16	3.49	3.26
SNRPF	3.11	2.48	8.2	3.69	3.42	5.15
CACYBP	2.33	2.13	3.58	2	3.19	3.46
SPR	4.66	2.7	2.99	2.84	2.89	4.35
KIF21A	11.43	2.67	7.43	2.15	2.8	7.44
DPH2	2.61	2.07	3.25	2.52	2.76	8.58
CTXN1	3.59	2.11	3.67	3.45	2.64	3.09
CASZ1	4.7	9.33	4.47	24.87	2.59	6.21
C17orf89	2.17	2.05	6.83	5.97	2.47	2.57
RPA3	2.58	6.59	2.31	3.02	2.41	2.38
RFC2	2.12	3.73	5.02	4.51	2.37	2.78
CMSS1	2.75	3.5	3.77	3.22	2.36	6.64
CYC1	2.59	2.04	3.24	2.19	2.26	2.92
XRCC6BP1	2.57	2.49	2.9	3.38	2.17	8.95
