# Supplementary material for: The Identification of RNA-Binding Proteins Functionally Associated with Tumor Progression in Gastrointestinal Cancer
Source: Cancers (Basel). 2021 Jun 24;13(13):3165. doi: 10.3390/cancers13133165 (PMC8269357; doi:10.3390/cancers13133165)
Supplement: Supplementary file 1 [file cancers-13-03165-s001.zip › Supplementary information/Supplemental table s19.xlsx]

## Sheet: Sheet1
The list of organ-specific RBPs exhibiting the tumor promotive function
Cell line	Gene Symbol	siRNA ID	Growth		Gene Symbol	siRNA ID	Growth		Gene Symbol	siRNA ID	Growth
			inhibition				inhibition				inhibition
			effect				effect				effect
HCT116	ACO1	s671	0.585		PABPN1	s15626	0.857		ROD1	s19413	0.646
	ACO1	s673	0.54		PABPN1	s502610	0.729		ROD1	s19412	0.533
	ACO1	s672	0.016		PABPN1	s502611	0.354		ROD1	s19414	0.226
	ALKBH8	s40784	0.606		PDCD11	s223550	0.602		SAMD4A	s22880	0.731
	ALKBH8	s40783	0.531		PDCD11	s22773	0.578		SAMD4A	s22878	0.647
	ALKBH8	s40785	0.119		PDCD11	s22774	0.452		SAMD4A	s22879	0.145
	CELF2	s20957	0.656		RAVER1	s42906	0.641		SFRS7	s12744	0.648
	CELF2	s20958	0.566		RAVER1	s42907	0.541		SFRS7	s12743	0.538
	CELF2	s20959	0.055		RAVER1	s42905	0.149		SFRS7	s12745	0.294
	EIF4H	s224778	0.707		RBM20	s534018	0.635		SLBP	s228164	0.97
	EIF4H	s14846	0.576		RBM20	s49081	0.51		SLBP	s15448	0.513
	EIF4H	s14845	-0.037		RBM20	s49083	-0.002		SLBP	s15449	0.287
	KRR1	s21892	0.715		RBM35A	s29572	0.85		SNRPB2	s13223	0.996
	KRR1	s21893	0.591		RBM35A	s29571	0.535		SNRPB2	s13222	0.786
	KRR1	s21894	0.12		RBM35A	s29570	0.152		SNRPB2	s13224	0.408
	NOL8	s30037	0.591		RNF113A	s15246	0.729		SRSF5	s12739	0.635
	NOL8	s30039	0.5		RNF113A	s15247	0.594		SRSF5	s12737	0.514
	NOL8	s30038	0.416		RNF113A	s15245	0.092		SRSF5	s12738	0.159
Cell line	Gene Symbol	siRNA ID	Growth		Gene Symbol	siRNA ID	Growth		Gene Symbol	siRNA ID	Growth
			inhibition				inhibition				inhibition
			effect				effect				effect
SUIT-2	CPSF4L	s55136	0.629		RBM43	s51672	0.826		TDRD10	s43067	0.862
	CPSF4L	s55135	0.513		RBM43	s51671	0.672		TDRD10	s43068	0.528
	CPSF4L	s229678	0.155		RBM43	s226387	0.004		TDRD10	s225577	0.052
	ELAVL4	s4616	0.55		RBM44	s51684	0.991		THUMPD2	s37345	0.696
	ELAVL4	s223474	0.507		RBM44	s51685	0.692		THUMPD2	s37344	0.552
	ELAVL4	s4614	0.205		RBM44	s51683	0.008		THUMPD2	s37346	0.263
	PABPN1L	s196340	0.541		RBM45	s43441	0.672		TUT1	s35028	0.646
	PABPN1L	s52857	0.521		RBM45	s43440	0.632		TUT1	s35029	0.529
	PABPN1L	s196339	0.134		RBM45	s43442	0.029		TUT1	s35030	0.158
	PPRC1	s223567	0.817		RBM4B	s38191	0.839		ZC3H14	s36557	0.842
	PPRC1	s22993	0.534		RBM4B	s38192	0.683		ZC3H14	s36559	0.699
	PPRC1	s22992	0.363		RBM4B	s38193	0.089		ZC3H14	s36558	0.529
	RBM12	s19731	0.736		RBM7	s19837	0.855		ZC3H3	s223574	0.721
	RBM12	s19730	0.674		RBM7	s19836	0.696		ZC3H3	s23134	0.629
	RBM12	s19732	0.039		RBM7	s19835	0.109		ZC3H3	s23133	0.327
	RBM18	s40951	0.64		RBMY1A1	s229750	0.634		ZC3H6	s51770	0.693
	RBM18	s40952	0.569		RBMY1A1	s229749	0.607		ZC3H6	s51769	0.59
	RBM18	s40950	0.064		RBMY1A1	s229751	0.034		ZC3H6	s51771	0.038
	RBM19	s19194	0.686		RC3H1	s45244	0.614		ZC3HAV1	s32273	0.879
	RBM19	s19195	0.561		RC3H1	s45246	0.56		ZC3HAV1	s32272	0.571
	RBM19	s19196	0.376		RC3H1	s45245	0.035		ZC3HAV1	s32274	0.292
	RBM27	s229795	0.772		SFRS6	s12741	0.752		ZFP36	s14977	0.601
	RBM27	s229794	0.759		SFRS6	s12740	0.575		ZFP36	s14978	0.563
	RBM27	s229796	0.111		SFRS6	s12742	0.289		ZFP36	s14979	0.126
Cell line	Gene Symbol	siRNA ID	Growth		Gene Symbol	siRNA ID	Growth		Gene Symbol	siRNA ID	Growth
			inhibition				inhibition				inhibition
			effect				effect				effect
OE33	BICC1	s36913	0.955		NUPL2	s21878	0.236		RBM4	s11861	0.736
	BICC1	s36915	0.76		PABPC1	s25664	1.105		RBM4	s11862	0.523
	BICC1	s224846	0.296		PABPC1	s25665	0.652		RBM4	s11863	-0.03
	HNRNPH1	s6729	0.938		PABPC1	s25666	0.5		RBMS2	s11869	0.598
	HNRNPH1	s6730	0.631		PABPC1L2A	s229301	0.861		RBMS2	s11867	0.521
	HNRNPH1	s6728	0.535		PABPC1L2A	s229302	0.587		RBMS2	s11868	0.087
	LARP1B	s30247	0.564		PABPC1L2A	s229300	0.037		SFRS2	s12730	0.685
	LARP1B	s30246	0.545		PABPC1L2B	s56255	0.871		SFRS2	s12728	0.582
	LARP1B	s30245	0.157		PABPC1L2B	s56256	0.508		SFRS2	s12729	0.051
	LARP4B	s23226	0.815		PABPC1L2B	s56254	0.057		SFSWAP	s12748	0.593
	LARP4B	s23228	0.572		PABPC5	s44448	0.899		SFSWAP	s12747	0.508
	LARP4B	s23227	0.409		PABPC5	s44449	0.519		SFSWAP	s12746	0.082
	LEMD3	s24158	0.679		PABPC5	s44450	0.238		SNRPN	s56795	0.853
	LEMD3	s527437	0.533		PARP10	s39556	0.58		SRBD1	s30250	0.603
	LEMD3	s527439	0.298		PARP10	s39557	0.578		SRBD1	s30249	0.556
	LSM3	s26066	0.669		PARP10	s195494	0.195		SRBD1	s30248	0.035
	LSM3	s26068	0.278		PCBP2	s10099	0.886		ZC3H12B	s226314	0.558
	LSM4	s24521	0.837		PCBP2	s10098	0.587		ZC3H12B	s50748	0.507
	LSM4	s24522	0.573		PCBP2	s10097	0.272		ZC3H12B	s226316	0.102
	LSM4	s24520	0.452		PUM1	s18682	0.707		ZC3H4	s23292	0.674
	MKRN1	s24196	0.801		PUM1	s18680	0.55		ZC3H4	s23293	0.653
	MKRN1	s24194	0.511		PUM1	s18681	0.405		ZC3H4	s23294	0.645
	MKRN1	s24195	0.09		RBM14	s20407	0.759		ZGPAT	s195478	0.716
	MOV10L1	s28996	0.666		RBM14	s20406	0.574		ZGPAT	s39186	0.651
	MOV10L1	s28994	0.585		RBM14	s20408	0.129		ZGPAT	s39187	0.042
	MOV10L1	s28995	0.142		RBM23	s30282	0.619		ZNF74	s15114	0.928
	NIP7	s28072	0.751		RBM23	s224348	0.571		ZNF74	s15116	0.647
	NIP7	s28073	0.704		RBM23	s30280	0.063		ZNF74	s224787	0.518
	NIP7	s28074	0.323		RBM28	s30243	0.601		ZRANB2	s18004	0.875
	NOVA1	s9649	1.266		RBM28	s30242	0.531		ZRANB2	s18005	0.685
	NOVA1	s224127	0.665		RBM28	s30244	0.34		ZRANB2	s18003	0.279
	NOVA1	s9650	0.158		RBM39	s18416	0.828		ZRSR2	s15737	0.598
	NUPL2	s21877	0.839		RBM39	s18417	0.545		ZRSR2	s15738	0.521
	NUPL2	s21879	0.699		RBM39	s18418	0.25		ZRSR2	s15736	0.296
