# Supplementary material for: The Identification of RNA-Binding Proteins Functionally Associated with Tumor Progression in Gastrointestinal Cancer
Source: Cancers (Basel). 2021 Jun 24;13(13):3165. doi: 10.3390/cancers13133165 (PMC8269357; doi:10.3390/cancers13133165)
Supplement: Supplementary file 1 [file cancers-13-03165-s001.zip › Supplementary information/Supplemental table s2.xlsx]

## Sheet: Sheet1
The list of RBPs whose growth inhibition effects is over 50% when siRNA of each gene was transfected to cancer cells
	Gene Symbol	siRNA ID	Growth inhibition effect	Gene Symbol	siRNA ID	Growth inhibition effect	Gene Symbol	siRNA ID	Growth inhibition effect
HCT116	ACO1	s671	0.585	NCL	s9314	0.743	SFRS7	s12744	0.648
	ACO1	s673	0.54	NCL	s9312	0.681	SFRS7	s12743	0.538
	ACO1	s672	0.016	NCL	s9313	0.669	SFRS7	s12745	0.294
	ALKBH8	s40784	0.606	NOL8	s30037	0.591	SLBP	s228164	0.97
	ALKBH8	s40783	0.531	NOL8	s30039	0.5	SLBP	s15448	0.513
	ALKBH8	s40785	0.119	NOL8	s30038	0.416	SLBP	s15449	0.287
	CELF2	s20957	0.656	PABPN1	s15626	0.857	SNRPB	s13221	0.916
	CELF2	s20958	0.566	PABPN1	s502610	0.729	SNRPB	s224659	0.897
	CELF2	s20959	0.055	PABPN1	s502611	0.354	SNRPB	s13219	0.894
	CHERP	s20626	0.915	PDCD11	s223550	0.602	SNRPB2	s13223	0.996
	CHERP	s20627	0.847	PDCD11	s22773	0.578	SNRPB2	s13222	0.786
	CHERP	s20628	0.166	PDCD11	s22774	0.452	SNRPB2	s13224	0.408
	CPEB4	s37202	0.654	PNO1	s32353	0.737	SNRPC	s13225	0.882
	CPEB4	s37203	0.523	PNO1	s32352	0.594	SNRPC	s227454	0.732
	CPEB4	s37201	0.271	PNO1	s32351	0.45	SNRPC	s13227	0.722
	DHX8	s4018	0.946	POLR2G	s10811	1.141	SNRPD1	s13230	0.872
	DHX8	s4017	0.915	POLR2G	s10810	1.073	SNRPD1	s224661	0.802
	DHX8	s4016	0.808	POLR2G	s10812	0.89	SNRPD1	s13229	0.752
	EIF2S1	s4557	0.92	PRPF3	s530930	0.714	SNRPD2	s13233	1.07
	EIF2S1	s4556	0.901	PRPF3	s17435	0.503	SNRPD2	s13231	0.988
	EIF2S1	s4555	0.87	PRPF3	s17436	0.453	SNRPD2	s13232	0.885
	EIF3B	s16493	0.926	PUF60	s22446	0.898	SNRPD3	s13235	0.967
	EIF3B	s16494	0.919	PUF60	s223538	0.772	SNRPD3	s13234	0.872
	EIF3B	s16492	0.893	PUF60	s22447	0.714	SNRPD3	s13236	0.718
	EIF3G	s225017	0.896	RAVER1	s42906	0.641	SNRPE	s13238	1.024
	EIF3G	s16505	0.888	RAVER1	s42907	0.541	SNRPE	s13239	0.924
	EIF3G	s16504	0.832	RAVER1	s42905	0.149	SNRPF	s13242	1
	EIF4H	s224778	0.707	RBM17	s39813	0.815	SNRPF	s13240	0.884
	EIF4H	s14846	0.576	RBM17	s39812	0.619	SNRPF	s13241	0.814
	EIF4H	s14845	-0.037	RBM17	s39814	0.143	SNRPG	s13244	1.004
	FXR2	s18243	0.868	RBM20	s534018	0.635	SNRPG	s13243	0.898
	FXR2	s18242	0.709	RBM20	s49081	0.51	SNRPG	s13245	0.737
	FXR2	s18244	0.208	RBM20	s49083	-0.002	SRRM2	s24004	0.784
	HNRNPA1L2	s195755	0.53	RBM22	s31272	0.953	SRRM2	s24005	0.631
	HNRNPA1L2	s223347	0.524	RBM22	s31273	0.546	SRRM2	s24003	0.188
	HNRNPA1L2	s195756	0.232	RBM22	s31274	0.508	SRSF5	s12739	0.635
	HNRNPAB	s6718	0.885	RBM25	s33912	0.93	SRSF5	s12737	0.514
	HNRNPAB	s6717	0.606	RBM25	s33914	0.69	SRSF5	s12738	0.159
	HNRNPAB	s6716	0.156	RBM25	s33913	0.464	SUPT6H	s13636	0.873
	HNRNPC	s6721	0.78	RBM35A	s29572	0.85	SUPT6H	s13634	0.849
	HNRNPC	s6719	0.575	RBM35A	s29571	0.535	SUPT6H	s13635	0.717
	HNRNPC	s6720	0.418	RBM35A	s29570	0.152	THOC4	s19855	0.741
	HNRNPCL1	s50975	0.264	RBM8A	s532199	1.217	THOC4	s19854	0.731
	HNRNPCL1	s50976	0.924	RBM8A	s532200	1.133	THOC4	s19853	0.439
	HNRNPCL1	s50974	0.619	RBM8A	s19292	1.121	TIA1	s14133	0.788
	HNRNPK	s6737	0.818	RNF113A	s15246	0.729	TIA1	s14131	0.671
	HNRNPK	s6739	0.668	RNF113A	s15247	0.594	TIA1	s14132	0.017
	HNRNPK	s6738	0.646	RNF113A	s15245	0.092	TIAL1	s14135	0.708
	HNRNPR	s19980	0.533	RNPS1	s21475	0.761	TIAL1	s14136	0.633
	HNRNPR	s19979	0.522	ROD1	s19413	0.646	TIAL1	s14134	0.024
	HNRNPR	s19981	0.119	ROD1	s19412	0.533	TLR2	s170	0.892
	KHDRBS3	s20948	0.749	ROD1	s19414	0.226	TLR2	s169	0.728
	KHDRBS3	s20950	0.675	RPS3	s12255	0.962	TLR2	s168	0.447
	KHDRBS3	s20949	0.293	RPS3	s12257	0.913	U2AF1	s14555	0.602
	KRR1	s21892	0.715	RPS3	s12256	0.905	U2AF1	s14553	0.578
	KRR1	s21893	0.591	RRP7A	s226119	0.709	U2AF1	s14554	0.503
	KRR1	s21894	0.12	RRP7A	s26190	0.706	U2AF2	s22365	0.661
	LARP1	s23665	0.607	RRP7A	s26192	0.63	U2AF2	s22364	0.651
	LARP1	s23667	0.514	SAMD4A	s22880	0.731	U2AF2	s22366	0.594
	LARP1	s23666	0.069	SAMD4A	s22878	0.647	U2SURP	s23621	0.87
	LOC645420	s56035	0.872	SAMD4A	s22879	0.145	U2SURP	s23620	0.712
	LOC645420	s56035	0.868	SF1	s200464	0.862	U2SURP	s23622	0.396
	LOC645420	s56033	0.564	SF1	s14976	0.665	UPF1	s11926	0.83
	LOC645420	s56033	0.546	SF1	s224783	0.651	UPF1	s11928	0.549
	LSM2	s33744	0.828	SF3A1	s20116	1.051	UPF1	s11927	0.106
	LSM2	s33745	0.734	SF3A1	s20118	0.967	UPF3B	s535069	1.022
	LSM2	s33743	0.414	SF3A1	s20117	0.881	UPF3B	s35213	0.523
	LSM5	s223622	0.611	SF3B14	s224225	1.087	UPF3B	s35212	0.107
	LSM5	s24294	0.597	SF3B14	s28446	0.95	YBX1	s9733	0.992
	LSM5	s24293	0.375	SF3B14	s28448	0.072	YBX1	s9731	0.608
	LSM6	s22010	0.678	SF3B4	s20048	0.938	YBX1	s9732	0.417
	LSM6	s22008	0.643	SF3B4	s532854	0.815	ZC3H12C	s40048	1.106
	LSM6	s22009	0.395	SF3B4	s20050	0.703	ZC3H12C	s40050	0.69
	LSM8	s28528	1.024	SFRS13A	s21157	0.719	ZC3H12C	s40049	0.192
	LSM8	s224230	0.59	SFRS13A	s21156	0.262	ZFP36L1	s2089	1.087
	LSM8	s28529	0.487	SFRS3	s12732	1.131	ZFP36L1	s2091	0.151
	MKI67IP	s38966	0.892	SFRS3	s12733	0.968		s55322	0.839
	MKI67IP	s38967	0.889	SFRS3	s12731	0.709		s55320	0.784
	MKI67IP	s38965	0.557
	Gene Symbol	siRNA ID	Growth inhibition effect	Gene Symbol	siRNA ID	Growth inhibition effect	Gene Symbol	siRNA ID	Growth inhibition effect
SW480	RBM8A	s532199	1.168	SF3B14	s224225	0.605	SNRPB	s13219	0.558
	RBM8A	s19292	0.735	SF3B14	s28446	0.606	SNRPB	s224659	0.552
	RBM8A	s532200	0.539	SF3B14	s28448	-0.085	SNRPB	s13221	0.283
	Gene Symbol	siRNA ID	Growth inhibition effect	Gene Symbol	siRNA ID	Growth inhibition effect	Gene Symbol	siRNA ID	Growth inhibition effect
SUIT-2	C14orf181	s53256	0.801	RBM12	s19731	0.736	SRRM1	s20019	0.534
	CARHSP1	s24153	0.744	RBM12	s19730	0.674	SRRM1	s20018	0.523
	CARHSP1	s24152	0.643	RBM12	s19732	0.039	SRRM1	s20020	0.471
	CARHSP1	s24154	0.257	RBM17	s39813	1.095	SRRM2	s24004	0.796
	CHERP	s20626	0.634	RBM17	s39812	0.962	SRRM2	s24003	0.578
	CHERP	s20627	0.614	RBM17	s39814	0.144	SRRM2	s24005	0.522
	CHERP	s20628	0.196	RBM18	s40951	0.64	SUPT6H	s13636	0.708
	CPSF4	s21413	0.56	RBM18	s40952	0.569	SUPT6H	s13634	0.642
	CPSF4	s21411	0.526	RBM18	s40950	0.064	SUPT6H	s13635	0.629
	CPSF4	s21412	0.444	RBM19	s19194	0.686	TDRD10	s43067	0.862
	CPSF4L	s55136	0.629	RBM19	s19195	0.561	TDRD10	s43068	0.528
	CPSF4L	s55135	0.513	RBM19	s19196	0.376	TDRD10	s225577	0.052
	CPSF4L	s229678	0.155	RBM22	s31272	0.547	THOC4	s19853	0.844
	CSDC2	s26059	0.714	RBM22	s31274	0.539	THOC4	s19854	0.782
	CSDC2	s26057	0.611	RBM22	s31273	0.41	THOC4	s19855	0.715
	CSDC2	s26058	0.61	RBM27	s229795	0.772	THUMPD2	s37345	0.696
	DAZL	s3941	0.765	RBM27	s229794	0.759	THUMPD2	s37344	0.552
	DAZL	s3940	0.638	RBM27	s229796	0.111	THUMPD2	s37346	0.263
	DAZL	s3939	0.002	RBM43	s51672	0.826	TIA1	s14133	0.857
	DHX8	s4018	0.645	RBM43	s51671	0.672	TIA1	s14131	0.836
	DHX8	s4016	0.607	RBM43	s226387	0.004	TIA1	s14132	0.138
	DHX8	s4017	0.584	RBM44	s51684	0.991	TLR2	s169	0.842
	EIF2S1	s4555	0.927	RBM44	s51685	0.692	TLR2	s170	0.616
	EIF2S1	s4556	0.801	RBM44	s51683	0.008	TLR2	s168	0.191
	EIF2S1	s4557	0.791	RBM45	s43441	0.672	TUT1	s35028	0.646
	EIF3B	s16492	0.874	RBM45	s43440	0.632	TUT1	s35029	0.529
	EIF3B	s16494	0.853	RBM45	s43442	0.029	TUT1	s35030	0.158
	EIF3B	s16493	0.818	RBM4B	s38191	0.839	U2AF1	s14554	1.041
	EIF3G	s16504	0.907	RBM4B	s38192	0.683	U2AF1	s14553	0.924
	EIF3G	s225017	0.88	RBM4B	s38193	0.089	U2AF1	s14555	0.776
	EIF3G	s16505	0.845	RBM7	s19837	0.855	U2AF2	s22366	0.816
	ELAVL4	s4616	0.55	RBM7	s19836	0.696	U2AF2	s22365	0.782
	ELAVL4	s223474	0.507	RBM7	s19835	0.109	U2AF2	s22364	0.673
	ELAVL4	s4614	0.205	RBM8A	s532199	1.123	U2SURP	s23621	0.582
	HNRNPAB	s6718	0.752	RBM8A	s532200	1.085	U2SURP	s23620	0.58
	HNRNPAB	s6717	0.59	RBM8A	s19292	0.973	U2SURP	s23622	0.138
	HNRNPAB	s6716	0.147	RBMY1A1	s229750	0.634	UPF1	s11926	0.98
	HNRNPK	s6737	0.866	RBMY1A1	s229749	0.607	UPF1	s11928	0.903
	HNRNPK	s6738	0.629	RBMY1A1	s229751	0.034	UPF1	s11927	-0.136
	HNRNPK	s6739	0.343	RC3H1	s45244	0.614	UPF3B	s535069	1.016
	KHDRBS3	s20949	0.695	RC3H1	s45246	0.56	UPF3B	s35212	0.544
	KHDRBS3	s20950	0.613	RC3H1	s45245	0.035	UPF3B	s35213	-0.087
	KHDRBS3	s20948	0.185	RNPS1	s21475	0.624	YBX1	s9733	0.789
	LARP6	s200534	0.873	RPS3	s12256	0.918	YBX1	s9731	0.685
	LARP6	s200532	0.613	RPS3	s12255	0.886	YBX1	s9732	0.414
	LARP6	s200533	0.164	RPS3	s12257	0.835	YTHDC1	s40758	1.221
	LIN28B	s52478	0.56	SF1	s224783	0.809	YTHDC1	s40757	0.633
	LIN28B	s52479	0.507	SF1	s14976	0.729	YTHDC1	s40756	0.538
	LIN28B	s52477	0.05	SF1	s200464	0.694	ZC3H11A	s19125	0.743
	LOC390335	s52785	0.653	SF3A1	s20116	1.057	ZC3H12C	s40048	1.042
	LOC645420	s56033	0.973	SF3A1	s20117	0.851	ZC3H12C	s40049	0.84
	LOC645420	s56033	0.925	SF3A1	s20118	0.79	ZC3H12C	s40050	0.747
	LOC645420	s56035	0.282	SF3B14	s224225	1.003	ZC3H12D	s196064	0.686
	LOC645420	s56035	0.24	SF3B14	s28446	0.79	ZC3H12D	s50668	0.645
	LOC732208	s61581	0.636	SF3B14	s28448	0.144	ZC3H12D	s50669	-0.237
	LOC732208	s200312	0.044	SF3B4	s20050	0.847	ZC3H14	s36557	0.842
	LSM5	s24293	0.738	SF3B4	s20048	0.668	ZC3H14	s36559	0.699
	LSM5	s24294	0.559	SF3B4	s532854	0.661	ZC3H14	s36558	0.529
	LSM5	s223622	0.28	SFPQ	s224606	0.649	ZC3H15	s31667	0.714
	LSM6	s22010	0.715	SFPQ	s12710	0.559	ZC3H15	s31665	0.62
	LSM6	s22009	0.597	SFPQ	s12712	0.434	ZC3H15	s31666	0.486
	LSM6	s22008	0.187	SFRS13A	s21157	0.778	ZC3H18	s42719	0.565
	LSM8	s224230	0.832	SFRS13A	s21156	0.179	ZC3H18	s42717	0.528
	LSM8	s28529	0.752	SFRS3	s12732	1.116	ZC3H18	s42718	0.271
	LSM8	s28528	0.727	SFRS3	s12733	0.599	ZC3H3	s223574	0.721
	MKI67IP	s38967	0.737	SFRS3	s12731	0.333	ZC3H3	s23134	0.629
	MKI67IP	s38965	0.579	SFRS6	s12741	0.752	ZC3H3	s23133	0.327
	MKI67IP	s38966	0.491	SFRS6	s12740	0.575	ZC3H6	s51770	0.693
	NCL	s9314	0.669	SFRS6	s12742	0.289	ZC3H6	s51769	0.59
	NCL	s9313	0.524	SNRPB	s224659	0.899	ZC3H6	s51771	0.038
	NCL	s9312	0.349	SNRPB	s13219	0.884	ZC3H7B	s23430	0.902
	NONO	s9612	0.941	SNRPB	s13221	0.786	ZC3H7B	s23428	0.796
	NONO	s9613	0.663	SNRPC	s13227	0.94	ZC3H7B	s23429	0.076
	NONO	s9614	0.004	SNRPC	s227454	0.65	ZC3HAV1	s32273	0.879
	PABPN1L	s196340	0.541	SNRPC	s13225	0.502	ZC3HAV1	s32272	0.571
	PABPN1L	s52857	0.521	SNRPD1	s224661	0.826	ZC3HAV1	s32274	0.292
	PABPN1L	s196339	0.134	SNRPD1	s13229	0.761	ZC3HAV1L	s40846	0.719
	PNO1	s32353	0.615	SNRPD1	s13230	0.701	ZC3HAV1L	s40847	0.57
	PNO1	s32351	0.591	SNRPD2	s13231	0.755	ZC3HAV1L	s40848	0.354
	PNO1	s32352	0.397	SNRPD2	s13233	0.755	ZFP36	s14977	0.601
	POLR2G	s10812	0.927	SNRPD2	s13232	0.691	ZFP36	s14978	0.563
	POLR2G	s10811	0.89	SNRPD3	s13235	1.002	ZFP36	s14979	0.126
	POLR2G	s10810	0.537	SNRPD3	s13234	0.679	ZFP36L1	s2089	1.056
	PPRC1	s223567	0.817	SNRPD3	s13236	0.515	ZFP36L1	s2091	0.196
	PPRC1	s22993	0.534	SNRPE	s13238	0.894	ZFP36L2	s2093	1.07
	PPRC1	s22992	0.363	SNRPE	s13239	0.753	ZFP36L2	s2094	0.657
	PUF60	s22447	0.797	SNRPEL1	s53906	0.785	ZFP36L2	s2092	-0.057
	PUF60	s22446	0.605	SNRPF	s13242	0.918		s55322	0.806
	PUF60	s223538	0.482	SNRPF	s13240	0.768		s55320	0.76
	RBM11	s28838	0.898	SNRPF	s13241	0.518		s59016	0.551
	RBM11	s28837	0.785	SNRPG	s13243	0.792
	RBM11	s28836	0.056	SNRPG	s13244	0.709
				SNRPG	s13245	0.689
	Gene Symbol	siRNA ID	Growth inhibition effect	Gene Symbol	siRNA ID	Growth inhibition effect	Gene Symbol	siRNA ID	Growth inhibition effect
PANC-1	DHX8	s4017	0.613	RBMX	s26142	0.506	SNRPD3	s13235	0.75
	DHX8	s4016	0.535	RBMX	s26144	0.27	SNRPD3	s13234	0.538
	DHX8	s4018	0.395	RPS3	s12257	0.801	SNRPD3	s13236	0.485
	EIF3B	s16492	0.635	RPS3	s12255	0.603	SNRPE	s13238	0.779
	EIF3B	s16494	0.559	RPS3	s12256	0.526	SNRPE	s13239	0.558
	EIF3B	s16493	0.349	SF3A1	s20118	0.592	SNRPF	s13242	0.753
	EIF3G	s225017	0.729	SF3A1	s20116	0.573	SNRPF	s13240	0.544
	EIF3G	s16504	0.673	SF3A1	s20117	0.435	SNRPF	s13241	0.327
	EIF3G	s16505	0.467	SF3B14	s28446	0.657	SNRPG	s13243	0.736
	LOC645420	s56033	0.719	SF3B14	s224225	0.55	SNRPG	s13244	0.57
	LOC645420	s56033	0.669	SF3B14	s28448	0.35	SNRPG	s13245	0.417
	LOC645420	s56035	0.354	SNRPB	s224659	0.899	TIAL1	s14135	0.565
	LOC645420	s56035	0.291	SNRPB	s13221	0.562	TIAL1	s14136	0.526
	LOC647855	s197572	0.683	SNRPB	s13219	0.443	TIAL1	s14134	0.048
	LOC732208	s200312	0.669	SNRPD1	s13230	0.674	UPF3B	s35213	0.775
	LOC732208	s61581	0.133	SNRPD1	s224661	0.61	UPF3B	s535069	0.537
	RBM25	s33914	0.709	SNRPD1	s13229	-0.101	UPF3B	s35212	0.054
	RBM25	s33912	0.505	SNRPD2	s13233	0.794	ZFP36L1	s2089	0.757
	RBM25	s33913	0.355	SNRPD2	s13232	0.661	ZFP36L1	s2091	-0.373
	RBM8A	s532199	0.757	SNRPD2	s13231	0.597		s55322	0.504
	RBM8A	s532200	0.742					s55320	0.2
	RBM8A	s19292	0.627
	Gene Symbol	siRNA ID	Growth inhibition effect	Gene Symbol	siRNA ID	Growth inhibition effect	Gene Symbol	siRNA ID	Growth inhibition effect
OE33	BICC1	s36913	0.955	NOVA1	s9649	1.266	SNRPB	s224659	0.804
	BICC1	s36915	0.76	NOVA1	s224127	0.665	SNRPB	s13219	0.761
	BICC1	s224846	0.296	NOVA1	s9650	0.158	SNRPB	s13221	0.704
	C14orf181	s53256	0.608	NUPL2	s21877	0.839	SNRPD1	s224661	0.802
	CARHSP1	s24153	0.919	NUPL2	s21879	0.699	SNRPD1	s13229	0.796
	CARHSP1	s24152	0.701	NUPL2	s21878	0.236	SNRPD1	s13230	0.789
	CARHSP1	s24154	0.047	PABPC1	s25664	1.105	SNRPD2	s13233	0.867
	CHERP	s20626	0.735	PABPC1	s25665	0.652	SNRPD2	s13231	0.687
	CHERP	s20627	0.631	PABPC1	s25666	0.5	SNRPD2	s13232	0.613
	CHERP	s20628	0.098	PABPC1L2A	s229301	0.861	SNRPD3	s13235	0.862
	CPEB4	s37203	0.64	PABPC1L2A	s229302	0.587	SNRPD3	s13234	0.75
	CPEB4	s37202	0.525	PABPC1L2A	s229300	0.037	SNRPD3	s13236	0.501
	CPEB4	s37201	0.279	PABPC1L2B	s56255	0.871	SNRPE	s13239	0.818
	CPSF4	s21413	0.537	PABPC1L2B	s56256	0.508	SNRPE	s13238	0.758
	CPSF4	s21412	0.506	PABPC1L2B	s56254	0.057	SNRPEL1	s53906	0.684
	CPSF4	s21411	0.254	PABPC5	s44448	0.899	SNRPF	s13240	0.724
	CSDC2	s26059	0.704	PABPC5	s44449	0.519	SNRPF	s13242	0.713
	CSDC2	s26057	0.633	PABPC5	s44450	0.238	SNRPF	s13241	0.551
	CSDC2	s26058	0.422	PARP10	s39556	0.58	SNRPG	s13244	0.794
	DAZL	s3941	0.755	PARP10	s39557	0.578	SNRPG	s13245	0.698
	DAZL	s3940	0.617	PARP10	s195494	0.195	SNRPG	s13243	0.648
	DAZL	s3939	0	PCBP2	s10099	0.886	SNRPN	s56795	0.853
	DHX8	s4017	1.091	PCBP2	s10098	0.587	SRBD1	s30250	0.603
	DHX8	s4018	0.888	PCBP2	s10097	0.272	SRBD1	s30249	0.556
	DHX8	s4016	0.758	POLR2G	s10812	0.998	SRBD1	s30248	0.035
	EIF2S1	s4555	0.667	POLR2G	s10811	0.952	SUPT6H	s13636	0.883
	EIF2S1	s4556	0.651	POLR2G	s10810	0.634	SUPT6H	s13634	0.769
	EIF2S1	s4557	0.63	PRPF3	s17435	0.56	SUPT6H	s13635	0.616
	EIF3B	s16494	0.932	PRPF3	s17436	0.53	THOC4	s19854	0.788
	EIF3B	s16492	0.817	PRPF3	s530930	0.151	THOC4	s19855	0.646
	EIF3B	s16493	0.683	PUF60	s22446	1.125	THOC4	s19853	0.162
	EIF3G	s16504	0.851	PUF60	s22447	1.046	TIA1	s14133	0.872
	EIF3G	s225017	0.842	PUF60	s223538	0.8	TIA1	s14131	0.621
	EIF3G	s16505	0.771	PUM1	s18682	0.707	TIA1	s14132	-0.011
	FXR2	s18242	0.532	PUM1	s18680	0.55	TLR2	s170	0.804
	FXR2	s18243	0.502	PUM1	s18681	0.405	TLR2	s168	0.537
	FXR2	s18244	0.425	RBM11	s28838	0.702	TLR2	s169	0.305
	HNRNPA1L2	s223347	0.563	RBM11	s28837	0.606	U2AF1	s14553	0.853
	HNRNPA1L2	s195755	0.525	RBM11	s28836	0.4	U2AF1	s14555	0.688
	HNRNPA1L2	s195756	0.122	RBM14	s20407	0.759	U2AF1	s14554	0.682
	HNRNPC	s6720	1.108	RBM14	s20406	0.574	U2AF2	s22364	1.043
	HNRNPC	s6721	1.045	RBM14	s20408	0.129	U2AF2	s22366	0.951
	HNRNPC	s6719	0.843	RBM17	s39812	0.751	U2AF2	s22365	0.839
	HNRNPCL1	s50976	0.989	RBM17	s39813	0.558	U2SURP	s23621	0.593
	HNRNPCL1	s50974	0.984	RBM17	s39814	-0.06	U2SURP	s23620	0.57
	HNRNPCL1	s50975	0.071	RBM22	s31272	0.613	U2SURP	s23622	0.097
	HNRNPH1	s6729	0.938	RBM22	s31273	0.554	UPF1	s11928	0.806
	HNRNPH1	s6730	0.631	RBM22	s31274	0.378	UPF1	s11926	0.646
	HNRNPH1	s6728	0.535	RBM23	s30282	0.619	UPF1	s11927	0.342
	HNRNPK	s6739	0.939	RBM23	s224348	0.571	UPF3B	s535069	1.208
	HNRNPK	s6737	0.884	RBM23	s30280	0.063	UPF3B	s35213	0.793
	HNRNPK	s6738	0.488	RBM25	s33914	0.816	UPF3B	s35212	0.124
	HNRNPR	s19979	0.777	RBM25	s33912	0.647	YBX1	s9733	1.002
	HNRNPR	s19980	0.656	RBM25	s33913	0.593	YBX1	s9731	0.975
	HNRNPR	s19981	0.185	RBM28	s30243	0.601	YBX1	s9732	0.372
	LARP1	s23665	0.707	RBM28	s30242	0.531	YTHDC1	s40758	0.843
	LARP1	s23667	0.555	RBM28	s30244	0.34	YTHDC1	s40757	0.798
	LARP1	s23666	0.162	RBM39	s18416	0.828	YTHDC1	s40756	0.566
	LARP1B	s30247	0.564	RBM39	s18417	0.545	ZC3H11A	s19125	0.645
	LARP1B	s30246	0.545	RBM39	s18418	0.25	ZC3H12B	s226314	0.558
	LARP1B	s30245	0.157	RBM4	s11861	0.736	ZC3H12B	s50748	0.507
	LARP4B	s23226	0.815	RBM4	s11862	0.523	ZC3H12B	s226316	0.102
	LARP4B	s23228	0.572	RBM4	s11863	-0.03	ZC3H12C	s40048	1.137
	LARP4B	s23227	0.409	RBM8A	s532200	1.154	ZC3H12C	s40050	0.568
	LARP6	s200533	0.66	RBM8A	s19292	1.124	ZC3H12C	s40049	0.08
	LARP6	s200532	0.537	RBM8A	s532199	1.069	ZC3H12D	s50668	0.82
	LARP6	s200534	0.269	RBMS2	s11869	0.598	ZC3H12D	s196064	0.519
	LEMD3	s24158	0.679	RBMS2	s11867	0.521	ZC3H12D	s50669	0.066
	LEMD3	s527437	0.533	RBMS2	s11868	0.087	ZC3H15	s31666	0.69
	LEMD3	s527439	0.298	RBMX	s26142	0.975	ZC3H15	s31665	0.626
	LIN28B	s52477	0.598	RBMX	s26144	0.954	ZC3H15	s31667	0.537
	LIN28B	s52478	0.57	RPS3	s12257	0.798	ZC3H18	s42717	0.716
	LIN28B	s52479	0.469	RPS3	s12255	0.782	ZC3H18	s42719	0.629
	LOC645420	s56033	0.996	RPS3	s12256	0.745	ZC3H18	s42718	0.346
	LOC645420	s56033	0.95	RRP7A	s26190	0.864	ZC3H4	s23292	0.674
	LOC645420	s56035	0.939	RRP7A	s26192	0.603	ZC3H4	s23293	0.653
	LOC645420	s56035	0.85	RRP7A	s226119	0.247	ZC3H4	s23294	0.645
	LOC732208	s61581	0.579	SF1	s200464	0.848	ZC3H7B	s23430	0.992
	LOC732208	s200312	0.401	SF1	s14976	0.677	ZC3H7B	s23428	0.869
	LSM2	s33744	0.62	SF1	s224783	0.393	ZC3H7B	s23429	0.416
	LSM2	s33743	0.611	SF3A1	s20116	0.89	ZC3HAV1L	s40847	0.576
	LSM2	s33745	0.375	SF3A1	s20117	0.793	ZC3HAV1L	s40848	0.508
	LSM3	s26066	0.669	SF3A1	s20118	0.637	ZC3HAV1L	s40846	0.104
	LSM3	s26068	0.278	SF3B14	s224225	0.685	ZFP36L1	s2089	1.072
	LSM4	s24521	0.837	SF3B14	s28446	0.606	ZFP36L1	s2091	0.371
	LSM4	s24522	0.573	SF3B14	s28448	0.106	ZFP36L2	s2092	0.738
	LSM4	s24520	0.452	SF3B4	s20048	0.777	ZFP36L2	s2093	0.703
	MKI67IP	s38967	0.699	SF3B4	s532854	0.634	ZFP36L2	s2094	0.283
	MKI67IP	s38966	0.557	SF3B4	s20050	0.387	ZGPAT	s195478	0.716
	MKI67IP	s38965	0.468	SFPQ	s224606	0.731	ZGPAT	s39186	0.651
	MKRN1	s24196	0.801	SFPQ	s12710	0.509	ZGPAT	s39187	0.042
	MKRN1	s24194	0.511	SFPQ	s12712	0.356	ZNF74	s15114	0.928
	MKRN1	s24195	0.09	SFRS13A	s21157	0.907	ZNF74	s15116	0.647
	MOV10L1	s28996	0.666	SFRS13A	s21156	0.347	ZNF74	s224787	0.518
	MOV10L1	s28994	0.585	SFRS2	s12730	0.685	ZRANB2	s18004	0.875
	MOV10L1	s28995	0.142	SFRS2	s12728	0.582	ZRANB2	s18005	0.685
	NIP7	s28072	0.751	SFRS2	s12729	0.051	ZRANB2	s18003	0.279
	NIP7	s28073	0.704	SFSWAP	s12748	0.593	ZRSR2	s15737	0.598
	NIP7	s28074	0.323	SFSWAP	s12747	0.508	ZRSR2	s15738	0.521
	NONO	s9614	0.809	SFSWAP	s12746	0.082	ZRSR2	s15736	0.296
	NONO	s9612	0.804	similar to FUS interacting protein (serine-arginine rich) 1	s57795	0.513
	NONO	s9613	0.542
	Gene Symbol	siRNA ID	Growth inhibition effect	Gene Symbol	siRNA ID	Growth inhibition effect	Gene Symbol	siRNA ID	Growth inhibition effect
KYSE-70	EIF3B	s16494	0.66	RNPS1	s21475	0.509	SNRPE	s13238	0.744
	EIF3B	s16493	0.658	RPS3	s12256	0.853	SNRPE	s13239	0.643
	EIF3B	s16492	0.64	RPS3	s12257	0.85	SNRPEL1	s53906	0.569
	EIF3G	s16504	0.79	RPS3	s12255	0.719	SNRPF	s13242	0.653
	EIF3G	s16505	0.708	SF3A1	s20116	0.607	SNRPF	s13240	0.609
	EIF3G	s225017	0.676	SF3A1	s20118	0.541	SNRPF	s13241	0.334
	LARP1	s23665	0.579	SF3A1	s20117	0.511	SNRPG	s13243	0.56
	LARP1	s23667	0.551	SF3B4	s20048	0.592	SNRPG	s13244	0.501
	LARP1	s23666	0.266	SF3B4	s532854	0.589	SNRPG	s13245	0.361
	LOC390335	s52785	0.519	SF3B4	s20050	0.562	SRRM1	s20020	0.545
	NIP7	s28073	0.673	SFRS13A	s21157	0.523	SRRM1	s20018	0.538
	NIP7	s28072	0.517	SFRS13A	s21156	0.418	SRRM1	s20019	0.208
	NIP7	s28074	0.278	SNRPB	s224659	0.684	SUPT6H	s13635	0.727
	NONO	s9613	0.558	SNRPB	s13221	0.577	SUPT6H	s13636	0.717
	NONO	s9612	0.505	SNRPB	s13219	0.507	SUPT6H	s13634	0.545
	NONO	s9614	0.461	SNRPD1	s224661	0.645		s55322	0.656
	POLR2G	s10812	0.697	SNRPD1	s13230	0.62		s59016	0.569
	POLR2G	s10811	0.573	SNRPD1	s13229	0.521		s55320	0.234
	POLR2G	s10810	0.35	SNRPD2	s13233	0.682
	PUF60	s223538	0.725	SNRPD2	s13232	0.574
	PUF60	s22446	0.504	SNRPD2	s13231	0.471
	PUF60	s22447	0.319
