# Supplementary material for: The Identification of RNA-Binding Proteins Functionally Associated with Tumor Progression in Gastrointestinal Cancer
Source: Cancers (Basel). 2021 Jun 24;13(13):3165. doi: 10.3390/cancers13133165 (PMC8269357; doi:10.3390/cancers13133165)
Supplement: Supplementary file 1 [file cancers-13-03165-s001.zip › Supplementary information/Supplemental table s20.xlsx]

## Sheet: Sheet1
The registered mutation in HCT116
Gene	Transcript	AA Mutation	CDS Mutation	Zygosity	Validated	Type	Position
ACIN1	ENST00000262710.5	p.?	c.2298-24A>C	Heterozygous	Unverified	Unknown	14:23069641..23069641
ACO1	ENST00000309951.7	p.T263I	c.788C>T	Heterozygous	Verified	Substitution - Missense	9:32419167..32419167
	ENST00000309951.7	p.Q657=	c.1971G>A	Heterozygous	Unverified	Substitution - coding silent	9:32434573..32434573
AKAP1	ENST00000621116.4	p.G31Afs*18	c.90del	Heterozygous	Verified	Deletion - Frameshift	17:57105554..57105554
	ENST00000621116.4	p.F157S	c.470T>C	Heterozygous	Verified	Substitution - Missense	17:57105934..57105934
ALKBH8	ENST00000417449.6	p.I663V	c.1987A>G	Heterozygous	Unverified	Substitution - Missense	11:107504675..107504675
ANKRD17	ENST00000358602.8	p.?	c.4574-422G>A	Heterozygous	Unverified	Unknown	4:73098942..73098942
	ENST00000358602.8	p.?	c.1234+48T>C	Heterozygous	Unverified	Unknown	4:73153832..73153832
ASCC1	ENST00000342444.8	p.?	c.573+6467T>C	Heterozygous	Unverified	Unknown	10:72190344..72190344
BICC1	ENST00000373886.7	p.H105=	c.315T>C	Heterozygous	Unverified	Substitution - coding silent	10:58785008..58785008
	ENST00000373886.7	p.?	c.1047+27A>T	Heterozygous	Unverified	Unknown	10:58789960..58789960
CCAR1	ENST00000265872.10	p.?	c.73+86G>A	Heterozygous	Unverified	Unknown	10:68722663..68722663
	ENST00000265872.10	p.?	c.1920+22T>C	Heterozygous	Unverified	Unknown	10:68757399..68757399
CELF2	ENST00000542579.5	p.N359D	c.1075A>G	Heterozygous	Unverified	Substitution - Missense	10:11314237..11314237
	ENST00000542579.5	p.?	c.1097-2305del	Heterozygous	Unverified	Unknown	10:11318884..11318884
CELF4	ENST00000420428.6	p.?	c.286+58A>G	Heterozygous	Unverified	Unknown	18:37565298..37565298
CLASRP	ENST00000221455.7	p.P95Lfs*81	c.284del	Heterozygous	Verified	Deletion - Frameshift	19:45052877..45052877
CPEB3	ENST00000614585.4	p.?	c.1005+51G>A	Heterozygous	Unverified	Unknown	10:92239295..92239295
DAZL	ENST00000250863.12	p.H143R	c.428A>G	Heterozygous	Verified	Substitution - Missense	3:16596880..16596880
EIF3B	ENST00000360876.8	p.?	c.1614+54C>T	Homozygous	Unverified	Unknown	7:2369736..2369736
	ENST00000360876.8	p.?	c.*414G>A	Heterozygous	Unverified	Unknown	7:2380603..2380603
EIF4H	ENST00000265753.12	p.R183H	c.548G>A	Heterozygous	Unverified	Substitution - Missense	7:74194819..74194819
ENOX1	ENST00000261488.10	p.?	c.209-8C>G	Heterozygous	Unverified	Unknown	13:43361460..43361460
ENOX2	ENST00000338144.7	p.?	c.1702-3C>T	Homozygous	Unverified	Unknown	X:130625448..130625448
ESRP1	ENST00000433389.7	p.T667=	c.2001A>G	Heterozygous	Unverified	Substitution - coding silent	8:94696881..94696881
FMR1	ENST00000370475.8	p.W80L	c.239G>T	Heterozygous	Unverified	Substitution - Missense	X:147928362..147928362
	ENST00000370475.8	p.?	c.1472-19A>T	Homozygous	Unverified	Unknown	X:147944850..147944850
FUBP1	ENST00000370768.6	p.?	c.1705+117A>G	Heterozygous	Unverified	Unknown	1:77956455..77956455
FXR1	ENST00000357559.8	p.?	c.1603+733del	Heterozygous	Unverified	Unknown	3:180971091..180971091
	ENST00000357559.8	p.?	c.1604-21T>C	Heterozygous	Unverified	Unknown	3:180975292..180975292
FXR2	ENST00000250113.11	p.V672A	c.2015T>C	Heterozygous	Unverified	Substitution - Missense	17:7591837..7591837
	ENST00000250113.11	p.E383=	c.1149G>A	Heterozygous	Unverified	Substitution - coding silent	17:7593584..7593584
GAPDH	ENST00000229239.9	p.I69T	c.206T>C	Heterozygous	Unverified	Substitution - Missense	12:6536760..6536760
HDLBP	ENST00000391975.5	p.R255H	c.764G>A	Heterozygous	Verified	Substitution - Missense	2:241256293..241256293
	ENST00000391975.5	p.?	c.450+3G>A	Heterozygous	Unverified	Unknown	2:241262708..241262708
HNRNPC	ENST00000554455.5	p.R135W	c.403A>T	Heterozygous	Verified	Substitution - Missense	14:21230320..21230320
	ENST00000554455.5	p.?	c.677-82C>T	Heterozygous	Unverified	Unknown	14:21211648..21211648
	ENST00000554455.5	p.?	c.404+64G>T	Heterozygous	Unverified	Unknown	14:21230255..21230255
HNRNPK	ENST00000376263.7	p.P315del	c.942_944del	Heterozygous	Verified	Deletion - In frame	9:83971902..83971904
HNRNPLL	ENST00000449105.7	p.T149I	c.446C>T	Heterozygous	Unverified	Substitution - Missense	2:38585744..38585744
HNRNPR	ENST00000374616.7	p.?	c.157+152T>C	Heterozygous	Unverified	Unknown	1:23340700..23340700
HTATSF1	ENST00000535601.5	p.E466Nfs*26	c.1395del	Heterozygous	Verified	Deletion - Frameshift	X:136511140..136511140
IREB2	ENST00000258886.12	p.Y556=	c.1668C>T	Heterozygous	Unverified	Substitution - coding silent	15:78485799..78485799
KHDRBS1	ENST00000327300.11	p.?	c.771+125T>C	Heterozygous	Unverified	Unknown	1:32033459..32033459
KHDRBS3	ENST00000355849.9	p.?	c.890+18051C>T	Heterozygous	Unverified	Unknown	8:135625088..135625088
LARP1	ENST00000336314.8	p.?	c.206-34134del	Heterozygous	Unverified	Unknown	5:154756191..154756191
MATR3	ENST00000361059.7	p.R192C	c.574C>T	Heterozygous	Unverified	Substitution - Missense	5:139307989..139307989
	ENST00000361059.7	p.?	c.2149-26del	Heterozygous	Unverified	Unknown	5:139325414..139325414
MBNL1	ENST00000282486.10	p.?	c.174+180T>C	Heterozygous	Unverified	Unknown	3:152300547..152300547
MCM3AP	ENST00000397708.1	p.E1021*	c.3061G>T	Heterozygous	Unverified	Substitution - Nonsense	21:46265494..46265494
	ENST00000397708.1	p.?	c.5427-26A>G	Heterozygous	Unverified	Unknown	21:46241043..46241043
	ENST00000397708.1	p.?	c.5426+400C>T	Heterozygous	Unverified	Unknown	21:46242402..46242402
MEX3B	ENST00000329713.4	p.?	c.*3G>A	Heterozygous	Unverified	Unknown	15:82043157..82043157
MEX3D	ENST00000402693.4	p.G272E	c.815G>A	Heterozygous	Unverified	Substitution - Missense	19:1556704..1556704
	ENST00000402693.4	p.?	c.596-6G>A	Heterozygous	Unverified	Unknown	19:1556929..1556929
MOV10L1	ENST00000262794.9	p.?	c.1748-110T>A	Heterozygous	Unverified	Unknown	22:50126092..50126092
MTHFSD	ENST00000360900.10	p.T83Hfs*9	c.247del	Heterozygous	Verified	Deletion - Frameshift	16:86548574..86548574
NCL	ENST00000322723.8	p.E379D	c.1137G>C	Heterozygous	Verified	Substitution - Missense	2:231459029..231459029
NOP9	ENST00000267425.7	p.R575G	c.1723A>G	Heterozygous	Verified	Substitution - Missense	14:24304568..24304568
PAN3	ENST00000380958.7	p.?	c.553-111T>G	Heterozygous	Unverified	Unknown	13:28176382..28176382
	ENST00000380958.7	p.?	c.1001-97A>G	Heterozygous	Unverified	Unknown	13:28256195..28256195
PARN	ENST00000437198.6	p.?	c.1670+11272T>C	Heterozygous	Unverified	Unknown	16:14471366..14471366
	ENST00000437198.6	p.?	c.703-92A>G	Heterozygous	Unverified	Unknown	16:14604318..14604318
	ENST00000437198.6	p.?	c.20-37G>A	Heterozygous	Unverified	Unknown	16:14629711..14629711
PCBP1	ENST00000303577.6	p.?	c.-68C>A	Heterozygous	Unverified	Unknown	2:70087676..70087676
PCBP3	ENST00000400314.5	p.?	c.717+583C>T	Heterozygous	Unverified	Unknown	21:45918212..45918212
PDCD11	ENST00000369797.7	p.?	c.3667+118T>C	Heterozygous	Unverified	Unknown	10:103434468..103434468
PNPT1	ENST00000447944.6	p.K630Nfs*8	c.1890del	Heterozygous	Verified	Deletion - Frameshift	2:55644659..55644659
PPP1R10	ENST00000376511.6	p.?	c.1261+26G>T	Heterozygous	Unverified	Unknown	6:30604327..30604327
	ENST00000376511.6	p.A333=	c.999C>T	Heterozygous	Unverified	Substitution - coding silent	6:30604691..30604691
PRPF3	ENST00000324862.6	p.T29M	c.86C>T	Heterozygous	Verified	Substitution - Missense	1:150325028..150325028
PSPC1	ENST00000338910.8	p.?	c.675-89T>C	Heterozygous	Unverified	Unknown	13:19759507..19759507
PUF60	ENST00000526683.5	p.C255Y	c.764G>A	Heterozygous	Unverified	Substitution - Missense	8:143817915..143817915
PUM1	ENST00000426105.6	p.?	c.2994+165G>A	Heterozygous	Unverified	Unknown	1:30945181..30945181
PUM3	ENST00000397885.2	p.?	c.1035+6T>C	Heterozygous	Unverified	Unknown	9:2827067..2827067
QKI	ENST00000361752.7	p.K134Rfs*14	c.401del	Heterozygous	Unverified	Deletion - Frameshift	6:163478895..163478895
RALYL	ENST00000517638.5	p.E289G	c.866A>G	Heterozygous	Unverified	Substitution - Missense	8:84887745..84887745
RAVER2	ENST00000371072.8	p.P489T	c.1465C>A	Heterozygous	Unverified	Substitution - Missense	1:64807298..64807298
RBFOX1	ENST00000422070.8	p.?	c.1060-5185A>G	Heterozygous	Unverified	Unknown	16:7671589..7671589
RBFOX2	ENST00000438146.6	p.?	c.1311+17C>T	Heterozygous	Unverified	Unknown	22:35745906..35745906
	ENST00000438146.6	p.?	c.187-5838T>C	Heterozygous	Unverified	Unknown	22:35944735..35944735
RBM15B	ENST00000563281.1	p.S844Pfs*27	c.2529del	Heterozygous	Verified	Deletion - Frameshift	3:51393928..51393928
RBM17	ENST00000446108.5	p.A282T	c.844G>A	Heterozygous	Verified	Substitution - Missense	10:6112349..6112349
RBM18	ENST00000417201.3	p.R177Gfs*21	c.529del	Heterozygous	Verified	Deletion - Frameshift	9:122241934..122241934
RBM19	ENST00000545145.6	p.?	c.2559-55A>G	Heterozygous	Unverified	Unknown	12:113858951..113858951
RBM20	ENST00000369519.3	p.Y1110H	c.3328T>C	Heterozygous	Unverified	Substitution - Missense	10:110823491..110823491
RBM23	ENST00000359890.7	p.M334I	c.1002G>T	Heterozygous	Verified	Substitution - Missense	14:22902311..22902311
RBM25	ENST00000261973.11	p.R327Q	c.980G>A	Heterozygous	Unverified	Substitution - Missense	14:73103304..73103304
RBM39	ENST00000253363.10	p.R87*	c.259C>T	Heterozygous	Verified	Substitution - Nonsense	20:35731978..35731978
	ENST00000253363.10	p.?	c.1225+126C>T	Heterozygous	Unverified	Unknown	20:35709098..35709098
	ENST00000253363.10	p.?	c.101+50T>C	Heterozygous	Unverified	Unknown	20:35738918..35738918
RBM42	ENST00000262633.8	p.Q152Rfs*54	c.454del	Heterozygous	Unverified	Deletion - Frameshift	19:35632947..35632947
RBM43	ENST00000331426.5	p.V348A	c.1043T>C	Heterozygous	Unverified	Substitution - Missense	2:151250937..151250937
RBM44	ENST00000316997.8	p.G795E	c.2384G>A	Heterozygous	Unverified	Substitution - Missense	2:237824351..237824351
RBM45	ENST00000286070.9	p.?	c.1069-79T>A	Heterozygous	Unverified	Unknown	2:178124048..178124048
RBM6	ENST00000266022.8	p.G1085=	c.3255C>T	Heterozygous	Unverified	Substitution - coding silent	3:50077016..50077016
RBMS3	ENST00000383767.6	p.?	c.1051-39A>G	Heterozygous	Unverified	Unknown	3:29944168..29944168
RNF113B	ENST00000267291.6	p.R61W	c.181C>T	Homozygous	Verified	Substitution - Missense	13:98177056..98177056
RNPC3	ENST00000533099.5	p.M465V	c.1393A>G	Heterozygous	Unverified	Substitution - Missense	1:103550972..103550972
SAFB2	ENST00000252542.8	p.R476*	c.1426C>T	Heterozygous	Verified	Substitution - Nonsense	19:5604807..5604807
SCAF4	ENST00000286835.11	p.P250Hfs*96	c.749del	Heterozygous	Verified	Deletion - Frameshift	21:31701028..31701028
	ENST00000286835.11	p.R71=	c.211C>A	Heterozygous	Unverified	Substitution - coding silent	21:31703875..31703875
SCAF8	ENST00000417268.3	p.?	c.2594-10T>C	Heterozygous	Unverified	Unknown	6:154831929..154831929
SF1	ENST00000377387.5	p.S145I	c.434G>T	Heterozygous	Verified	Substitution - Missense	11:64776599..64776599
SF3B4	ENST00000271628.8	p.?	c.706+29C>T	Heterozygous	Unverified	Unknown	1:149926347..149926347
SFSWAP	ENST00000541286.5	p.?	c.2691-186C>T	Heterozygous	Unverified	Unknown	12:131796992..131796992
SLIRP	ENST00000557342.5	p.?	c.97+62G>A	Heterozygous	Unverified	Unknown	14:77708270..77708270
SLTM	ENST00000380516.6	p.?	c.561+169G>A	Heterozygous	Unverified	Unknown	15:58912394..58912394
SNRPN	ENST00000645002.1	p.?	c.-160T>C	Heterozygous	Unverified	Unknown	15:24968066..24968066
	ENST00000645002.1	p.?	c.155+34C>T	Heterozygous	Unverified	Unknown	15:24975543..24975543
SRSF6	ENST00000244020.4	p.S222Vfs*68	c.664del	Heterozygous	Verified	Deletion - Frameshift	20:43460588..43460588
SUGP1	ENST00000247001.9	p.?	c.1244-59A>G	Heterozygous	Unverified	Unknown	19:19280350..19280350
SUGP2	ENST00000600377.1	p.A229D	c.686C>A	Heterozygous	Verified	Substitution - Missense	19:19025704..19025704
SUPT6H	ENST00000314616.10	p.R817W	c.2449C>T	Heterozygous	Verified	Substitution - Missense	17:28684923..28684923
	ENST00000314616.10	p.?	c.3971-132A>G	Heterozygous	Unverified	Unknown	17:28696712..28696712
SYNJ2	ENST00000355585.8	p.P1113Lfs*5	c.3338del	Heterozygous	Unverified	Deletion - Frameshift	6:158086984..158086984
	ENST00000262715.9	p.R1488W	c.4462C>T	Heterozygous	Verified	Substitution - Missense	14:20381649..20381649
TEP1	ENST00000262715.9	p.A1614=	c.4842T>C	Heterozygous	Unverified	Substitution - coding silent	14:20380396..20380396
TIAL1	ENST00000369093.6	p.?	c.129+97A>G	Heterozygous	Unverified	Unknown	10:119588055..119588055
TMEM63A	ENST00000366835.7	p.G305D	c.914G>A	Heterozygous	Verified	Substitution - Missense	1:225862492..225862492
	ENST00000366835.7	p.?	c.515-90C>A	Heterozygous	Unverified	Unknown	1:225867253..225867253
TNRC6A	ENST00000395799.7	p.?	c.5374-75C>T	Heterozygous	Unverified	Unknown	16:24822799..24822799
TOE1	ENST00000372090.5	p.?	c.493-12A>G	Heterozygous	Unverified	Unknown	1:45342372..45342372
TROVE2	ENST00000367446.7	p.?	c.802-39C>T	Heterozygous	Unverified	Unknown	1:193076462..193076462
U2AF2	ENST00000308924.8	p.?	c.230+89C>T	Heterozygous	Unverified	Unknown	19:55660310..55660310
UNK	ENST00000589666.5	p.?	c.622+105G>A	Heterozygous	Unverified	Unknown	17:75812690..75812690
	ENST00000589666.5	p.?	c.961+94A>G	Heterozygous	Unverified	Unknown	17:75815347..75815347
UPF1	ENST00000599848.5	p.?	c.462-140G>T	Heterozygous	Unverified	Unknown	19:18849935..18849935
YBX2	ENST00000007699.9	p.A259V	c.776C>T	Heterozygous	Verified	Substitution - Missense	17:7290040..7290040
YTHDC2	ENST00000161863.8	p.?	c.945+152C>T	Heterozygous	Unverified	Unknown	5:113534559..113534559
	ENST00000161863.8	p.?	c.1867+11G>A	Heterozygous	Unverified	Unknown	5:113553370..113553370
YTHDF1	ENST00000370339.7	p.?	c.132+18G>A	Heterozygous	Unverified	Unknown	20:63213846..63213846
YTHDF3	ENST00000621413.4	p.T555A	c.1663A>G	Heterozygous	Unverified	Substitution - Missense	8:63187665..63187665
ZC3H12B	ENST00000338957.4	p.S712=	c.2136C>T	Homozygous	Unverified	Substitution - coding silent	X:65502834..65502834
ZC3H13	ENST00000242848.8	p.S1433F	c.4298C>T	Heterozygous	Verified	Substitution - Missense	13:45967527..45967527
ZC3H14	ENST00000251038.9	p.?	c.*15256del	Heterozygous	Verified	Unknown	14:88627007..88627007
ZC3H18	ENST00000452588.6	p.?	c.1970+5G>A	Heterozygous	Unverified	Unknown	16:88624067..88624067
	ENST00000452588.6	p.?	c.2638+93T>C	Heterozygous	Unverified	Unknown	16:88628947..88628947
ZC3H3	ENST00000262577.5	p.P199H	c.596C>A	Heterozygous	Verified	Substitution - Missense	8:143538771..143538771
ZC3H7A	ENST00000396516.6	p.?	c.585+129A>G	Heterozygous	Unverified	Unknown	16:11776191..11776191
ZC3H7B	ENST00000352645.4	p.?	c.1665+42C>A	Heterozygous	Unverified	Unknown	22:41346250..41346250
ZFP36	ENST00000597629.1	p.?	c.43-119C>T	Heterozygous	Unverified	Unknown	19:39407624..39407624
	ENST00000597629.1	p.F170=	c.510C>T	Heterozygous	Unverified	Substitution - coding silent	19:39408210..39408210
ZFP36L1	ENST00000439696.2	p.G33Vfs*47	c.98del	Heterozygous	Verified	Deletion - Frameshift	14:68790456..68790456
