# Supplementary material for: The Identification of RNA-Binding Proteins Functionally Associated with Tumor Progression in Gastrointestinal Cancer
Source: Cancers (Basel). 2021 Jun 24;13(13):3165. doi: 10.3390/cancers13133165 (PMC8269357; doi:10.3390/cancers13133165)
Supplement: Supplementary file 1 [file cancers-13-03165-s001.zip › Supplementary information/Supplemental table s21.xlsx]

## Sheet: Sheet1
The registered mutation in SW480
Gene	Transcript	Census Tier 1	AA Mutation	CDS Mutation	Somatic status	Zygosity	Validated	Type	Position
ANKRD17	ENST00000358602.8	No	p.P1701S	c.5101C>T	Unknown	Heterozygous	Unverified	Substitution - Missense	4:73097193..73097193
KRR1	ENST00000229214.8	No	p.L222F	c.666A>C	Previously Reported	Heterozygous	Unverified	Substitution - Missense	12:75504069..75504069
PARP12	ENST00000263549.7	No	p.S504I	c.1511G>T	Unknown	Heterozygous	Unverified	Substitution - Missense	7:140027393..140027393
RBFOX2	ENST00000438146.6	No	p.V306=	c.918G>A	Unknown	Heterozygous	Unverified	Substitution - coding silent	22:35761248..35761248
RBMXL2	ENST00000306904.6	No	p.S222=	c.666C>T	Unknown	Heterozygous	Unverified	Substitution - coding silent	11:7089786..7089786
SRRM2	ENST00000301740.12	No	p.F1202=	c.3606C>T	Unknown	Homozygous	Unverified	Substitution - coding silent	16:2764134..2764134
