# Supplementary material for: The Identification of RNA-Binding Proteins Functionally Associated with Tumor Progression in Gastrointestinal Cancer
Source: Cancers (Basel). 2021 Jun 24;13(13):3165. doi: 10.3390/cancers13133165 (PMC8269357; doi:10.3390/cancers13133165)
Supplement: Supplementary file 1 [file cancers-13-03165-s001.zip › Supplementary information/Supplemental table s22.xlsx]

## Sheet: Sheet1
The registered mutation in SUIT-2
Gene	Transcript	Census Tier 1	AA Mutation	CDS Mutation	Somatic status	Zygosity	Validated	Type	Position
AKAP1	ENST00000621116.4	No	p.P446=	c.1338C>T	Unknown	Heterozygous	Unverified	Substitution - coding silent	17:57106802..57106802
BOLL	ENST00000321801.11	No	p.?	c.589-85A>G	Unknown	Heterozygous	Unverified	Unknown	2:197757485..197757485
ELAVL2	ENST00000397312.6	No	p.?	c.334-43G>C	Unknown	Heterozygous	Unverified	Unknown	9:23705114..23705114
ELAVL4	ENST00000357083.8	No	p.?	c.882-184C>A	Unknown	Heterozygous	Unverified	Unknown	1:50200667..50200667
FUS	ENST00000254108.11	Yes	p.S57del	c.170_172del	Unknown	Heterozygous	Verified	Deletion - In frame	16:31182644..31182646
HNRNPH1	ENST00000356731.9	No	p.?	c.1208-62C>T	Unknown	Heterozygous	Unverified	Unknown	5:179616280..179616280
KHDRBS2	ENST00000281156.4	No	p.?	c.811-154G>T	Unknown	Homozygous	Unverified	Unknown	6:61732918..61732918
KIN	ENST00000379562.8	No	p.?	c.209+28T>G	Unknown	Heterozygous	Unverified	Unknown	10:7783053..7783053
LARP4B	ENST00000612396.4	No	p.?	c.82-95T>C	Unknown	Heterozygous	Unverified	Unknown	10:884601..884601
LCP2	ENST00000046794.9	No	p.?	c.141+52C>T	Unknown	Heterozygous	Unverified	Unknown	5:170293258..170293258
PARP10	ENST00000525773.5	No	p.G22E	c.65G>A	Unknown	Heterozygous	Unverified	Substitution - Missense	8:143986207..143986207
PARP14	ENST00000474629.6	No	p.?	c.4001-115G>A	Unknown	Heterozygous	Unverified	Unknown	3:122717956..122717956
PDCD11	ENST00000369797.7	No	p.L469P	c.1406T>C	Unknown	Heterozygous	Unverified	Substitution - Missense	10:103415039..103415039
QKI	ENST00000361752.7	Yes	p.?	c.547-101T>A	Unknown	Heterozygous	Unverified	Unknown	6:163561881..163561881
RBM20	ENST00000369519.3	No	p.?	c.2550+151A>T	Unknown	Heterozygous	Unverified	Unknown	10:110813098..110813098
RBM25	ENST00000261973.11	No	p.?	c.868-4C>T	Unknown	Heterozygous	Unverified	Unknown	14:73103188..73103188
RBM27	ENST00000265271.6	No	p.?	c.1740-65G>T	Unknown	Heterozygous	Unverified	Unknown	5:146260680..146260680
RBM38	ENST00000356208.9	No	p.?	c.361+151C>G	Unknown	Homozygous	Unverified	Unknown	20:57392928..57392928
RBM44	ENST00000316997.8	No	p.?	c.2603+66C>T	Unknown	Heterozygous	Unverified	Unknown	2:237827569..237827569
RBM5	ENST00000347869.7	No	p.?	c.1192+57A>G	Unknown	Homozygous	Unverified	Unknown	3:50108361..50108361
RBM6	ENST00000266022.8	No	p.?	c.2130+53C>T	Unknown	Heterozygous	Unverified	Unknown	3:50058615..50058615
SUGP1	ENST00000247001.9	No	p.?	c.1244-54C>T	Unknown	Heterozygous	Unverified	Unknown	19:19280345..19280345
THUMPD2	ENST00000505747.5	No	p.?	c.1187+35G>A	Unknown	Heterozygous	Unverified	Unknown	2:39744335..39744335
THUMPD3	ENST00000345094.7	No	p.Q504Hfs*8	c.1512del	Unknown	Heterozygous	Verified	Deletion - Frameshift	3:9384676..9384676
YTHDC2	ENST00000161863.8	No	p.?	c.3245-114A>G	Unknown	Heterozygous	Unverified	Unknown	5:113579472..113579472
ZC3H6	ENST00000409871.5	No	p.Q291E	c.871C>G	Unknown	Heterozygous	Unverified	Substitution - Missense	2:112317227..112317227
ZC3H7B	ENST00000352645.4	No	p.?	c.1139-125G>A	Unknown	Heterozygous	Unverified	Unknown	22:41340963..41340963
