# Supplementary material for: The Identification of RNA-Binding Proteins Functionally Associated with Tumor Progression in Gastrointestinal Cancer
Source: Cancers (Basel). 2021 Jun 24;13(13):3165. doi: 10.3390/cancers13133165 (PMC8269357; doi:10.3390/cancers13133165)
Supplement: Supplementary file 1 [file cancers-13-03165-s001.zip › Supplementary information/Supplemental table s23.xlsx]

## Sheet: Sheet1
The registered mutation in PANC-1
Gene	Transcript	Census Tier 1	AA Mutation	CDS Mutation	Somatic status	Zygosity	Validated	Type	Position
IGF2BP3	ENST00000258729.7	No	p.?	c.285+3599G>A	Unknown	Heterozygous	Unverified	Unknown	7:23415177..23415177
MCTS1	ENST00000371315.3	No	p.?	c.467+20C>T	Unknown	Homozygous	Unverified	Unknown	X:120611098..120611098
NONO	ENST00000276079.12	Yes	p.?	c.1131+58T>C	Unknown	Homozygous	Unverified	Unknown	X:71297996..71297996
PARP12	ENST00000263549.7	No	p.?	c.1498-125T>C	Unknown	Heterozygous	Unverified	Unknown	7:140027531..140027531
RBM12	ENST00000374114.7	No	p.S242L	c.725C>T	Unknown	Homozygous	Unverified	Substitution - Missense	20:35654598..35654598
RBM20	ENST00000369519.3	No	p.R589Q	c.1766G>A	Unknown	Heterozygous	Unverified	Substitution - Missense	10:110799884..110799884
RBMX2	ENST00000305536.10	No	p.?	c.304-62C>T	Unknown	Heterozygous	Unverified	Unknown	X:130411286..130411286
SAFB2	ENST00000252542.8	No	p.?	c.1195+73A>T	Unknown	Heterozygous	Unverified	Unknown	19:5610566..5610566
SAMD4B	ENST00000314471.10	No	p.?	c.1531-134A>T	Unknown	Heterozygous	Unverified	Unknown	19:39379832..39379832
SUPT6H	ENST00000314616.10	No	p.R810Q	c.2429G>A	Unknown	Heterozygous	Unverified	Substitution - Missense	17:28684903..28684903
TEP1	ENST00000262715.9	No	p.?	c.7077-139A>G	Unknown	Heterozygous	Unverified	Unknown	14:20371771..20371771
TMEM63A	ENST00000366835.7	No	p.?	c.-3G>A	Unknown	Heterozygous	Unverified	Unknown	1:225877583..225877583
