# Supplementary material for: The Identification of RNA-Binding Proteins Functionally Associated with Tumor Progression in Gastrointestinal Cancer
Source: Cancers (Basel). 2021 Jun 24;13(13):3165. doi: 10.3390/cancers13133165 (PMC8269357; doi:10.3390/cancers13133165)
Supplement: Supplementary file 1 [file cancers-13-03165-s001.zip › Supplementary information/Supplemental table s24.xlsx]

## Sheet: Sheet1
The registered mutation in OE33
Gene	Transcript	Census Tier 1	AA Mutation	CDS Mutation	Somatic status	Zygosity	Validated	Type	Position
ACIN1	ENST00000262710.5	No	p.?	c.610+4C>T	Unknown	Heterozygous	Unverified	Unknown	14:23089978..23089978
ANKRD17	ENST00000358602.8	No	p.R1403H	c.4208G>A	Unknown	Heterozygous	Unverified	Substitution - Missense	4:73115897..73115897
DUS3L	ENST00000309061.11	No	p.D119G	c.356A>G	Unknown	Heterozygous	Unverified	Substitution - Missense	19:5790078..5790078
EIF3G	ENST00000253108.8	No	p.E46=	c.138G>A	Unknown	Heterozygous	Unverified	Substitution - coding silent	19:10119101..10119101
FUS	ENST00000254108.11	Yes	p.?	c.336-48G>A	Unknown	Heterozygous	Unverified	Unknown	16:31184161..31184161
LARP4	ENST00000429001.7	No	p.?	c.553+136C>G	Unknown	Heterozygous	Unverified	Unknown	12:50435760..50435760
LSM7	ENST00000252622.14	No	p.?	c.7-41G>A	Unknown	Heterozygous	Unverified	Unknown	19:2328518..2328518
MYEF2	ENST00000324324.11	No	p.?	c.*1690T>G	Unknown	Heterozygous	Unverified	Unknown	15:48141218..48141218
SRRT	ENST00000611405.4	No	p.V599M	c.1795G>A	Unknown	Heterozygous	Unverified	Substitution - Missense	7:100886942..100886942
SRSF7	ENST00000313117.10	No	p.?	c.662+159C>G	Unknown	Heterozygous	Unverified	Unknown	2:38745985..38745985
TRNAU1AP	ENST00000373830.4	No	p.?	c.694-49G>A	Unknown	Heterozygous	Unverified	Unknown	1:28571818..28571818
ZC3H12A	ENST00000373087.6	No	p.G439S	c.1315G>A	Unknown	Heterozygous	Unverified	Substitution - Missense	1:37483126..37483126
ZC3H14	ENST00000251038.9	No	p.?	c.1868+878C>T	Unknown	Heterozygous	Unverified	Unknown	14:88608241..88608241
