# Supplementary material for: The Identification of RNA-Binding Proteins Functionally Associated with Tumor Progression in Gastrointestinal Cancer
Source: Cancers (Basel). 2021 Jun 24;13(13):3165. doi: 10.3390/cancers13133165 (PMC8269357; doi:10.3390/cancers13133165)
Supplement: Supplementary file 1 [file cancers-13-03165-s001.zip › Supplementary information/Supplemental table s25.xlsx]

## Sheet: Sheet1
The registered mutation in KYSE70
Gene	Transcript	Census Tier 1	AA Mutation	CDS Mutation	Somatic status	Zygosity	Validated	Type	Position
ACIN1	ENST00000262710.5	No	p.?	c.611-87G>T	Unknown	Heterozygous	Unverified	Unknown	14:23081923..23081923
CCAR1	ENST00000265872.10	No	p.?	c.2299-174C>T	Unknown	Heterozygous	Unverified	Unknown	10:68771032..68771032
CCAR1	ENST00000265872.10	No	p.?	c.2299-173G>T	Unknown	Heterozygous	Unverified	Unknown	10:68771033..68771033
CCAR1	ENST00000265872.10	No	p.?	c.2881-70C>G	Unknown	Heterozygous	Unverified	Unknown	10:68787857..68787857
CELF3	ENST00000290583.8	No	p.P388=	c.1164C>A	Unknown	Heterozygous	Unverified	Substitution - coding silent	1:151705928..151705928
CPEB4	ENST00000265085.9	No	p.?	c.1665+145T>C	Unknown	Homozygous	Unverified	Unknown	5:173950223..173950223
EIF3B	ENST00000360876.8	No	p.?	c.1889+13G>A	Unknown	Heterozygous	Unverified	Unknown	7:2374619..2374619
EIF4B	ENST00000420463.7	No	p.?	c.1208+1_1209-1del	Unknown	Heterozygous	Verified	Unknown	12:53034034..53034610
ENOX1	ENST00000261488.10	No	p.?	c.1800+41T>C	Unknown	Heterozygous	Unverified	Unknown	13:43224012..43224012
EWSR1	ENST00000414183.6	Yes	p.?	c.227-154G>C	Unknown	Heterozygous	Unverified	Unknown	22:29274111..29274111
GRSF1	ENST00000254799.10	No	p.?	c.1394-112G>A	Unknown	Heterozygous	Unverified	Unknown	4:70824480..70824480
HNRNPM	ENST00000325495.8	No	p.?	c.2029+61T>C	Unknown	Heterozygous	Unverified	Unknown	19:8487136..8487136
KHSRP	ENST00000398148.7	No	p.F429del	c.1286_1288del	Unknown	Heterozygous	Verified	Deletion - In frame	19:6416779..6416781
KRR1	ENST00000229214.8	No	p.I147Nfs*8	c.439dup	Unknown	Heterozygous	Unverified	Insertion - Frameshift	12:75506567..75506568
KRR1	ENST00000229214.8	No	p.?	c.393+2_394del	Unknown	Heterozygous	Verified	Unknown	12:75506610..75506781
KRR1	ENST00000229214.8	No	p.?	c.258+1_259-1del	Unknown	Heterozygous	Verified	Unknown	12:75506917..75508273
KRR1	ENST00000229214.8	No	p.?	c.85+1_86-1del	Unknown	Heterozygous	Verified	Unknown	12:75508448..75511513
LIN28A	ENST00000326279.10	No	p.?	c.*63G>C	Unknown	Heterozygous	Unverified	Unknown	1:26426521..26426521
MBNL2	ENST00000376673.7	No	p.A314T	c.940G>A	Unknown	Heterozygous	Unverified	Substitution - Missense	13:97357617..97357617
NCL	ENST00000322723.8	No	p.G672=	c.2016C>T	Unknown	Heterozygous	Unverified	Substitution - coding silent	2:231455441..231455441
NCL	ENST00000322723.8	No	p.?	c.19-150C>G	Unknown	Heterozygous	Unverified	Unknown	2:231463466..231463466
NSUN6	ENST00000377304.6	No	p.?	c.1197+56A>T	Unknown	Heterozygous	Unverified	Unknown	10:18548056..18548056
PABPC1	ENST00000318607.9	No	p.?	c.388-5C>T	Unknown	Heterozygous	Unverified	Unknown	8:100717893..100717893
PCBP3	ENST00000400314.5	No	p.?	c.857-94G>A	Unknown	Homozygous	Unverified	Unknown	21:45935159..45935159
PCBP3	ENST00000400314.5	No	p.?	c.*73A>C	Unknown	Homozygous	Unverified	Unknown	21:45941779..45941779
PUM2	ENST00000338086.9	No	p.?	c.1292-52A>G	Unknown	Heterozygous	Unverified	Unknown	2:20283538..20283538
RALY	ENST00000246194.7	No	p.G238del	c.711_713del	Unknown	Heterozygous	Verified	Deletion - In frame	20:34077080..34077082
RBFOX1	ENST00000422070.8	No	p.?	c.1200+96G>A	Unknown	Homozygous	Unverified	Unknown	16:7709227..7709227
RBM33	ENST00000401878.7	No	p.?	c.44-49G>T	Unknown	Heterozygous	Unverified	Unknown	7:155665126..155665126
RBM45	ENST00000286070.9	No	p.?	c.1068+96A>G	Unknown	Homozygous	Unverified	Unknown	2:178124008..178124008
RBMX2	ENST00000305536.10	No	p.?	c.304-105G>A	Unknown	Homozygous	Unverified	Unknown	X:130411243..130411243
RNPS1	ENST00000565678.5	No	p.?	c.818+130T>G	Unknown	Heterozygous	Unverified	Unknown	16:2255455..2255455
SETD1B	ENST00000604567.5	No	p.N1899K	c.5697C>G	Unknown	Heterozygous	Unverified	Substitution - Missense	12:121828040..121828040
SF1	ENST00000377387.5	No	p.?	c.1444-105G>C	Unknown	Heterozygous	Unverified	Unknown	11:64767949..64767949
SF3A1	ENST00000215793.12	No	p.?	c.651+133C>T	Unknown	Heterozygous	Unverified	Unknown	22:30344800..30344800
SRSF3	ENST00000373715.10	Yes	p.?	c.-2-31G>A	Unknown	Homozygous	Unverified	Unknown	6:36596730..36596730
SRSF8	ENST00000587424.2	No	p.S238C	c.713C>G	Unknown	Heterozygous	Unverified	Substitution - Missense	11:95067939..95067939
TARDBP	ENST00000240185.7	No	p.?	c.*73G>C	Unknown	Heterozygous	Unverified	Unknown	1:11022727..11022727
TRA2A	ENST00000297071.8	No	p.?	c.839-68A>G	Unknown	Heterozygous	Unverified	Unknown	7:23505637..23505637
TRMT2A	ENST00000439169.2	No	p.A417=	c.1251C>T	Unknown	Heterozygous	Unverified	Substitution - coding silent	22:20113791..20113791
YTHDF3	ENST00000621413.4	No	p.?	c.144+166G>A	Unknown	Homozygous	Unverified	Unknown	8:63175582..63175582
