# Supplementary material for: The Identification of RNA-Binding Proteins Functionally Associated with Tumor Progression in Gastrointestinal Cancer
Source: Cancers (Basel). 2021 Jun 24;13(13):3165. doi: 10.3390/cancers13133165 (PMC8269357; doi:10.3390/cancers13133165)
Supplement: Supplementary file 1 [file cancers-13-03165-s001.zip › Supplementary information/Supplemental table s26.xlsx]

## Sheet: Sheet1
Tumor promotive RBPs without mutation in HCT116
RefSeq Accession Number	Gene Symbol	Full Gene Name	Gene ID	siRNA ID	Growth inhibition effect	ID	Fold Change
NM_006387	CHERP	calcium homeostasis endoplasmic reticulum protein	10523	s20626	0.914752	TC1900011900.hg.1	2.16593
NM_006387	CHERP	calcium homeostasis endoplasmic reticulum protein	10523	s20627	0.847114
NM_006387	CHERP	calcium homeostasis endoplasmic reticulum protein	10523	s20628	0.165863
NM_030627	CPEB4	cytoplasmic polyadenylation element binding protein 4	80315	s37202	0.654291	TC0500009521.hg.1	-1.29745
NM_030627	CPEB4	cytoplasmic polyadenylation element binding protein 4	80315	s37203	0.522612
NM_030627	CPEB4	cytoplasmic polyadenylation element binding protein 4	80315	s37201	0.270931
NM_004941	DHX8	DEAH (Asp-Glu-Ala-His) box polypeptide 8	1659	s4018	0.945832	TC1700012263.hg.1	1.27904
NM_004941	DHX8	DEAH (Asp-Glu-Ala-His) box polypeptide 8	1659	s4017	0.915413
NM_004941	DHX8	DEAH (Asp-Glu-Ala-His) box polypeptide 8	1659	s4016	0.807683
NM_004094	EIF2S1	eukaryotic translation initiation factor 2, subunit 1 alpha, 35kDa	1965	s4557	0.92044	TC1400007494.hg.1	1.28962
NM_004094	EIF2S1	eukaryotic translation initiation factor 2, subunit 1 alpha, 35kDa	1965	s4556	0.901472
NM_004094	EIF2S1	eukaryotic translation initiation factor 2, subunit 1 alpha, 35kDa	1965	s4555	0.869544
NM_003755	EIF3G	eukaryotic translation initiation factor 3, subunit G	8666	s225017	0.895735	TC1900009608.hg.1	1.33944
NM_003755	EIF3G	eukaryotic translation initiation factor 3, subunit G	8666	s16505	0.888278
NM_003755	EIF3G	eukaryotic translation initiation factor 3, subunit G	8666	s16504	0.831566
NM_001011725	HNRNPA1L2	heterogeneous nuclear ribonucleoprotein A1-like 2	144983	s195755	0.53041	TC1300007250.hg.1	1.6206
NM_001011725	HNRNPA1L2	heterogeneous nuclear ribonucleoprotein A1-like 2	144983	s223347	0.524016
NM_001011725	HNRNPA1L2	heterogeneous nuclear ribonucleoprotein A1-like 2	144983	s195756	0.232349
NM_031266	HNRNPAB	heterogeneous nuclear ribonucleoprotein A/B	3182	s6718	0.88521	TC0500009652.hg.1	1.21387
NM_031266	HNRNPAB	heterogeneous nuclear ribonucleoprotein A/B	3182	s6717	0.606375
NM_031266	HNRNPAB	heterogeneous nuclear ribonucleoprotein A/B	3182	s6716	0.156436
NM_001013631	HNRNPCL1	heterogeneous nuclear ribonucleoprotein C-like 1	343069	s50975	0.263501	TSUnmapped00000651.hg.1	1.7518
NM_001013631	HNRNPCL1	heterogeneous nuclear ribonucleoprotein C-like 1	343069	s50976	0.924203	TSUnmapped00000528.hg.1	1.37865
NM_001013631	HNRNPCL1	heterogeneous nuclear ribonucleoprotein C-like 1	343069	s50974	0.619236	TC0100018406.hg.1	1.34263
NM_007043	KRR1	KRR1, small subunit (SSU) processome component, homolog (yeast)	11103	s21892	0.715464	TC1200011301.hg.1	4.22251
NM_007043	KRR1	KRR1, small subunit (SSU) processome component, homolog (yeast)	11103	s21893	0.590813
NM_007043	KRR1	KRR1, small subunit (SSU) processome component, homolog (yeast)	11103	s21894	0.120351
NM_021177	LSM2	LSM2 homolog, U6 small nuclear RNA associated (S. cerevisiae)	57819	s33744	0.827707	TC0600011457.hg.1	1.35786
NM_021177	LSM2	LSM2 homolog, U6 small nuclear RNA associated (S. cerevisiae)	57819	s33745	0.733567
NM_021177	LSM2	LSM2 homolog, U6 small nuclear RNA associated (S. cerevisiae)	57819	s33743	0.414341
NM_012322	LSM5	LSM5 homolog, U6 small nuclear RNA associated (S. cerevisiae)	23658	s223622	0.611208	TC0700010678.hg.1	1.80426
NM_012322	LSM5	LSM5 homolog, U6 small nuclear RNA associated (S. cerevisiae)	23658	s24294	0.597399
NM_012322	LSM5	LSM5 homolog, U6 small nuclear RNA associated (S. cerevisiae)	23658	s24293	0.375085
NM_007080	LSM6	LSM6 homolog, U6 small nuclear RNA associated (S. cerevisiae)	11157	s22010	0.67842	TC0400008922.hg.1	3.13863
NM_007080	LSM6	LSM6 homolog, U6 small nuclear RNA associated (S. cerevisiae)	11157	s22008	0.642966	TC0400008924.hg.1	1.86066
NM_007080	LSM6	LSM6 homolog, U6 small nuclear RNA associated (S. cerevisiae)	11157	s22009	0.394826
NM_016200	LSM8	LSM8 homolog, U6 small nuclear RNA associated (S. cerevisiae)	51691	s28528	1.02414	TC0700008897.hg.1	1.27541
NM_016200	LSM8	LSM8 homolog, U6 small nuclear RNA associated (S. cerevisiae)	51691	s224230	0.590353
NM_016200	LSM8	LSM8 homolog, U6 small nuclear RNA associated (S. cerevisiae)	51691	s28529	0.487235
NM_032390	MKI67IP	MKI67 (FHA domain) interacting nucleolar phosphoprotein	84365	s38966	0.892353	TC0200014108.hg.1	1.14257
NM_032390	MKI67IP	MKI67 (FHA domain) interacting nucleolar phosphoprotein	84365	s38967	0.888972
NM_032390	MKI67IP	MKI67 (FHA domain) interacting nucleolar phosphoprotein	84365	s38965	0.557068
NM_017948	NOL8	nucleolar protein 8	55035	s30037	0.590512	TC0900010792.hg.1	-1.02675
NM_017948	NOL8	nucleolar protein 8	55035	s30039	0.499889
NM_017948	NOL8	nucleolar protein 8	55035	s30038	0.415667
NM_004643	PABPN1	poly(A) binding protein, nuclear 1	8106	s15626	0.857254	TC1400010576.hg.1	1.79834
	PABPN1			s502610	0.72872
	PABPN1			s502611	0.353769
NM_020143	PNO1	partner of NOB1 homolog (S. cerevisiae)	56902	s32353	0.736925	TC0200007886.hg.1	1.2231
NM_020143	PNO1	partner of NOB1 homolog (S. cerevisiae)	56902	s32352	0.593692
NM_020143	PNO1	partner of NOB1 homolog (S. cerevisiae)	56902	s32351	0.450024
NM_002696	POLR2G	polymerase (RNA) II (DNA directed) polypeptide G	5436	s10811	1.14128	TC1100007874.hg.1	2.30889
NM_002696	POLR2G	polymerase (RNA) II (DNA directed) polypeptide G	5436	s10810	1.07296
NM_002696	POLR2G	polymerase (RNA) II (DNA directed) polypeptide G	5436	s10812	0.889733
NM_133452	RAVER1	ribonucleoprotein, PTB-binding 1	125950	s42906	0.640667	TC1900011864.hg.1	1.11703
NM_133452	RAVER1	ribonucleoprotein, PTB-binding 1	125950	s42907	0.541241
NM_133452	RAVER1	ribonucleoprotein, PTB-binding 1	125950	s42905	0.14933
NM_018047	RBM22	RNA binding motif protein 22	55696	s31272	0.953472	TC0500012485.hg.1	1.70748
NM_018047	RBM22	RNA binding motif protein 22	55696	s31273	0.545539
NM_018047	RBM22	RNA binding motif protein 22	55696	s31274	0.508197
NM_001034915	RBM35A	RNA binding motif protein 35A	54845	s29572	0.850309	TC0800008263.hg.1	589.153
NM_001034915	RBM35A	RNA binding motif protein 35A	54845	s29571	0.534934
NM_001034915	RBM35A	RNA binding motif protein 35A	54845	s29570	0.152496
NM_005105	RBM8A	RNA binding motif protein 8A	9939	s532199	1.21693	TC0100018477.hg.1	1.48409
NM_005105	RBM8A	RNA binding motif protein 8A	9939	s532200	1.13302
NM_005105	RBM8A	RNA binding motif protein 8A	9939	s19292	1.12119
NM_006978	RNF113A	ring finger protein 113A	7737	s15246	0.729396	TC0X00010653.hg.1	-1.35713
NM_006978	RNF113A	ring finger protein 113A	7737	s15247	0.594151
NM_006978	RNF113A	ring finger protein 113A	7737	s15245	0.0924228
NM_006711	RNPS1	RNA binding protein S1, serine-rich domain	10921	s21475	0.761313	TC1600009102.hg.1	1.36383
NM_005156	ROD1	ROD1 regulator of differentiation 1 (S. pombe)	9991	s19413	0.64639	TC0900011217.hg.1	1.56696
NM_005156	ROD1	ROD1 regulator of differentiation 1 (S. pombe)	9991	s19412	0.533148
NM_005156	ROD1	ROD1 regulator of differentiation 1 (S. pombe)	9991	s19414	0.22575
NM_001005	RPS3	ribosomal protein S3	6188	s12255	0.962	TC1100008462.hg.1	1.25993
NM_001005	RPS3	ribosomal protein S3	6188	s12257	0.913071
NM_001005	RPS3	ribosomal protein S3	6188	s12256	0.904729
NM_015703	RRP7A	ribosomal RNA processing 7 homolog A (S. cerevisiae)	27341	s226119	0.708623	TC2200008881.hg.1	-1.19752
NM_015703	RRP7A	ribosomal RNA processing 7 homolog A (S. cerevisiae)	27341	s26190	0.706378
NM_015703	RRP7A	ribosomal RNA processing 7 homolog A (S. cerevisiae)	27341	s26192	0.62975
NM_015589	SAMD4A	sterile alpha motif domain containing 4A	23034	s22880	0.73134	TC1400007209.hg.1	1.30136
NM_015589	SAMD4A	sterile alpha motif domain containing 4A	23034	s22878	0.647022	TC1400007207.hg.1	-1.11588
NM_015589	SAMD4A	sterile alpha motif domain containing 4A	23034	s22879	0.145
NM_005877	SF3A1	splicing factor 3a, subunit 1, 120kDa	10291	s20116	1.051	TC2200008434.hg.1	1.61846
NM_005877	SF3A1	splicing factor 3a, subunit 1, 120kDa	10291	s20118	0.967165
NM_005877	SF3A1	splicing factor 3a, subunit 1, 120kDa	10291	s20117	0.881
NM_016047	SF3B14	splicing factor 3B, 14 kDa subunit	51639	s224225	1.08739	TC0200011974.hg.1	1.37903
NM_016047	SF3B14	splicing factor 3B, 14 kDa subunit	51639	s28446	0.9495
NM_016047	SF3B14	splicing factor 3B, 14 kDa subunit	51639	s28448	0.0721953
NM_005850	SF3B4	splicing factor 3b, subunit 4, 49kDa	10262	s20048	0.938329	TC0100015715.hg.1	1.17152
NM_005850	SF3B4	splicing factor 3b subunit 4	10262	s532854	0.8145
NM_005850	SF3B4	splicing factor 3b, subunit 4, 49kDa	10262	s20050	0.702828
NM_006625	SFRS13A	splicing factor, arginine/serine-rich 13A	10772	s21157	0.719439	TC0100013311.hg.1	1.09761
NM_006625	SFRS13A	splicing factor, arginine/serine-rich 13A	10772	s21156	0.262249
NM_003017	SFRS3	splicing factor, arginine/serine-rich 3	6428	s12732	1.13106	TC0600007842.hg.1	1.69425
NM_003017	SFRS3	splicing factor, arginine/serine-rich 3	6428	s12733	0.967558
NM_003017	SFRS3	splicing factor, arginine/serine-rich 3	6428	s12731	0.708704
NM_001031684	SFRS7	splicing factor, arginine/serine-rich 7, 35kDa	6432	s12744	0.648278	TC0200012297.hg.1	1.42005
NM_001031684	SFRS7	splicing factor, arginine/serine-rich 7, 35kDa	6432	s12743	0.538282
NM_001031684	SFRS7	splicing factor, arginine/serine-rich 7, 35kDa	6432	s12745	0.294186
NM_006527	SLBP	stem-loop binding protein	7884	s228164	0.969811	TC0400009746.hg.1	1.64852
NM_006527	SLBP	stem-loop binding protein	7884	s15448	0.51324
NM_006527	SLBP	stem-loop binding protein	7884	s15449	0.286583
NM_198216	SNRPB	small nuclear ribonucleoprotein polypeptides B and B1	6628	s13221	0.916254	TC2000009972.hg.1	1.75717
NM_198216	SNRPB	small nuclear ribonucleoprotein polypeptides B and B1	6628	s224659	0.897261
NM_198216	SNRPB	small nuclear ribonucleoprotein polypeptides B and B1	6628	s13219	0.893528
NM_003092	SNRPB2	small nuclear ribonucleoprotein polypeptide B''	6629	s13223	0.995861	TC2000006781.hg.1	1.35186
NM_003092	SNRPB2	small nuclear ribonucleoprotein polypeptide B''	6629	s13222	0.786222
NM_003092	SNRPB2	small nuclear ribonucleoprotein polypeptide B''	6629	s13224	0.408188
NM_003093	SNRPC	small nuclear ribonucleoprotein polypeptide C	6631	s13225	0.882178	TC0600007769.hg.1	1.73767
NM_003093	SNRPC	small nuclear ribonucleoprotein polypeptide C	6631	s227454	0.73197
NM_003093	SNRPC	small nuclear ribonucleoprotein polypeptide C	6631	s13227	0.722459
NM_006938	SNRPD1	small nuclear ribonucleoprotein D1 polypeptide 16kDa	6632	s13230	0.87169	TC1800006834.hg.1	2.04196
NM_006938	SNRPD1	small nuclear ribonucleoprotein D1 polypeptide 16kDa	6632	s224661	0.801919
NM_006938	SNRPD1	small nuclear ribonucleoprotein D1 polypeptide 16kDa	6632	s13229	0.751674
NM_177542	SNRPD2	small nuclear ribonucleoprotein D2 polypeptide 16.5kDa	6633	s13233	1.07018	TC1900010951.hg.1	2.14219
NM_177542	SNRPD2	small nuclear ribonucleoprotein D2 polypeptide 16.5kDa	6633	s13231	0.98838
NM_177542	SNRPD2	small nuclear ribonucleoprotein D2 polypeptide 16.5kDa	6633	s13232	0.884601
NM_004175	SNRPD3	small nuclear ribonucleoprotein D3 polypeptide 18kDa	6634	s13235	0.966646	TC2200009235.hg.1	2.00651
NM_004175	SNRPD3	small nuclear ribonucleoprotein D3 polypeptide 18kDa	6634	s13234	0.87169
NM_004175	SNRPD3	small nuclear ribonucleoprotein D3 polypeptide 18kDa	6634	s13236	0.718416
NM_003094	SNRPE	small nuclear ribonucleoprotein polypeptide E	6635	s13238	1.02386	TC0100011276.hg.1	1.85347
NM_003094	SNRPE	small nuclear ribonucleoprotein polypeptide E	6635	s13239	0.923574
NM_003095	SNRPF	small nuclear ribonucleoprotein polypeptide F	6636	s13242	1.00024	TC1200008525.hg.1	3.10955
NM_003095	SNRPF	small nuclear ribonucleoprotein polypeptide F	6636	s13240	0.884177
NM_003095	SNRPF	small nuclear ribonucleoprotein polypeptide F	6636	s13241	0.814079
NM_003096	SNRPG	small nuclear ribonucleoprotein polypeptide G	6637	s13244	1.00431	TC0200012994.hg.1	2.25656
NM_003096	SNRPG	small nuclear ribonucleoprotein polypeptide G	6637	s13243	0.897505
NM_003096	SNRPG	small nuclear ribonucleoprotein polypeptide G	6637	s13245	0.737333
NM_016333	SRRM2	serine/arginine repetitive matrix 2	23524	s24004	0.784421	TC1600006633.hg.1	1.3176
NM_016333	SRRM2	serine/arginine repetitive matrix 2	23524	s24005	0.631357
NM_016333	SRRM2	serine/arginine repetitive matrix 2	23524	s24003	0.18843
NM_006925	SRSF5	serine/arginine-rich splicing factor 5	6430	s12739	0.634703	TC1400007562.hg.1	1.85069
NM_006925	SRSF5	serine/arginine-rich splicing factor 5	6430	s12737	0.513813
NM_006925	SRSF5	serine/arginine-rich splicing factor 5	6430	s12738	0.158578
NM_003170	SUPT6H	suppressor of Ty 6 homolog (S. cerevisiae)	6830	s13636	0.873053	TC1700007381.hg.1	-1.05491
NM_003170	SUPT6H	suppressor of Ty 6 homolog (S. cerevisiae)	6830	s13634	0.849417
NM_003170	SUPT6H	suppressor of Ty 6 homolog (S. cerevisiae)	6830	s13635	0.716995
XM_001134346	THOC4	THO complex 4	10189	s19855	0.741053	TC1700012078.hg.1	3.79704
XM_001134346	THOC4	THO complex 4	10189	s19854	0.730588
XM_001134346	THOC4	THO complex 4	10189	s19853	0.43855
NM_022173	TIA1	TIA1 cytotoxic granule-associated RNA binding protein	7072	s14133	0.78839	TC0200016684.hg.1	-1.23474
NM_022173	TIA1	TIA1 cytotoxic granule-associated RNA binding protein	7072	s14131	0.671387
NM_022173	TIA1	TIA1 cytotoxic granule-associated RNA binding protein	7072	s14132	0.0166316
NM_003264	TLR2	toll-like receptor 2	7097	s170	0.891543	TC0400009048.hg.1	1.30509
NM_003264	TLR2	toll-like receptor 2	7097	s169	0.728144
NM_003264	TLR2	toll-like receptor 2	7097	s168	0.446596
NM_006758	U2AF1	U2 small nuclear RNA auxiliary factor 1	7307	s14555	0.602199	TC2100008286.hg.1	1.91951
NM_006758	U2AF1	U2 small nuclear RNA auxiliary factor 1	7307	s14553	0.577988	TC2100007492.hg.1	1.85358
NM_006758	U2AF1	U2 small nuclear RNA auxiliary factor 1	7307	s14554	0.502973
NM_001080415	U2SURP	U2 snRNP-associated SURP domain containing	23350	s23621	0.870481	TC0300013881.hg.1	2.1677
NM_001080415	U2SURP	U2 snRNP-associated SURP domain containing	23350	s23620	0.711661
NM_001080415	U2SURP	U2 snRNP-associated SURP domain containing	23350	s23622	0.39591
XM_017029740	UPF3B	UPF3 regulator of nonsense transcripts homolog B (yeast)	65109	s535069	1.02154	TC0X00010652.hg.1	2.14384
NM_023010	UPF3B	UPF3 regulator of nonsense transcripts homolog B (yeast)	65109	s35213	0.52307
NM_023010	UPF3B	UPF3 regulator of nonsense transcripts homolog B (yeast)	65109	s35212	0.107465
NM_004559	YBX1	Y box binding protein 1	4904	s9733	0.992426	TC0100008026.hg.1	1.24627
NM_004559	YBX1	Y box binding protein 1	4904	s9731	0.608176	TC0100008025.hg.1	1.09289
NM_004559	YBX1	Y box binding protein 1	4904	s9732	0.416869
XM_931631	ZC3H12C	zinc finger CCCH-type containing 12C	85463	s40048	1.10578	TC1100008999.hg.1	-1.43251
XM_931631	ZC3H12C	zinc finger CCCH-type containing 12C	85463	s40050	0.690391
XM_931631	ZC3H12C	zinc finger CCCH-type containing 12C	85463	s40049	0.191719
