# Supplementary material for: The Identification of RNA-Binding Proteins Functionally Associated with Tumor Progression in Gastrointestinal Cancer
Source: Cancers (Basel). 2021 Jun 24;13(13):3165. doi: 10.3390/cancers13133165 (PMC8269357; doi:10.3390/cancers13133165)
Supplement: Supplementary file 1 [file cancers-13-03165-s001.zip › Supplementary information/Supplemental table s27.xlsx]

## Sheet: Sheet1
Tumor promotive RBPs without mutation in SW480
RefSeq Accession Number	Gene Symbol	Full Gene Name	Gene ID	siRNA ID	Growth inhibition effect	ID	Fold Change
NM_005105	RBM8A	RNA binding motif protein 8A	9939	s532199	1.16766	TC0100018477.hg.1	1.21799
NM_005105	RBM8A	RNA binding motif protein 8A	9939	s19292	0.734791
NM_005105	RBM8A	RNA binding motif protein 8A	9939	s532200	0.539253
NM_016047	SF3B14	splicing factor 3B, 14 kDa subunit	51639	s28446	0.605806	TC0200011974.hg.1	1.11075
NM_016047	SF3B14	splicing factor 3B, 14 kDa subunit	51639	s224225	0.604598
NM_016047	SF3B14	splicing factor 3B, 14 kDa subunit	51639	s28448	-0.0847201
NM_198216	SNRPB	small nuclear ribonucleoprotein polypeptides B and B1	6628	s13219	0.558247	TC2000009972.hg.1	1.5948
NM_198216	SNRPB	small nuclear ribonucleoprotein polypeptides B and B1	6628	s224659	0.552471
NM_198216	SNRPB	small nuclear ribonucleoprotein polypeptides B and B1	6628	s13221	0.282765
