# Supplementary material for: The Identification of RNA-Binding Proteins Functionally Associated with Tumor Progression in Gastrointestinal Cancer
Source: Cancers (Basel). 2021 Jun 24;13(13):3165. doi: 10.3390/cancers13133165 (PMC8269357; doi:10.3390/cancers13133165)
Supplement: Supplementary file 1 [file cancers-13-03165-s001.zip › Supplementary information/Supplemental table s28.xlsx]

## Sheet: Sheet1
Tumor promotive RBPs without mutation in SUIT2
RefSeq Accession Number	Gene Symbol	Full Gene Name	Gene ID	siRNA ID	Growth inhibition effect	ID	Fold Change
NM_014460	CSDC2	cold shock domain containing C2, RNA binding	27254	s26059	0.714031	TC2200007483.hg.1	42.9734
NM_014460	CSDC2	cold shock domain containing C2, RNA binding	27254	s26057	0.6112
NM_014460	CSDC2	cold shock domain containing C2, RNA binding	27254	s26058	0.609869
NM_006558	KHDRBS3	KH domain containing, RNA binding, signal transduction associated 3	10656	s20949	0.695055	TC0800012363.hg.1	3.41188
NM_006558	KHDRBS3	KH domain containing, RNA binding, signal transduction associated 3	10656	s20950	0.613234	TC0800012362.hg.1	1.87281
NM_006558	KHDRBS3	KH domain containing, RNA binding, signal transduction associated 3	10656	s20948	0.18478
NM_012322	LSM5	LSM5 homolog, U6 small nuclear RNA associated (S. cerevisiae)	23658	s24293	0.737572	TC0700010678.hg.1	2.26111
NM_012322	LSM5	LSM5 homolog, U6 small nuclear RNA associated (S. cerevisiae)	23658	s24294	0.559142
NM_012322	LSM5	LSM5 homolog, U6 small nuclear RNA associated (S. cerevisiae)	23658	s223622	0.28034
NM_020143	PNO1	partner of NOB1 homolog (S. cerevisiae)	56902	s32353	0.614832	TC0200007886.hg.1	2.64579
NM_020143	PNO1	partner of NOB1 homolog (S. cerevisiae)	56902	s32351	0.591463
NM_020143	PNO1	partner of NOB1 homolog (S. cerevisiae)	56902	s32352	0.396832
NM_015062	PPRC1	peroxisome proliferator-activated receptor gamma, coactivator-related 1	23082	s223567	0.816714	TC1000008712.hg.1	4.21141
NM_015062	PPRC1	peroxisome proliferator-activated receptor gamma, coactivator-related 1	23082	s22993	0.534096
NM_015062	PPRC1	peroxisome proliferator-activated receptor gamma, coactivator-related 1	23082	s22992	0.363384
NM_032905	RBM17	RNA binding motif protein 17	84991	s39813	1.09464	TC1000006648.hg.1	2.51621
NM_032905	RBM17	RNA binding motif protein 17	84991	s39812	0.96191
NM_032905	RBM17	RNA binding motif protein 17	84991	s39814	0.143818
NM_016196	RBM19	RNA binding motif protein 19	9904	s19194	0.685767	TC1200012003.hg.1	4.40532
NM_016196	RBM19	RNA binding motif protein 19	9904	s19195	0.560846
NM_016196	RBM19	RNA binding motif protein 19	9904	s19196	0.376079
NM_006711	RNPS1	RNA binding protein S1, serine-rich domain	10921	s21475	0.623556	TC1600009102.hg.1	3.39412
NM_005850	SF3B4	splicing factor 3b, subunit 4, 49kDa	10262	s20050	0.847013	TC0100015715.hg.1	2.39942
NM_005850	SF3B4	splicing factor 3b, subunit 4, 49kDa	10262	s20048	0.667794
NM_005850	SF3B4	splicing factor 3b subunit 4	10262	s532854	0.661478
NM_005066	SFPQ	splicing factor proline/glutamine-rich (polypyrimidine tract binding protein associated)	6421	s224606	0.649115	TC0100018431.hg.1	2.19067
NM_005066	SFPQ	splicing factor proline/glutamine-rich (polypyrimidine tract binding protein associated)	6421	s12710	0.559194	TC0100018432.hg.1	1.45534
NM_005066	SFPQ	splicing factor proline/glutamine-rich (polypyrimidine tract binding protein associated)	6421	s12712	0.434042
NM_198216	SNRPB	small nuclear ribonucleoprotein polypeptides B and B1	6628	s224659	0.898681	TC2000009972.hg.1	2.16947
NM_198216	SNRPB	small nuclear ribonucleoprotein polypeptides B and B1	6628	s13219	0.883847
NM_198216	SNRPB	small nuclear ribonucleoprotein polypeptides B and B1	6628	s13221	0.785673
NM_003095	SNRPF	small nuclear ribonucleoprotein polypeptide F	6636	s13242	0.91818	TC1200008525.hg.1	8.19751
NM_003095	SNRPF	small nuclear ribonucleoprotein polypeptide F	6636	s13240	0.768124
NM_003095	SNRPF	small nuclear ribonucleoprotein polypeptide F	6636	s13241	0.5183
NM_005839	SRRM1	serine/arginine repetitive matrix 1	10250	s20019	0.5339	TC0100018198.hg.1	2.69287
NM_005839	SRRM1	serine/arginine repetitive matrix 1	10250	s20018	0.523399	TC0100018199.hg.1	1.43622
NM_005839	SRRM1	serine/arginine repetitive matrix 1	10250	s20020	0.470543
XM_001134346	THOC4	THO complex 4	10189	s19853	0.843677	TC1700012078.hg.1	3.6599
XM_001134346	THOC4	THO complex 4	10189	s19854	0.782429
XM_001134346	THOC4	THO complex 4	10189	s19855	0.714614
NM_015117	ZC3H3	zinc finger CCCH-type containing 3	23144	s223574	0.721374	TC0800012132.hg.1	2.15901
NM_015117	ZC3H3	zinc finger CCCH-type containing 3	23144	s23134	0.629326	TC0800012137.hg.1	-1.10347
NM_015117	ZC3H3	zinc finger CCCH-type containing 3	23144	s23133	0.326709
NM_014463	LSM3	LSM3 homolog, U6 small nuclear RNA associated (S. cerevisiae)	27258	s26066	0.541811	TC0300006669.hg.1	2.34506
NM_014463	LSM3	LSM3 homolog, U6 small nuclear RNA associated (S. cerevisiae)	27258	s26068	0.114361
NM_006387	CHERP	calcium homeostasis endoplasmic reticulum protein	10523	s20626	0.634071	TC1900011900.hg.1	-1.5092
NM_006387	CHERP	calcium homeostasis endoplasmic reticulum protein	10523	s20627	0.614001
NM_006387	CHERP	calcium homeostasis endoplasmic reticulum protein	10523	s20628	0.196339
NM_006693	CPSF4	cleavage and polyadenylation specific factor 4, 30kDa	10898	s21413	0.560329	TC0700008496.hg.1	1.25663
NM_006693	CPSF4	cleavage and polyadenylation specific factor 4, 30kDa	10898	s21411	0.526495
NM_006693	CPSF4	cleavage and polyadenylation specific factor 4, 30kDa	10898	s21412	0.444134
XM_926241	CPSF4L	cleavage and polyadenylation specific factor 4-like	642843	s55136	0.629155	TC1700011656.hg.1	-1.44393
XM_926241	CPSF4L	cleavage and polyadenylation specific factor 4-like	642843	s55135	0.51264
NM_001129885	CPSF4L	cleavage and polyadenylation specific factor 4-like	642843	s229678	0.15504
NM_001351	DAZL	deleted in azoospermia-like	1618	s3941	0.765241	TC0300010431.hg.1	1.31067
NM_001351	DAZL	deleted in azoospermia-like	1618	s3940	0.637541
NM_001351	DAZL	deleted in azoospermia-like	1618	s3939	0.00216257
NM_004941	DHX8	DEAH (Asp-Glu-Ala-His) box polypeptide 8	1659	s4018	0.645313	TC1700012263.hg.1	-1.02425
NM_004941	DHX8	DEAH (Asp-Glu-Ala-His) box polypeptide 8	1659	s4016	0.60693
NM_004941	DHX8	DEAH (Asp-Glu-Ala-His) box polypeptide 8	1659	s4017	0.583768
NM_004094	EIF2S1	eukaryotic translation initiation factor 2, subunit 1 alpha, 35kDa	1965	s4555	0.927236	TC1400007494.hg.1	-1.44525
NM_004094	EIF2S1	eukaryotic translation initiation factor 2, subunit 1 alpha, 35kDa	1965	s4556	0.800541
NM_004094	EIF2S1	eukaryotic translation initiation factor 2, subunit 1 alpha, 35kDa	1965	s4557	0.790626
NM_003751	EIF3B	eukaryotic translation initiation factor 3, subunit B	8662	s16492	0.874391	TC0700006549.hg.1	1.91822
NM_003751	EIF3B	eukaryotic translation initiation factor 3, subunit B	8662	s16494	0.852945
NM_003751	EIF3B	eukaryotic translation initiation factor 3, subunit B	8662	s16493	0.817946
NM_003755	EIF3G	eukaryotic translation initiation factor 3, subunit G	8666	s16504	0.906628	TC1900009608.hg.1	-1.80097
NM_003755	EIF3G	eukaryotic translation initiation factor 3, subunit G	8666	s225017	0.879589
NM_003755	EIF3G	eukaryotic translation initiation factor 3, subunit G	8666	s16505	0.84456
NM_031266	HNRNPAB	heterogeneous nuclear ribonucleoprotein A/B	3182	s6718	0.751998	TC0500009652.hg.1	-1.08449
NM_031266	HNRNPAB	heterogeneous nuclear ribonucleoprotein A/B	3182	s6717	0.590457
NM_031266	HNRNPAB	heterogeneous nuclear ribonucleoprotein A/B	3182	s6716	0.146664
NM_002140	HNRNPK	heterogeneous nuclear ribonucleoprotein K	3190	s6737	0.86617	TC0900010589.hg.1	-1.21646
NM_002140	HNRNPK	heterogeneous nuclear ribonucleoprotein K	3190	s6738	0.628602
NM_002140	HNRNPK	heterogeneous nuclear ribonucleoprotein K	3190	s6739	0.343163
NM_018357	LARP6	La ribonucleoprotein domain family, member 6	55323	s200534	0.873409	TC1500009926.hg.1	-1.32257
NM_197958	LARP6	La ribonucleoprotein domain family, member 6	55323	s200532	0.613309
NM_197958	LARP6	La ribonucleoprotein domain family, member 6	55323	s200533	0.164026
NM_001004317	LIN28B	lin-28 homolog B (C. elegans)	389421	s52478	0.560421	TC0600008955.hg.1	-1.42217
NM_001004317	LIN28B	lin-28 homolog B (C. elegans)	389421	s52479	0.506539
NM_001004317	LIN28B	lin-28 homolog B (C. elegans)	389421	s52477	0.0500932
NM_007080	LSM6	LSM6 homolog, U6 small nuclear RNA associated (S. cerevisiae)	11157	s22010	0.714898	TC0400008922.hg.1	1.5594
NM_007080	LSM6	LSM6 homolog, U6 small nuclear RNA associated (S. cerevisiae)	11157	s22009	0.596532	TC0400008924.hg.1	1.0465
NM_007080	LSM6	LSM6 homolog, U6 small nuclear RNA associated (S. cerevisiae)	11157	s22008	0.187352
NM_016200	LSM8	LSM8 homolog, U6 small nuclear RNA associated (S. cerevisiae)	51691	s224230	0.832419	TC0700008897.hg.1	1.38704
NM_016200	LSM8	LSM8 homolog, U6 small nuclear RNA associated (S. cerevisiae)	51691	s28529	0.75237
NM_016200	LSM8	LSM8 homolog, U6 small nuclear RNA associated (S. cerevisiae)	51691	s28528	0.727437
NM_032390	MKI67IP	MKI67 (FHA domain) interacting nucleolar phosphoprotein	84365	s38967	0.737246	TC0200014108.hg.1	1.63386
NM_032390	MKI67IP	MKI67 (FHA domain) interacting nucleolar phosphoprotein	84365	s38965	0.578805
NM_032390	MKI67IP	MKI67 (FHA domain) interacting nucleolar phosphoprotein	84365	s38966	0.491314
NM_005381	NCL	nucleolin	4691	s9314	0.669481	TC0200016018.hg.1	1.70427
NM_005381	NCL	nucleolin	4691	s9313	0.52408
NM_005381	NCL	nucleolin	4691	s9312	0.349016
NM_007363	NONO	non-POU domain containing, octamer-binding	4841	s9612	0.940842	TC0X00007561.hg.1	-1.09787
NM_007363	NONO	non-POU domain containing, octamer-binding	4841	s9613	0.662727
NM_007363	NONO	non-POU domain containing, octamer-binding	4841	s9614	0.00407148
NM_001080487	PABPN1L	poly(A) binding protein, nuclear 1-like (cytoplasmic)	390748	s196340	0.54092	TC1600011237.hg.1	1.22155
NM_001080487	PABPN1L	poly(A) binding protein, nuclear 1-like (cytoplasmic)	390748	s52857	0.521296
NM_001080487	PABPN1L	poly(A) binding protein, nuclear 1-like (cytoplasmic)	390748	s196339	0.134295
NM_002696	POLR2G	polymerase (RNA) II (DNA directed) polypeptide G	5436	s10812	0.927409	TC1100007874.hg.1	-1.43781
NM_002696	POLR2G	polymerase (RNA) II (DNA directed) polypeptide G	5436	s10811	0.890244
NM_002696	POLR2G	polymerase (RNA) II (DNA directed) polypeptide G	5436	s10810	0.537428
NM_014281	PUF60	poly-U binding splicing factor 60KDa	22827	s22447	0.796568	TC0800012167.hg.1	1.44057
NM_014281	PUF60	poly-U binding splicing factor 60KDa	22827	s22446	0.604967
NM_014281	PUF60	poly-U binding splicing factor 60KDa	22827	s223538	0.481557
NM_144770	RBM11	RNA binding motif protein 11	54033	s28838	0.897541	TC2100006585.hg.1	1.10322
NM_144770	RBM11	RNA binding motif protein 11	54033	s28837	0.785266
NM_144770	RBM11	RNA binding motif protein 11	54033	s28836	0.0555878
NM_033117	RBM18	RNA binding motif protein 18	92400	s40951	0.640296	TC0900011432.hg.1	-1.19026
NM_033117	RBM18	RNA binding motif protein 18	92400	s40952	0.569248
NM_033117	RBM18	RNA binding motif protein 18	92400	s40950	0.0640063
NM_018047	RBM22	RNA binding motif protein 22	55696	s31272	0.54736	TC0500012485.hg.1	1.0501
NM_018047	RBM22	RNA binding motif protein 22	55696	s31274	0.539372
NM_018047	RBM22	RNA binding motif protein 22	55696	s31273	0.409887
NM_198557	RBM43	RNA binding motif protein 43	375287	s51672	0.8257	TC0200014609.hg.1	-1.41213
NM_198557	RBM43	RNA binding motif protein 43	375287	s51671	0.671946
NM_198557	RBM43	RNA binding motif protein 43	375287	s226387	0.00436575
NM_152945	RBM45	RNA binding motif protein 45	129831	s43441	0.671875	TC0200010112.hg.1	-1.22565
NM_152945	RBM45	RNA binding motif protein 45	129831	s43440	0.631505
NM_152945	RBM45	RNA binding motif protein 45	129831	s43442	0.0288625
NM_031492	RBM4B	RNA binding motif protein 4B	83759	s38191	0.838518	TC1100011299.hg.1	-1.3292
NM_031492	RBM4B	RNA binding motif protein 4B	83759	s38192	0.68292
NM_031492	RBM4B	RNA binding motif protein 4B	83759	s38193	0.0892554
NM_016090	RBM7	RNA binding motif protein 7	10179	s19837	0.854795	TC1100013096.hg.1	-1.26685
NM_016090	RBM7	RNA binding motif protein 7	10179	s19836	0.696267
NM_016090	RBM7	RNA binding motif protein 7	10179	s19835	0.108659
NM_005105	RBM8A	RNA binding motif protein 8A	9939	s532199	1.12274	TC0100018477.hg.1	1.54988
NM_005105	RBM8A	RNA binding motif protein 8A	9939	s532200	1.08513
NM_005105	RBM8A	RNA binding motif protein 8A	9939	s19292	0.97332
NM_005058	RBMY1A1	RNA binding motif protein, Y-linked, family 1, member A1	5940	s229750	0.634	TC0Y00007342.hg.1	1.08794
NM_005058	RBMY1A1	RNA binding motif protein, Y-linked, family 1, member A1	5940	s229749	0.606978
NM_005058	RBMY1A1	RNA binding motif protein, Y-linked, family 1, member A1	5940	s229751	0.0344993
NM_172071	RC3H1	ring finger and CCCH-type zinc finger domains 1	149041	s45244	0.613819	TC0100016447.hg.1	1.03425
NM_172071	RC3H1	ring finger and CCCH-type zinc finger domains 1	149041	s45246	0.560029
NM_172071	RC3H1	ring finger and CCCH-type zinc finger domains 1	149041	s45245	0.035218
NM_001005	RPS3	ribosomal protein S3	6188	s12256	0.918304	TC1100008462.hg.1	1.14988
NM_001005	RPS3	ribosomal protein S3	6188	s12255	0.886385
NM_001005	RPS3	ribosomal protein S3	6188	s12257	0.835165
NM_005877	SF3A1	splicing factor 3a, subunit 1, 120kDa	10291	s20116	1.05703	TC2200008434.hg.1	1.99054
NM_005877	SF3A1	splicing factor 3a, subunit 1, 120kDa	10291	s20117	0.851301
NM_005877	SF3A1	splicing factor 3a, subunit 1, 120kDa	10291	s20118	0.7898
NM_016047	SF3B14	splicing factor 3B, 14 kDa subunit	51639	s224225	1.00347	TC0200011974.hg.1	-1.47517
NM_016047	SF3B14	splicing factor 3B, 14 kDa subunit	51639	s28446	0.789963
NM_016047	SF3B14	splicing factor 3B, 14 kDa subunit	51639	s28448	0.143984
NM_006625	SFRS13A	splicing factor, arginine/serine-rich 13A	10772	s21157	0.777504	TC0100013311.hg.1	1.80316
NM_006625	SFRS13A	splicing factor, arginine/serine-rich 13A	10772	s21156	0.179343
NM_003017	SFRS3	splicing factor, arginine/serine-rich 3	6428	s12732	1.11593	TC0600007842.hg.1	1.9486
NM_003017	SFRS3	splicing factor, arginine/serine-rich 3	6428	s12733	0.598924
NM_003017	SFRS3	splicing factor, arginine/serine-rich 3	6428	s12731	0.332746
NM_006275	SFRS6	splicing factor, arginine/serine-rich 6	6431	s12741	0.752185	TC2000007430.hg.1	1.26897
NM_006275	SFRS6	splicing factor, arginine/serine-rich 6	6431	s12740	0.574565
NM_006275	SFRS6	splicing factor, arginine/serine-rich 6	6431	s12742	0.288665
NM_003093	SNRPC	small nuclear ribonucleoprotein polypeptide C	6631	s13227	0.939591	TC0600007769.hg.1	1.72122
NM_003093	SNRPC	small nuclear ribonucleoprotein polypeptide C	6631	s227454	0.649885
NM_003093	SNRPC	small nuclear ribonucleoprotein polypeptide C	6631	s13225	0.501674
NM_006938	SNRPD1	small nuclear ribonucleoprotein D1 polypeptide 16kDa	6632	s224661	0.826117	TC1800006834.hg.1	1.83387
NM_006938	SNRPD1	small nuclear ribonucleoprotein D1 polypeptide 16kDa	6632	s13229	0.760658
NM_006938	SNRPD1	small nuclear ribonucleoprotein D1 polypeptide 16kDa	6632	s13230	0.701093
NM_177542	SNRPD2	small nuclear ribonucleoprotein D2 polypeptide 16.5kDa	6633	s13231	0.754763	TC1900010951.hg.1	-1.05944
NM_177542	SNRPD2	small nuclear ribonucleoprotein D2 polypeptide 16.5kDa	6633	s13233	0.754603
NM_177542	SNRPD2	small nuclear ribonucleoprotein D2 polypeptide 16.5kDa	6633	s13232	0.691455
NM_004175	SNRPD3	small nuclear ribonucleoprotein D3 polypeptide 18kDa	6634	s13235	1.00191	TC2200009235.hg.1	1.41343
NM_004175	SNRPD3	small nuclear ribonucleoprotein D3 polypeptide 18kDa	6634	s13234	0.679229
NM_004175	SNRPD3	small nuclear ribonucleoprotein D3 polypeptide 18kDa	6634	s13236	0.515298
NM_003094	SNRPE	small nuclear ribonucleoprotein polypeptide E	6635	s13238	0.893711	TC0100011276.hg.1	1.42482
NM_003094	SNRPE	small nuclear ribonucleoprotein polypeptide E	6635	s13239	0.752589
NM_003096	SNRPG	small nuclear ribonucleoprotein polypeptide G	6637	s13243	0.792009	TC0200012994.hg.1	1.15702
NM_003096	SNRPG	small nuclear ribonucleoprotein polypeptide G	6637	s13244	0.709148
NM_003096	SNRPG	small nuclear ribonucleoprotein polypeptide G	6637	s13245	0.68895
NM_016333	SRRM2	serine/arginine repetitive matrix 2	23524	s24004	0.796225	TC1600006633.hg.1	1.2418
NM_016333	SRRM2	serine/arginine repetitive matrix 2	23524	s24003	0.578161
NM_016333	SRRM2	serine/arginine repetitive matrix 2	23524	s24005	0.521692
NM_003170	SUPT6H	suppressor of Ty 6 homolog (S. cerevisiae)	6830	s13636	0.707983	TC1700007381.hg.1	1.07446
NM_003170	SUPT6H	suppressor of Ty 6 homolog (S. cerevisiae)	6830	s13634	0.641596
NM_003170	SUPT6H	suppressor of Ty 6 homolog (S. cerevisiae)	6830	s13635	0.628941
NM_182499	TDRD10	tudor domain containing 10	126668	s43067	0.861932	TC0100010082.hg.1	1.15329
NM_182499	TDRD10	tudor domain containing 10	126668	s43068	0.528437
NM_182499	TDRD10	tudor domain containing 10	126668	s225577	0.0521038
NM_022173	TIA1	TIA1 cytotoxic granule-associated RNA binding protein	7072	s14133	0.856551	TC0200016684.hg.1	-1.49598
NM_022173	TIA1	TIA1 cytotoxic granule-associated RNA binding protein	7072	s14131	0.836376
NM_022173	TIA1	TIA1 cytotoxic granule-associated RNA binding protein	7072	s14132	0.138485
NM_022830	TUT1	terminal uridylyl transferase 1, U6 snRNA-specific	64852	s35028	0.64611	TC1100013171.hg.1	1.30385
NM_022830	TUT1	terminal uridylyl transferase 1, U6 snRNA-specific	64852	s35029	0.529445
NM_022830	TUT1	terminal uridylyl transferase 1, U6 snRNA-specific	64852	s35030	0.158266
NM_006758	U2AF1	U2 small nuclear RNA auxiliary factor 1	7307	s14554	1.04063	TC2100007492.hg.1	1.80432
NM_006758	U2AF1	U2 small nuclear RNA auxiliary factor 1	7307	s14553	0.924143	TC2100008286.hg.1	1.73313
NM_006758	U2AF1	U2 small nuclear RNA auxiliary factor 1	7307	s14555	0.77622
NM_001080415	U2SURP	U2 snRNP-associated SURP domain containing	23350	s23621	0.581724	TC0300013881.hg.1	1.54649
NM_001080415	U2SURP	U2 snRNP-associated SURP domain containing	23350	s23620	0.579956
NM_001080415	U2SURP	U2 snRNP-associated SURP domain containing	23350	s23622	0.137802
NM_002911	UPF1	UPF1 regulator of nonsense transcripts homolog (yeast)	5976	s11926	0.980115	TC1900007410.hg.1	-1.35787
NM_002911	UPF1	UPF1 regulator of nonsense transcripts homolog (yeast)	5976	s11928	0.903226
NM_002911	UPF1	UPF1 regulator of nonsense transcripts homolog (yeast)	5976	s11927	-0.135726
XM_017029740	UPF3B	UPF3 regulator of nonsense transcripts homolog B (yeast)	65109	s535069	1.01613	TC0X00010652.hg.1	1.46592
NM_023010	UPF3B	UPF3 regulator of nonsense transcripts homolog B (yeast)	65109	s35212	0.544092
NM_023010	UPF3B	UPF3 regulator of nonsense transcripts homolog B (yeast)	65109	s35213	-0.087493
NM_004559	YBX1	Y box binding protein 1	4904	s9733	0.78881	TC0100008025.hg.1	1.12169
NM_004559	YBX1	Y box binding protein 1	4904	s9731	0.684801	TC0100008026.hg.1	-1.2543
NM_004559	YBX1	Y box binding protein 1	4904	s9732	0.413833
NM_133370	YTHDC1	YTH domain containing 1	91746	s40758	1.22098	TC0400010904.hg.1	-1.21682
NM_133370	YTHDC1	YTH domain containing 1	91746	s40757	0.632565
NM_133370	YTHDC1	YTH domain containing 1	91746	s40756	0.537802
XM_291154	ZC3H12D	zinc finger CCCH-type containing 12D	340152	s196064	0.686407	TC0600013519.hg.1	1.83828
XM_941985	ZC3H12D	zinc finger CCCH-type containing 12D	340152	s50668	0.645288
XM_941985	ZC3H12D	zinc finger CCCH-type containing 12D	340152	s50669	-0.237405
NM_018471	ZC3H15	zinc finger CCCH-type containing 15	55854	s31667	0.71374	TC0200010214.hg.1	1.50422
NM_018471	ZC3H15	zinc finger CCCH-type containing 15	55854	s31665	0.619693
NM_018471	ZC3H15	zinc finger CCCH-type containing 15	55854	s31666	0.486299
NM_144604	ZC3H18	zinc finger CCCH-type containing 18	124245	s42719	0.565109	TC1600008829.hg.1	1.78951
NM_144604	ZC3H18	zinc finger CCCH-type containing 18	124245	s42717	0.528455
NM_144604	ZC3H18	zinc finger CCCH-type containing 18	124245	s42718	0.270611
NM_024625	ZC3HAV1	zinc finger CCCH-type, antiviral 1	56829	s32273	0.878952	TC0700012761.hg.1	1.14716
NM_024625	ZC3HAV1	zinc finger CCCH-type, antiviral 1	56829	s32272	0.570611
NM_024625	ZC3HAV1	zinc finger CCCH-type, antiviral 1	56829	s32274	0.292187
NM_080660	ZC3HAV1L	zinc finger CCCH-type, antiviral 1-like	92092	s40846	0.718759	TC0700012760.hg.1	-1.08873
NM_080660	ZC3HAV1L	zinc finger CCCH-type, antiviral 1-like	92092	s40847	0.570103
NM_080660	ZC3HAV1L	zinc finger CCCH-type, antiviral 1-like	92092	s40848	0.354198
NM_004926	ZFP36L1	zinc finger protein 36, C3H type-like 1	677	s2089	1.05565	TC1400009524.hg.1	-1.42516
NM_004926	ZFP36L1	zinc finger protein 36, C3H type-like 1	677	s2091	0.195905
NM_001042476	CARHSP1	calcium regulated heat stable protein 1, 24kDa	23589	s24153	0.743945	TC1600009322.hg.1	-2.44555
NM_001042476	CARHSP1	calcium regulated heat stable protein 1, 24kDa	23589	s24152	0.642927	TC1600011351.hg.1	-1.04495
NM_001042476	CARHSP1	calcium regulated heat stable protein 1, 24kDa	23589	s24154	0.256599
NM_006047	RBM12	RNA binding motif protein 12	10137	s19731	0.735656	TC2000010007.hg.1	-5.61069
NM_006047	RBM12	RNA binding motif protein 12	10137	s19730	0.673504
NM_006047	RBM12	RNA binding motif protein 12	10137	s19732	0.0386445
NM_004630	SF1	splicing factor 1	7536	s224783	0.808863	TC1100011183.hg.1	-3.67965
NM_004630	SF1	splicing factor 1	7536	s14976	0.728857	TC1100011184.hg.1	1.9151
NM_004630	SF1	splicing factor 1	7536	s200464	0.693998
NM_003264	TLR2	toll-like receptor 2	7097	s169	0.842208	TC0400009048.hg.1	-20.503
NM_003264	TLR2	toll-like receptor 2	7097	s170	0.616238
NM_003264	TLR2	toll-like receptor 2	7097	s168	0.190915
NM_007279	U2AF2	U2 small nuclear RNA auxiliary factor 2	11338	s22366	0.81604	TC1900008924.hg.1	-2.98316
NM_007279	U2AF2	U2 small nuclear RNA auxiliary factor 2	11338	s22365	0.782133	TC1900008925.hg.1	2.12099
NM_007279	U2AF2	U2 small nuclear RNA auxiliary factor 2	11338	s22364	0.673135
NM_014827	ZC3H11A	zinc finger CCCH-type containing 11A	9877	s19125	0.742939	TC0100011272.hg.1	-2.11954
XM_931631	ZC3H12C	zinc finger CCCH-type containing 12C	85463	s40048	1.04237	TC1100008999.hg.1	-9.09592
XM_931631	ZC3H12C	zinc finger CCCH-type containing 12C	85463	s40049	0.840171
XM_931631	ZC3H12C	zinc finger CCCH-type containing 12C	85463	s40050	0.747064
NM_207661	ZC3H14	zinc finger CCCH-type containing 14	79882	s36557	0.841955	TC1400007906.hg.1	-2.26396
NM_207661	ZC3H14	zinc finger CCCH-type containing 14	79882	s36559	0.699237
NM_207661	ZC3H14	zinc finger CCCH-type containing 14	79882	s36558	0.529058
NM_198581	ZC3H6	zinc finger CCCH-type containing 6	376940	s51770	0.692829	TC0200008911.hg.1	-2.87343
NM_198581	ZC3H6	zinc finger CCCH-type containing 6	376940	s51769	0.590485
NM_198581	ZC3H6	zinc finger CCCH-type containing 6	376940	s51771	0.0377863
NM_003407	ZFP36	zinc finger protein 36, C3H type, homolog (mouse)	7538	s14977	0.601325	TC1900008057.hg.1	-2.02661
NM_003407	ZFP36	zinc finger protein 36, C3H type, homolog (mouse)	7538	s14978	0.562595
NM_003407	ZFP36	zinc finger protein 36, C3H type, homolog (mouse)	7538	s14979	0.12558
NM_006887	ZFP36L2	zinc finger protein 36, C3H type-like 2	678	s2093	1.07024	TC0200012404.hg.1	-3.4698
NM_006887	ZFP36L2	zinc finger protein 36, C3H type-like 2	678	s2094	0.656543
NM_006887	ZFP36L2	zinc finger protein 36, C3H type-like 2	678	s2092	-0.056874
