# Supplementary material for: The Identification of RNA-Binding Proteins Functionally Associated with Tumor Progression in Gastrointestinal Cancer
Source: Cancers (Basel). 2021 Jun 24;13(13):3165. doi: 10.3390/cancers13133165 (PMC8269357; doi:10.3390/cancers13133165)
Supplement: Supplementary file 1 [file cancers-13-03165-s001.zip › Supplementary information/Supplemental table s29.xlsx]

## Sheet: Sheet1
Tumor promotive RBPs without mutation in PANC-1
RefSeq Accession Number	Gene Symbol	Full Gene Name	Gene ID	siRNA ID	Growth inhibition effect	ID	Fold Change
NM_004941	DHX8	DEAH (Asp-Glu-Ala-His) box polypeptide 8	1659	s4017	0.613046	TC1700012263.hg.1	-2.79446
NM_004941	DHX8	DEAH (Asp-Glu-Ala-His) box polypeptide 8	1659	s4016	0.535091
NM_004941	DHX8	DEAH (Asp-Glu-Ala-His) box polypeptide 8	1659	s4018	0.394552
NM_003755	EIF3G	eukaryotic translation initiation factor 3, subunit G	8666	s225017	0.72886	TC1900009608.hg.1	-2.10279
NM_003755	EIF3G	eukaryotic translation initiation factor 3, subunit G	8666	s16504	0.673369
NM_003755	EIF3G	eukaryotic translation initiation factor 3, subunit G	8666	s16505	0.466608
NM_002139	RBMX	RNA binding motif protein, X-linked	27316	s26142	0.506163	TC0100014848.hg.1	-3.48401
NM_002139	RBMX	RNA binding motif protein, X-linked	27316	s26144	0.269515
NM_004926	ZFP36L1	zinc finger protein 36, C3H type-like 1	677	s2089	0.757202	TC1400009524.hg.1	-9.359
NM_004926	ZFP36L1	zinc finger protein 36, C3H type-like 1	677	s2091	-0.373075
NM_005105	RBM8A	RNA binding motif protein 8A	9939	s532199	0.756598	TC0100018477.hg.1	1.81042
NM_005105	RBM8A	RNA binding motif protein 8A	9939	s532200	0.741988
NM_005105	RBM8A	RNA binding motif protein 8A	9939	s19292	0.62744
NM_001005	RPS3	ribosomal protein S3	6188	s12257	0.801399	TC1100008462.hg.1	-1.21141
NM_001005	RPS3	ribosomal protein S3	6188	s12255	0.602513
NM_001005	RPS3	ribosomal protein S3	6188	s12256	0.526155
NM_005877	SF3A1	splicing factor 3a, subunit 1, 120kDa	10291	s20118	0.592075	TC2200008434.hg.1	1.8796
NM_005877	SF3A1	splicing factor 3a, subunit 1, 120kDa	10291	s20116	0.57312
NM_005877	SF3A1	splicing factor 3a, subunit 1, 120kDa	10291	s20117	0.435185
NM_016047	SF3B14	splicing factor 3B, 14 kDa subunit	51639	s28446	0.656746	TC0200011974.hg.1	1.02873
NM_016047	SF3B14	splicing factor 3B, 14 kDa subunit	51639	s224225	0.55021
NM_016047	SF3B14	splicing factor 3B, 14 kDa subunit	51639	s28448	0.350117
NM_006938	SNRPD1	small nuclear ribonucleoprotein D1 polypeptide 16kDa	6632	s13230	0.674284	TC1800006834.hg.1	1.18262
NM_006938	SNRPD1	small nuclear ribonucleoprotein D1 polypeptide 16kDa	6632	s224661	0.609907
NM_006938	SNRPD1	small nuclear ribonucleoprotein D1 polypeptide 16kDa	6632	s13229	-0.100697
NM_177542	SNRPD2	small nuclear ribonucleoprotein D2 polypeptide 16.5kDa	6633	s13233	0.794064	TC1900010951.hg.1	-1.1523
NM_177542	SNRPD2	small nuclear ribonucleoprotein D2 polypeptide 16.5kDa	6633	s13232	0.660627
NM_177542	SNRPD2	small nuclear ribonucleoprotein D2 polypeptide 16.5kDa	6633	s13231	0.596835
NM_004175	SNRPD3	small nuclear ribonucleoprotein D3 polypeptide 18kDa	6634	s13235	0.749826	TC2200009235.hg.1	-1.24939
NM_004175	SNRPD3	small nuclear ribonucleoprotein D3 polypeptide 18kDa	6634	s13234	0.538219
NM_004175	SNRPD3	small nuclear ribonucleoprotein D3 polypeptide 18kDa	6634	s13236	0.48538
NM_003094	SNRPE	small nuclear ribonucleoprotein polypeptide E	6635	s13238	0.778746	TC0100011276.hg.1	1.36127
NM_003094	SNRPE	small nuclear ribonucleoprotein polypeptide E	6635	s13239	0.557657
NM_003096	SNRPG	small nuclear ribonucleoprotein polypeptide G	6637	s13243	0.736237	TC0200012994.hg.1	1.12811
NM_003096	SNRPG	small nuclear ribonucleoprotein polypeptide G	6637	s13244	0.56974
NM_003096	SNRPG	small nuclear ribonucleoprotein polypeptide G	6637	s13245	0.416581
NM_003751	EIF3B	eukaryotic translation initiation factor 3, subunit B	8662	s16492	0.635056	TC0700006549.hg.1	2.40694
NM_003751	EIF3B	eukaryotic translation initiation factor 3, subunit B	8662	s16494	0.559098
NM_003751	EIF3B	eukaryotic translation initiation factor 3, subunit B	8662	s16493	0.349297
NM_021239	RBM25	RNA binding motif protein 25	58517	s33914	0.70894	TC1400007625.hg.1	2.55518
NM_021239	RBM25	RNA binding motif protein 25	58517	s33912	0.50483
NM_021239	RBM25	RNA binding motif protein 25	58517	s33913	0.354545
NM_198216	SNRPB	small nuclear ribonucleoprotein polypeptides B and B1	6628	s224659	0.899303	TC2000009972.hg.1	3.74561
NM_198216	SNRPB	small nuclear ribonucleoprotein polypeptides B and B1	6628	s13221	0.56186
NM_198216	SNRPB	small nuclear ribonucleoprotein polypeptides B and B1	6628	s13219	0.443412
NM_003095	SNRPF	small nuclear ribonucleoprotein polypeptide F	6636	s13242	0.752962	TC1200008525.hg.1	3.68831
NM_003095	SNRPF	small nuclear ribonucleoprotein polypeptide F	6636	s13240	0.543998
NM_003095	SNRPF	small nuclear ribonucleoprotein polypeptide F	6636	s13241	0.327141
NM_003252	TIAL1	TIA1 cytotoxic granule-associated RNA binding protein-like 1	7073	s14135	0.565269	TC1000012016.hg.1	2.32562
NM_003252	TIAL1	TIA1 cytotoxic granule-associated RNA binding protein-like 1	7073	s14136	0.5259	TC1000012015.hg.1	2.20304
NM_003252	TIAL1	TIA1 cytotoxic granule-associated RNA binding protein-like 1	7073	s14134	0.0480704
NM_023010	UPF3B	UPF3 regulator of nonsense transcripts homolog B (yeast)	65109	s35213	0.774904	TC0X00010652.hg.1	2.18765
XM_017029740	UPF3B	UPF3 regulator of nonsense transcripts homolog B (yeast)	65109	s535069	0.537214
NM_023010	UPF3B	UPF3 regulator of nonsense transcripts homolog B (yeast)	65109	s35212	0.0542741
