# Supplementary material for: The Identification of RNA-Binding Proteins Functionally Associated with Tumor Progression in Gastrointestinal Cancer
Source: Cancers (Basel). 2021 Jun 24;13(13):3165. doi: 10.3390/cancers13133165 (PMC8269357; doi:10.3390/cancers13133165)
Supplement: Supplementary file 1 [file cancers-13-03165-s001.zip › Supplementary information/Supplemental table s3.xlsx]

## Sheet: Sheet1
Growth inhibition effect of HCT116
Gene Symbol	Gene ID	siRNA ID	Growth inhibition effect
A1CF	29974	s26826	0.438033
A1CF	29974	s26824	0.14771
A1CF	29974	s26825	0.074422
ACIN1	22985	s22777	0.22855
ACIN1	22985	s22775	0.0519449
ACIN1	22985	s22776	0.0426301
ACO1	48	s671	0.585048
ACO1	48	s673	0.539981
ACO1	48	s672	0.0164943
AKAP1	8165	s15667	0.837909
AKAP1	8165	s15665	0.452082
AKAP1	8165	s15666	0.0516987
ALKBH8	91801	s40784	0.605973
ALKBH8	91801	s40783	0.53136
ALKBH8	91801	s40785	0.119153
ANKHD1-EIF4EBP3	404734	s53878	0.181636
ANKHD1-EIF4EBP3	404734	s53879	0.134152
ANKHD1-EIF4EBP3	404734	s53877	0.00344658
ANKRD17	26057	s25029	0.650276
ANKRD17	26057	s25030	0.103324
ANKRD17	26057	s25031	0.0819793
APTX	54840	s534438	0.265931
APTX	54840	s29558	0.222797
APTX	54840	s29560	0.0960983
ASCC1	51008	s27223	0.673357
ASCC1	51008	s27224	0.416185
ASCC1	51008	s27225	0.0339734
BICC1	80114	s36913	0.69894
BICC1	80114	s36915	0.42273
BICC1	80114	s224846	0.238306
BOLL	66037	s35358	0.52842
BOLL	66037	s35359	0.474151
BOLL	66037	s35357	0.0795283
BRUNOL4	56853	s32298	0.0870547
BRUNOL4	56853	s32299	0.0558767
BRUNOL4	56853	s32300	0.0541605
BRUNOL6	60677	s34164	0.32394
BRUNOL6	60677	s34162	0.243968
BRUNOL6	60677	s34163	0.0632213
C14orf156	81892	s37869	0.191474
C14orf156	81892	s37870	0.160562
C14orf156	81892	s37871	0.0745938
C14orf181	400223	s53256	0.757874
C1orf25	81627	s37742	0.453276
C1orf25	81627	s37741	0.425991
C1orf25	81627	s37740	0.0130478
C4orf23	152992	s45751	0.166583
C4orf23	152992	s45753	0.0568685
C4orf23	152992	s45752	0.0510597
CARHSP1	23589	s24152	0.485179
CARHSP1	23589	s24153	0.427194
CARHSP1	23589	s24154	0.171507
CCAR1	55749	s31412	0.425517
CCAR1	55749	s31411	0.205408
CCAR1	55749	s31410	0.109691
CELF2	10659	s20957	0.655775
CELF2	10659	s20958	0.565806
CELF2	10659	s20959	0.0547472
CELF5	60680	s34168	0.435007
CELF5	60680	s34169	0.343201
CELF5	60680	s34170	0.130058
CHERP	10523	s20626	0.914752
CHERP	10523	s20627	0.847114
CHERP	10523	s20628	0.165863
CIRBP	1153	s3085	0.220749
CIRBP	1153	s3087	0.104754
CIRBP	1153	s3086	0.0708775
CLASRP	11129	s21948	0.721831
CLASRP	11129	s21946	0.261355
CLASRP	11129	s21947	0.195469
CNOT4	4850	s9631	0.343994
CNOT4	4850	s9632	0.26109
CNOT4	4850	s9630	0.0830805
CPEB1	64506	s34773	0.501806
CPEB1	64506	s34771	0.0858034
CPEB1	64506	s34772	0.0364031
CPEB2	132864	s43734	0.179667
CPEB2	132864	s43735	0.132112
CPEB2	132864	s43733	-0.0492703
CPEB3	22849	s22498	0.475299
CPEB3	22849	s22496	0.099325
CPEB3	22849	s22497	-0.0319318
CPEB4	80315	s37202	0.654291
CPEB4	80315	s37203	0.522612
CPEB4	80315	s37201	0.270931
CPSF4	10898	s21411	0.49272
CPSF4	10898	s21413	0.365699
CPSF4	10898	s21412	0.184426
CPSF4L	642843	s55135	0.718149
CPSF4L	642843	s55136	0.446901
CPSF4L	642843	s229678	0.0947445
CPSF6	11052	s21774	0.251205
CPSF6	11052	s223186	0.13972
CPSF6	11052	s21775	0.0652626
CPSF7	79869	s36530	0.313972
CPSF7	79869	s36529	0.00385728
CPSF7	79869	s224836	-0.0119605
CSDA	8531	s224989	0.302652
CSDA	8531	s224990	0.021215
CSDA	8531	s16222	-0.0304869
CSDC2	27254	s26058	0.544462
CSDC2	27254	s26059	0.484089
CSDC2	27254	s26057	0.334778
CSDE1	7812	s15375	0.459178
CSDE1	7812	s15374	0.093298
CSDE1	7812	s15373	0.0914608
CSTF2	1478	s3684	0.0657419
CSTF2	1478	s3686	0.0348414
CSTF2	1478	s3685	-0.0202507
CSTF2T	23283	s23471	0.520492
CSTF2T	23283	s23472	0.387936
CSTF2T	23283	s23470	0.273515
CUGBP1	10658	s20956	0.496134
CUGBP1	10658	s20954	0.434617
CUGBP1	10658	s20955	0.108261
DAZAP1	26528	s25514	0.645084
DAZAP1	26528	s25513	0.22225
DAZAP1	26528	s223706	-0.0500617
DAZL	1618	s3940	0.766963
DAZL	1618	s3941	0.496134
DAZL	1618	s3939	0.0877928
DDX43	55510	s30920	0.201547
DDX43	55510	s30921	0.197348
DDX43	55510	s30919	0.154624
DDX53	168400	s46700	0.650726
DDX53	168400	s46699	0.0980294
DDX53	168400	s46698	0.0885327
DGKQ	1609	s3921	0.957681
DGKQ	1609	s3920	0.122973
DGKQ	1609	s3922	0.08582
DHX57	90957	s40541	0.103118
DHX57	90957	s40539	0.032427
DHX57	90957	s40540	0.0187423
DHX8	1659	s4018	0.945832
DHX8	1659	s4017	0.915413
DHX8	1659	s4016	0.807683
DKC1	1736	s4110	0.726615
DKC1	1736	s4112	0.4
DKC1	1736	s4111	0.370292
DNAJC17	55192	s30399	0.408581
DNAJC17	55192	s30397	0.357596
DNAJC17	55192	s30398	0.0961776
DND1	373863	s51521	0.410918
DND1	373863	s51522	0.176079
DND1	373863	s51523	0.055126
DPPA5	340168	s50675	0.419946
DPPA5	340168	s50673	0.136942
DPPA5	340168	s50674	0.0106042
DUS3L	56931	s32425	0.813514
DUS3L	56931	s32424	0.159391
DUS3L	56931	s32423	-0.0382244
EIF2D	1939	s4494	0.295931
EIF2D	1939	s4495	0.0272447
EIF2D	1939	s4496	-0.0125388
EIF2S1	1965	s4557	0.92044
EIF2S1	1965	s4556	0.901472
EIF2S1	1965	s4555	0.869544
EIF3B	8662	s16493	0.926365
EIF3B	8662	s16494	0.919359
EIF3B	8662	s16492	0.892991
EIF3G	8666	s225017	0.895735
EIF3G	8666	s16505	0.888278
EIF3G	8666	s16504	0.831566
EIF4B	1975	s4575	0.405558
EIF4B	1975	s4573	0.292342
EIF4B	1975	s4574	0.0394575
EIF4H	7458	s224778	0.707112
EIF4H	7458	s14846	0.576132
EIF4H	7458	s14845	-0.0370269
ELAVL1	1994	s4608	0.218321
ELAVL1	1994	s4610	0.146912
ELAVL1	1994	s4609	0.0601852
ELAVL2	1993	s4606	0.119857
ELAVL2	1993	s4605	0.0246413
ELAVL2	1993	s4607	-0.0380658
ELAVL3	1995	s223473	0.832693
ELAVL3	1995	s4611	0.0483468
ELAVL3	1995	s4613	-0.00900206
ELAVL4	1996	s4616	0.63194
ELAVL4	1996	s223474	0.385031
ELAVL4	1996	s4614	0.27153
ENOX1	55068	s30096	0.69869
ENOX1	55068	s30097	0.491498
ENOX1	55068	s30098	0.0303498
ENOX2	10495	s20571	0.624454
ENOX2	10495	s20573	0.173611
ENOX2	10495	s20572	-0.0126166
ESRP2	80004	s36796	0.624246
ESRP2	80004	s228220	0.394261
ESRP2	80004	s36798	0.0830761
EWSR1	2130	s4888	0.642233
EWSR1	2130	s4887	0.375858
EWSR1	2130	s4886	0.270708
FMR1	2332	s5315	0.791278
FMR1	2332	s5316	0.332813
FMR1	2332	s5317	0.264918
FUBP1	8880	s16968	0.456644
FUBP1	8880	s16967	0.394953
FUBP1	8880	s16966	0.147891
FUBP3	8939	s17096	0.111111
FUBP3	8939	s17094	0.0346226
FUBP3	8939	s17095	-0.0370269
FUS	2521	s5401	0.464249
FUS	2521	s533595	0.108858
FUS	2521	s533596	0.104498
FXR1	8087	s15612	0.0792649
FXR1	8087	s15611	0.0645664
FXR1	8087	s15610	-0.117798
FXR2	9513	s18243	0.86806
FXR2	9513	s18242	0.708848
FXR2	9513	s18244	0.207625
G3BP1	10146	s19755	1.11198
G3BP1	10146	s19754	0.358201
G3BP1	10146	s19756	0.260802
G3BP2	9908	s19208	0.210905
G3BP2	9908	s19207	0.194734
G3BP2	9908	s19206	0.114785
GAPDH	2597	s5572	1.1806
GAPDH	2597	s5574	0.24357
GAPDH	2597	s5573	0.15277
GRSF1	2926	s6234	0.910508
GRSF1	2926	s6235	0.365536
GRSF1	2926	s6233	0.325884
GTF3A	2971	s230101	0.593487
GTF3A	2971	s230100	0.446959
GTF3A	2971	s230099	0.236128
HDLBP	3069	s6502	0.573409
HDLBP	3069	s6504	0.25242
HDLBP	3069	s6503	-0.0363636
HELZ	9931	s19269	0.390502
HELZ	9931	s19270	0.172843
HELZ	9931	s19271	0.0580874
HNRNPA0	10949	s21544	0.201132
HNRNPA0	10949	s21545	0.108277
HNRNPA0	10949	s21543	0.0540732
HNRNPA1	3178	s223860	0.428289
HNRNPA1L2	144983	s195755	0.53041
HNRNPA1L2	144983	s223347	0.524016
HNRNPA1L2	144983	s195756	0.232349
HNRNPA2B1	3181	s6714	0.307191
HNRNPA2B1	3181	s6713	0.284583
HNRNPA2B1	3181	s6715	0.251004
HNRNPA3	220988	s47926	0.340024
HNRNPA3	220988	s47928	0.251018
HNRNPA3	220988	s47927	0.202829
HNRNPAB	3182	s6718	0.88521
HNRNPAB	3182	s6717	0.606375
HNRNPAB	3182	s6716	0.156436
HNRNPC	3183	s6721	0.779915
HNRNPC	3183	s6719	0.575034
HNRNPC	3183	s6720	0.418182
HNRNPCL1	343069	s50976	0.924203
HNRNPCL1	343069	s50974	0.619236
HNRNPCL1	343069	s50975	0.263501
HNRNPD	3184	s6724	0.610855
HNRNPD	3184	s6723	0.470438
HNRNPD	3184	s6722	-0.000708383
HNRNPF	3185	s6727	0.56662
HNRNPF	3185	s230280	0.16825
HNRNPF	3185	s6725	0.070366
HNRNPH1	3187	s6729	0.69367
HNRNPH1	3187	s6728	0.30473
HNRNPH1	3187	s6730	0.222618
HNRNPH2	3188	s6732	0.273572
HNRNPH2	3188	s6733	0.106982
HNRNPH2	3188	s6731	0.10335
HNRNPH3	3189	s6735	0.426516
HNRNPH3	3189	s6734	0.290315
HNRNPH3	3189	s6736	0.120219
HNRNPK	3190	s6737	0.817568
HNRNPK	3190	s6739	0.667995
HNRNPK	3190	s6738	0.645522
HNRNPL	3191	s6742	0.981468
HNRNPL	3191	s6741	0.199867
HNRNPL	3191	s6740	0.185586
HNRNPM	4670	s9259	0.397482
HNRNPM	4670	s9260	0.318504
HNRNPM	4670	s9261	0.296847
HNRNPR	10236	s19980	0.532537
HNRNPR	10236	s19979	0.522214
HNRNPR	10236	s19981	0.118919
HNRPDL	9987	s19403	0.695219
HNRPDL	9987	s19405	0.171537
HNRPDL	9987	s19404	0.144144
HNRPLL	92906	s41041	0.305888
HNRPLL	92906	s41042	0.137838
HNRPLL	92906	s41040	0.131148
HTATSF1	27336	s26180	0.37027
HTATSF1	27336	s26178	0.28344
HTATSF1	27336	s26179	0.227313
IGF2BP1	10642	s20918	0.665339
IGF2BP1	10642	s20917	0.273224
IGF2BP1	10642	s20916	0.0923423
IGF2BP2	10644	s20924	0.273224
IGF2BP2	10644	s20922	0.255644
IGF2BP2	10644	s20923	0.0587838
IGF2BP3	10643	s20919	0.869854
IGF2BP3	10643	s20920	0.479686
IGF2BP3	10643	s20921	0.153378
IGFLR1	79713	s228195	0.687514
IGFLR1	79713	s36161	0.0738462
IGFLR1	79713	s36160	0.0363376
IREB2	3658	s7500	0.191019
IREB2	3658	s7498	0.10045
IREB2	3658	s7499	0.0779106
KHDRBS1	10657	s20953	0.938465
KHDRBS1	10657	s223144	0.100676
KHDRBS1	10657	s20952	0.0692784
KHDRBS2	202559	s47453	0.428843
KHDRBS2	202559	s47452	0.260956
KHDRBS2	202559	s47454	0.225225
KHDRBS3	10656	s20948	0.748561
KHDRBS3	10656	s20950	0.675457
KHDRBS3	10656	s20949	0.293468
KHSRP	8570	s16322	0.252703
KHSRP	8570	s16324	0.227313
KHSRP	8570	s16323	0.172963
KIAA0020	9933	s19274	0.478261
KIAA0020	9933	s19273	0.361886
KIAA0020	9933	s19272	0.17455
KIAA0430	9665	s18595	0.42051
KIAA0430	9665	s18593	0.346989
KIAA0430	9665	s18594	0.0225065
KIN	22944	s22724	0.208247
KIN	22944	s22725	0.0668088
KIN	22944	s22726	0.0413408
KRR1	11103	s21892	0.715464
KRR1	11103	s21893	0.590813
KRR1	11103	s21894	0.120351
L3MBTL3	84456	s39037	0.577654
L3MBTL3	84456	s39038	0.250178
L3MBTL3	84456	s39039	0.0930005
LARP1	23367	s23665	0.607162
LARP1	23367	s23667	0.513842
LARP1	23367	s23666	0.0687041
LARP1B	55132	s30247	0.346717
LARP1B	55132	s30246	0.274579
LARP1B	55132	s30245	0.119056
LARP4	113251	s41456	0.404842
LARP4	113251	s41457	0.217363
LARP4	113251	s41455	-0.0191898
LARP4B	23185	s23226	0.596524
LARP4B	23185	s23228	0.478242
LARP4B	23185	s23227	0.0087657
LARP6	55323	s200532	0.513097
LARP6	55323	s200533	0.28573
LARP6	55323	s200534	0.170576
LARP7	51574	s28354	0.449656
LARP7	51574	s28353	0.14041
LARP7	51574	s28355	0.129897
LEMD3	23592	s24158	0.747453
LEMD3	23592	s527439	0.229083
LEMD3	23592	s527437	0.062694
LENG9	94059	s41247	0.356673
LENG9	94059	s195577	0.312859
LENG9	94059	s41246	0.0845771
LIN28A	79727	s36195	0.356701
LIN28A	79727	s36196	0.153518
LIN28A	79727	s36197	-0.102917
LIN28B	389421	s52478	0.85748
LIN28B	389421	s52477	0.461313
LIN28B	389421	s52479	0.0838664
LOC390335	390335	s52785	0.288347
LOC642536	642536	s55044	0.0612653
LOC645420	645420	s56035	0.872064
LOC645420	645420	s56035	0.867566
LOC645420	645420	s56033	0.56416
LOC645420	645420	s56033	0.546041
LOC647805	647805	s56782	0.0449939
LOC647855	647855	s197572	0.0833841
LOC728303	728303	s58493	0.163573
LOC732208	732208	s61581	0.258698
LOC732208	732208	s200312	0.118097
LSM1	27257	s26064	0.554639
LSM1	27257	s26063	0.317443
LSM1	27257	s26065	0.0400379
LSM10	84967	s39775	0.408908
LSM10	84967	s228404	0.157027
LSM10	84967	s39774	0.0862818
LSM11	134353	s43854	0.307263
LSM11	134353	s43856	0.299692
LSM11	134353	s43855	0.0113945
LSM2	57819	s33744	0.827707
LSM2	57819	s33745	0.733567
LSM2	57819	s33743	0.414341
LSM3	27258	s26068	0.531816
LSM3	27258	s26066	0.356025
LSM4	25804	s24521	0.713018
LSM4	25804	s24522	0.497624
LSM4	25804	s24520	0.45995
LSM5	23658	s223622	0.611208
LSM5	23658	s24294	0.597399
LSM5	23658	s24293	0.375085
LSM6	11157	s22010	0.67842
LSM6	11157	s22008	0.642966
LSM6	11157	s22009	0.394826
LSM7	51690	s28527	0.980385
LSM7	51690	s28526	0.15979
LSM7	51690	s195230	0.0349444
LSM8	51691	s28528	1.02414
LSM8	51691	s224230	0.590353
LSM8	51691	s28529	0.487235
LSMD1	84316	s195464	0.522709
LSMD1	84316	s38904	0.310828
LSMD1	84316	s38903	0.0528704
MATR3	9782	s18897	0.0601316
MATR3	9782	s18899	0.0330414
MBNL1	4154	s8554	0.144536
MBNL1	4154	s8553	0.0851138
MBNL1	4154	s8555	0.0819151
MBNL2	10150	s19766	0.468535
MBNL2	10150	s19767	0.211482
MBNL2	10150	s19768	0.165791
MBNL3	55796	s31535	0.189025
MBNL3	55796	s31534	0.152712
MBNL3	55796	s31533	0.149037
MCM3AP	8888	s16987	0.714886
MCM3AP	8888	s16988	0.435217
MCM3AP	8888	s16989	0.338335
MCTS1	28985	s26357	0.153532
MCTS1	28985	s26358	0.105514
MCTS1	28985	s26359	0.0992748
MEX3A	92312	s40918	0.074427
MEX3A	92312	s225103	0.0138938
MEX3A	92312	s40919	-0.0797699
MEX3B	84206	s38652	0.356918
MEX3B	84206	s38653	0.226307
MEX3B	84206	s38651	-0.0365328
MEX3C	51320	s27948	0.0129597
MEX3C	51320	s27949	-0.0175044
MEX3C	51320	s27947	-0.0344906
MEX3D	399664	s53136	0.370695
MEX3D	399664	s53135	0.0580145
MEX3D	399664	s53137	0.0485591
MKI67IP	84365	s38966	0.892353
MKI67IP	84365	s38967	0.888972
MKI67IP	84365	s38965	0.557068
MKRN1	23608	s24196	0.692154
MKRN1	23608	s24194	0.216396
MKRN1	23608	s24195	0.118263
MKRN2	23609	s24197	0.212936
MKRN2	23609	s24199	0.0871827
MKRN2	23609	s24198	0.0654593
MKRN3	7681	s15157	0.241573
MKRN3	7681	s15158	0.195942
MKRN3	7681	s15156	0.079351
MOV10L1	54456	s28996	0.45299
MOV10L1	54456	s28994	0.220141
MOV10L1	54456	s28995	0.109753
MSI1	4440	s8979	0.58635
MSI1	4440	s8978	0.304168
MSI1	4440	s8980	0.0951323
MSI2	124540	s42756	0.462131
MSI2	124540	s42755	0.184813
MSI2	124540	s42757	0.0993554
MTHFSD	64779	s34924	0.281174
MTHFSD	64779	s34923	0.187868
MTHFSD	64779	s34925	0.0759467
MYEF2	50804	s27093	0.463795
MYEF2	50804	s27094	0.243832
MYEF2	50804	s27095	0.100153
NCL	4691	s9314	0.743276
NCL	4691	s9312	0.680608
NCL	4691	s9313	0.668994
NIP7	51388	s28072	0.836454
NIP7	51388	s28074	0.428977
NIP7	51388	s28073	0.359413
NOL8	55035	s30037	0.590512
NOL8	55035	s30039	0.499889
NOL8	55035	s30038	0.415667
NONO	4841	s9613	0.457213
NONO	4841	s9612	0.33166
NONO	4841	s9614	0.274657
NOP9	161424	s46267	0.437861
NOP9	161424	s46268	0.117922
NOP9	161424	s46266	0.0900652
NOVA1	4857	s9649	0.931336
NOVA1	4857	s9650	0.116736
NOVA1	4857	s224127	0.040898
NOVA2	4858	s9653	0.0759467
NOVA2	4858	s9652	0.0432031
NOVA2	4858	s9654	0.000889086
NSUN6	221078	s47957	0.191141
NSUN6	221078	s47958	0.0332917
NSUN6	221078	s47956	0.00200044
NUFIP1	26747	s25621	0.955706
NUFIP1	26747	s25623	0.312069
NUFIP1	26747	s25622	0.0790678
NUPL2	11097	s21879	0.469882
NUPL2	11097	s21877	0.0830212
NUPL2	11097	s21878	0.0547676
PABPC1	26986	s25664	0.356013
PABPC1	26986	s25665	0.345188
PABPC1	26986	s25666	0.165612
PABPC1L	80336	s37251	0.437452
PABPC1L	80336	s37249	0.117311
PABPC1L	80336	s37250	0.0209924
PABPC1L2A	340529	s229301	0.153906
PABPC1L2A	340529	s229300	0.118946
PABPC1L2A	340529	s229302	0.0171756
PABPC1L2B	645974	s56255	0.319055
PABPC1L2B	645974	s56256	0.0765637
PABPC1L2B	645974	s56254	0.012166
PABPC3	5042	s9985	0.743657
PABPC3	5042	s9984	0.0641698
PABPC3	5042	s9986	-0.0179081
PABPC4	8761	s16694	0.415266
PABPC4	8761	s16693	0.0579676
PABPC4L	132430	s43704	0.206852
PABPC4L	132430	s43705	0.205931
PABPC4L	132430	s43703	0.0925573
PABPC5	140886	s44449	0.221966
PABPC5	140886	s44450	0.145277
PABPC5	140886	s44448	-0.00960291
PABPN1	8106	s15626	0.857254
PABPN1		s502610	0.72872
PABPN1		s502611	0.353769
PABPN1L	390748	s196339	0.767161
PABPN1L	390748	s52857	0.222424
PABPN1L	390748	s196340	0.175573
PAN3	255967	s48722	0.159097
PAN3	255967	s48723	0.14223
PAN3	255967	s48721	0.0395992
PARN	5073	s10046	0.206584
PARN	5073	s10048	0.156507
PARN	5073	s533096	-0.11783
PARP10	84875	s39557	0.650082
PARP10	84875	s39556	0.163509
PARP10	84875	s195494	-0.0243321
PARP12	64761	s34882	0.119605
PARP12	64761	s34881	0.0441317
PARP12	64761	s34883	-0.0397093
PARP14	54625	s29270	0.231508
PARP14	54625	s29271	0.045799
PARP14	54625	s29272	-0.00381679
PCBP1	5093	s224175	0.307064
PCBP1	5093	s10095	0.29864
PCBP1	5093	s10094	0.1593
PCBP2	5094	s10098	1.00968
PCBP2	5094	s10099	0.404613
PCBP2	5094	s10097	0.120396
PCBP3	54039	s28839	0.184362
PCBP3	54039	s28840	0.0872468
PCBP3	54039	s224291	0.0540605
PCBP4	57060	s32629	0.285303
PCBP4	57060	s32630	0.130985
PCBP4	57060	s32628	0.0377222
PDCD11	22984	s223550	0.601726
PDCD11	22984	s22773	0.578269
PDCD11	22984	s22774	0.452427
PNO1	56902	s32353	0.736925
PNO1	56902	s32352	0.593692
PNO1	56902	s32351	0.450024
PNPT1	87178	s40092	0.553099
PNPT1	87178	s40091	0.458159
PNPT1	87178	s40090	0.138812
POLDIP3	84271	s38777	0.305962
POLDIP3	84271	s38779	0.147765
POLDIP3	84271	s38778	0.0808011
POLR2G	5436	s10811	1.14128
POLR2G	5436	s10810	1.07296
POLR2G	5436	s10812	0.889733
PPARGC1A	10891	s21393	0.29681
PPARGC1A	10891	s21395	0.119015
PPARGC1A	10891	s21394	0.0783277
PPARGC1B	133522	s43785	0.64756
PPARGC1B	133522	s43786	0.435931
PPARGC1B	133522	s43784	0.103556
PPIE	10450	s20445	0.528243
PPIE	10450	s20447	0.248158
PPIE	10450	s20446	0.219366
PPIL4	85313	s39899	0.564592
PPIL4	85313	s39900	0.139503
PPIL4	85313	s39901	-0.0247477
PPP1R10	5514	s329	0.291318
PPP1R10	5514	s328	0.224678
PPP1R10	5514	s330	0.0511773
PPRC1	23082	s22992	0.673902
PPRC1	23082	s223567	0.384911
PPRC1	23082	s22993	0.239411
PRPF3	9129	s530930	0.713912
PRPF3	9129	s17435	0.502532
PRPF3	9129	s17436	0.453388
PRR3	80742	s37342	0.176517
PRR3	80742	s37343	0.0905815
PRR3	80742	s37341	0.089779
PSPC1	55269	s30595	0.374477
PSPC1	55269	s30594	0.324844
PSPC1	55269	s30596	0.0303867
PTBP1	5725	s11436	0.448435
PTBP1	5725	s11434	0.308986
PTBP1	5725	s11435	0.219404
PTBP2	58155	s33790	0.672165
PTBP2	58155	s33789	0.190369
PTBP2	58155	s33791	0.0645082
PUF60	22827	s22446	0.897617
PUF60	22827	s223538	0.771646
PUF60	22827	s22447	0.71415
PUM1	9698	s18682	0.334643
PUM1	9698	s18681	0.106393
PUM1	9698	s18680	0.0922247
PUM2	23369	s23672	0.125133
PUM2	23369	s23673	0.0600932
PUM2	23369	s23671	0.0348259
QKI	9444	s18085	0.256874
QKI	9444	s18083	0.0769778
QKI	9444	s18084	0.0156978
RALY	22913	s22655	0.567819
RALY	22913	s22657	0.128929
RALY	22913	s22656	0.0295889
RALYL	138046	s44081	0.301151
RALYL	138046	s44079	0.18408
RALYL	138046	s44080	0.13613
RAVER1	125950	s42906	0.640667
RAVER1	125950	s42907	0.541241
RAVER1	125950	s42905	0.14933
RAVER2	55225	s30488	0.302697
RAVER2	55225	s30489	0.167596
RAVER2	55225	s30490	0.0873191
RBFOX1	54715	s29340	0.467967
RBFOX1	54715	s29338	0.3856
RBFOX1	54715	s29339	0.0603151
RBFOX2	23543	s24047	0.361132
RBFOX2	23543	s24049	0.358821
RBFOX2	23543	s24048	0.160205
RBFOX3	146713	s44891	0.22231
RBFOX3	146713	s44893	0.199411
RBFOX3	146713	s225704	0.00818408
RBM10	8241	s15745	0.725043
RBM10	8241	s15747	0.230951
RBM10	8241	s533777	0.135334
RBM11	54033	s28838	0.767231
RBM11	54033	s28836	0.29039
RBM11	54033	s28837	-0.00486301
RBM12	10137	s19732	0.217858
RBM12	10137	s19731	0.0833947
RBM12	10137	s19730	0.0112679
RBM12B	389677	s52539	0.201623
RBM12B	389677	s52540	0.157633
RBM12B	389677	s52538	0.0814324
RBM14	10432	s20407	0.54599
RBM14	10432	s20408	0.197434
RBM14	10432	s20406	0.108291
RBM15	64783	s34935	0.45296
RBM15	64783	s34936	0.287248
RBM15	64783	s34936	0.2374
RBM15	64783	s34935	0.199383
RBM15	64783	s224625	0.0843579
RBM15	64783	s224625	0.081923
RBM15B	29890	s26654	0.655669
RBM15B	29890	s26653	0.0802989
RBM15B	29890	s26652	0.0649988
RBM17	84991	s39813	0.815478
RBM17	84991	s39812	0.619191
RBM17	84991	s39814	0.142806
RBM18	92400	s40951	0.330538
RBM18	92400	s40952	0.145678
RBM18	92400	s40950	-0.112384
RBM19	9904	s19195	0.720725
RBM19	9904	s19196	0.495705
RBM19	9904	s19194	0.48888
RBM20	282996	s534018	0.63529
RBM20	282996	s49081	0.510455
RBM20	282996	s49083	-0.00165205
RBM22	55696	s31272	0.953472
RBM22	55696	s31273	0.545539
RBM22	55696	s31274	0.508197
RBM23	55147	s30280	0.733357
RBM23	55147	s224348	0.3829
RBM23	55147	s30282	0.286313
RBM24	221662	s48090	0.40094
RBM24	221662	s48088	0.162491
RBM24	221662	s48089	0.0789963
RBM25	58517	s33912	0.92985
RBM25	58517	s33914	0.689668
RBM25	58517	s33913	0.464219
RBM26	64062	s34367	0.186113
RBM26	64062	s224595	0.167111
RBM26	64062	s34369	0.164266
RBM27	54439	s229796	0.243737
RBM27	54439	s229795	0.132435
RBM27	54439	s229794	-0.0440971
RBM28	55131	s30242	0.594563
RBM28	55131	s30244	0.328504
RBM28	55131	s30243	0.28597
RBM3	5935	s11859	0.699117
RBM3	5935	s11860	0.186428
RBM3	5935	s11858	0.0980673
RBM33	155435	s45943	0.463135
RBM33	155435	s45941	0.273467
RBM33	155435	s45942	0.125175
RBM34	23029	s22863	0.209048
RBM34	23029	s22865	0.0924721
RBM34	23029	s22864	-0.103078
RBM35A	54845	s29572	0.850309
RBM35A	54845	s29571	0.534934
RBM35A	54845	s29570	0.152496
RBM38	55544	s30963	0.607015
RBM38	55544	s30964	0.255051
RBM38	55544	s30962	0.224907
RBM39	9584	s18416	0.866858
RBM39	9584	s18417	0.28733
RBM39	9584	s18418	0.0641264
RBM4	5936	s11861	1.02899
RBM4	5936	s11862	0.0975836
RBM4	5936	s11863	-0.0158851
RBM41	55285	s30639	0.512169
RBM41	55285	s30640	0.250929
RBM41	55285	s30641	-0.0702758
RBM42	79171	s35670	0.248886
RBM42	79171	s35671	0.202283
RBM42	79171	s35672	-0.0144928
RBM43	375287	s51672	0.237968
RBM43	375287	s51671	0.219657
RBM43	375287	s226387	0.205647
RBM44	375316	s51684	0.808389
RBM44	375316	s51685	0.262032
RBM44	375316	s51683	0.103948
RBM45	129831	s43440	0.281459
RBM45	129831	s43442	0.254873
RBM45	129831	s43441	0.119207
RBM46	166863	s46642	1.1107
RBM46	166863	s46643	0.115196
RBM46	166863	s46641	-0.0089955
RBM47	54502	s29088	0.298089
RBM47	54502	s29090	0.223638
RBM47	54502	s230615	0.145499
RBM4B	83759	s38193	0.830085
RBM4B	83759	s38191	0.244229
RBM4B	83759	s38192	0.23574
RBM5	10181	s19842	0.287856
RBM5	10181	s19841	0.268717
RBM5	10181	s19843	0.0230827
RBM6	10180	s19840	0.607446
RBM6	10180	s19838	0.176248
RBM6	10180	s19839	0.0672623
RBM7	10179	s19837	0.846702
RBM7	10179	s19836	0.287664
RBM7	10179	s19835	0.241129
RBM8A	9939	s532199	1.21693
RBM8A	9939	s532200	1.13302
RBM8A	9939	s19292	1.12119
RBMS1	5937	s11864	0.148926
RBMS1	5937	s11866	0.0470143
RBMS1	5937	s11865	-0.0265575
RBMS2	5939	s11869	0.42246
RBMS2	5939	s11867	0.235294
RBMS2	5939	s11868	0.103698
RBMS3	27303	s26126	0.272114
RBMS3	27303	s26124	0.223629
RBMS3	27303	s26125	0.00891266
RBMX	27316	s26142	0.424465
RBMX	27316	s26144	0.0824421
RBMX2	51634	s28437	0.0702149
RBMX2	51634	s28439	0.0171258
RBMX2	51634	s28438	0.00891266
RBMXL2	27288	s26086	0.486721
RBMXL2	27288	s26085	0.454523
RBMXL2	27288	s26084	0.183155
RBMY1A1	5940	s229750	0.490742
RBMY1A1	5940	s229749	0.226431
RBMY1A1	5940	s229751	0.0497691
RBMY1B	378948	s196161	0.0705555
RBMY1D	378949	s196164	0.25
RBMY1D	378949	s196166	0.177847
RBMY1D	378949	s196165	0.132889
RBMY1E	378950	s196168	0.495583
RBMY1E	378950	s196167	0.0772201
RBMY1E	378950	s196169	0.0590046
RBMY1F	159163	s46153	0.624679
RBMY1F	159163	s195801	0.227399
RBMY1F	159163	s46154	0.189913
RBMY1J	378951	s196172	0.709065
RBMY1J	378951	s196170	0.271165
RBMY1J	378951	s196171	0.165726
RBPMS	11030	s21729	0.475629
RBPMS	11030	s21728	0.226593
RBPMS	11030	s21730	0.0252935
RBPMS2	348093	s51323	0.489738
RBPMS2	348093	s51324	0.278716
RBPMS2	348093	s51322	0.09597
RC3H1	149041	s45244	0.515914
RC3H1	149041	s45246	0.203185
RC3H1	149041	s45245	0.102873
RC3H2	54542	s29171	0.383517
RC3H2	54542	s29170	0.177014
RC3H2	54542	s29169	0.0388514
RCAN2	10231	s19966	0.307337
RCAN2	10231	s19965	0.104684
RCAN2	10231	s19964	0.0494691
RDM1	201299	s47361	0.145716
RDM1	201299	s47360	0.0371536
RDM1	201299	s47359	0.0248552
RNF113A	7737	s15246	0.729396
RNF113A	7737	s15247	0.594151
RNF113A	7737	s15245	0.0924228
RNF113B	140432	s44264	0.349873
RNF113B	140432	s44266	0.0692663
RNF113B	140432	s44265	0.0588803
RNPC3	55599	s31041	0.54
RNPC3	55599	s31043	0.425591
RNPC3	55599	s31042	0.260787
RNPS1	10921	s21475	0.761313
ROD1	9991	s19413	0.64639
ROD1	9991	s19412	0.533148
ROD1	9991	s19414	0.22575
RPS3	6188	s12255	0.962
RPS3	6188	s12257	0.913071
RPS3	6188	s12256	0.904729
RRP7A	27341	s226119	0.708623
RRP7A	27341	s26190	0.706378
RRP7A	27341	s26192	0.62975
SAFB	6294	s224568	0.30475
SAFB	6294	s12454	0.235976
SAFB	6294	s12453	0.140181
SAFB2	9667	s18601	0.383171
SAFB2	9667	s18599	0.304
SAFB2	9667	s18600	0.158072
SAMD14	201191	s47335	0.394993
SAMD14	201191	s47333	0.269838
SAMD14	201191	s47334	0.18425
SAMD4A	23034	s22880	0.73134
SAMD4A	23034	s22878	0.647022
SAMD4A	23034	s22879	0.145
SAMD4B	55095	s30159	0.41525
SAMD4B	55095	s30160	0.345611
SAMD4B	55095	s30161	0.33936
SART3	9733	s18770	0.376449
SART3	9733	s18771	0.187119
SART3	9733	s18772	0.1725
SCAF8	22828	s22450	0.330191
SCAF8	22828	s22448	0.119696
SCAF8	22828	s22449	-0.0250267
SETD1A	9739	s18790	0.4985
SETD1A	9739	s18788	0.155772
SETD1A	9739	s18789	0.0105241
SETD1B	23067	s22960	0.549606
SETD1B	23067	s22959	0.48125
SETD1B	23067	s22961	-0.0115765
SF1	7536	s200464	0.861924
SF1	7536	s14976	0.66475
SF1	7536	s224783	0.650904
SF3A1	10291	s20116	1.051
SF3A1	10291	s20118	0.967165
SF3A1	10291	s20117	0.881
SF3B14	51639	s224225	1.08739
SF3B14	51639	s28446	0.9495
SF3B14	51639	s28448	0.0721953
SF3B4	10262	s20048	0.938329
SF3B4	10262	s532854	0.8145
SF3B4	10262	s20050	0.702828
SFMBT2	57713	s33657	0.1335
SFMBT2	57713	s33655	0.125637
SFMBT2	57713	s33656	0.00210482
SFPQ	6421	s224606	0.687257
SFPQ	6421	s12712	0.392324
SFPQ	6421	s12710	0.344353
SFRS10	6434	s12751	0.334461
SFRS10	6434	s12750	0.234478
SFRS10	6434	s12749	0.205269
SFRS11	9295	s17769	0.493122
SFRS11	9295	s17771	0.362952
SFRS11	9295	s17770	0.207953
SFRS13A	10772	s21157	0.719439
SFRS13A	10772	s21156	0.262249
SFRS14	10147	s19758	0.557277
SFRS14	10147	s19757	0.366408
SFRS14	10147	s19759	0.0591747
SFRS15	57466	s33083	0.517519
SFRS15	57466	s33082	0.0956436
SFRS15	57466	s33084	0.0662351
SFRS2	6427	s12730	0.877758
SFRS2	6427	s12729	0.0655313
SFRS2	6427	s12728	0.0618426
SFRS3	6428	s12732	1.13106
SFRS3	6428	s12733	0.967558
SFRS3	6428	s12731	0.708704
SFRS4	6429	s12734	0.384179
SFRS4	6429	s12735	0.0272515
SFRS4	6429	s12736	0.0146804
SFRS6	6431	s12741	0.740722
SFRS6	6431	s12742	0.20749
SFRS6	6431	s12740	0.174874
SFRS7	6432	s12744	0.648278
SFRS7	6432	s12743	0.538282
SFRS7	6432	s12745	0.294186
SFSWAP	6433	s12748	0.474762
SFSWAP	6433	s12747	0.21327
SFSWAP	6433	s12746	0.179341
SLBP	7884	s228164	0.969811
SLBP	7884	s15448	0.51324
SLBP	7884	s15449	0.286583
SLTM	79811	s36385	0.406939
SLTM	79811	s36384	0.147413
SLTM	79811	s36386	0.0742734
SNRNP35	11066	s21807	0.343153
SNRNP35	11066	s21806	0.189882
SNRNP35	11066	s21808	0.0790434
SNRNP70	6625	s13212	0.670614
SNRNP70	6625	s13210	0.43031
SNRNP70	6625	s13211	0.407648
SNRPA	6626	s13215	0.365761
SNRPA	6626	s13214	0.125511
SNRPA	6626	s13213	0.0770542
SNRPB	6628	s13221	0.916254
SNRPB	6628	s224659	0.897261
SNRPB	6628	s13219	0.893528
SNRPB2	6629	s13223	0.995861
SNRPB2	6629	s13222	0.786222
SNRPB2	6629	s13224	0.408188
SNRPC	6631	s13225	0.882178
SNRPC	6631	s227454	0.73197
SNRPC	6631	s13227	0.722459
SNRPD1	6632	s13230	0.87169
SNRPD1	6632	s224661	0.801919
SNRPD1	6632	s13229	0.751674
SNRPD2	6633	s13233	1.07018
SNRPD2	6633	s13231	0.98838
SNRPD2	6633	s13232	0.884601
SNRPD3	6634	s13235	0.966646
SNRPD3	6634	s13234	0.87169
SNRPD3	6634	s13236	0.718416
SNRPE	6635	s13238	1.02386
SNRPE	6635	s13239	0.923574
SNRPEL1	414153	s53906	0.979192
SNRPF	6636	s13242	1.00024
SNRPF	6636	s13240	0.884177
SNRPF	6636	s13241	0.814079
SNRPG	6637	s13244	1.00431
SNRPG	6637	s13243	0.897505
SNRPG	6637	s13245	0.737333
SNRPN	6638	s56795	0.564693
SRBD1	55133	s30249	0.525199
SRBD1	55133	s30250	0.308934
SRBD1	55133	s30248	0.0468655
SREK1	140890	s44452	0.147613
SREK1	140890	s225669	0.0899667
SREK1	140890	s225670	0.0656631
SRRM1	10250	s20019	0.731332
SRRM1	10250	s20020	0.378526
SRRM1	10250	s20018	0.19059
SRRM2	23524	s24004	0.784421
SRRM2	23524	s24005	0.631357
SRRM2	23524	s24003	0.18843
SRRT	51593	s28374	0.562316
SRRT	51593	s28376	0.36641
SRRT	51593	s28375	0.342535
SRSF1	6426	s12727	0.992102
SRSF1	6426	s12726	0.492775
SRSF1	6426	s12725	0.428238
SRSF12	135295	s43933	0.178592
SRSF12	135295	s43932	0.118104
SRSF12	135295	s43934	0.117571
SRSF5	6430	s12739	0.634703
SRSF5	6430	s12737	0.513813
SRSF5	6430	s12738	0.158578
SRSF8	10929	s21497	0.229432
SRSF8	10929	s21495	0.126575
SRSF8	10929	s21496	0.0971245
SRSF9	8683	s16547	0.648326
SRSF9	8683	s16548	0.383424
SRSF9	8683	s16546	0.241269
SSB	6741	s13470	0.397684
SSB	6741	s13468	0.334854
SSB	6741	s13469	0.263706
SUGP1	57794	s33721	0.335883
SUGP1	57794	s33720	0.237634
SUGP1	57794	s33722	0.1335
SUPT6H	6830	s13636	0.873053
SUPT6H	6830	s13634	0.849417
SUPT6H	6830	s13635	0.716995
SYNCRIP	10492	s20563	0.316211
SYNCRIP	10492	s20562	0.131061
SYNCRIP	10492	s20564	0.0362193
SYNJ1	8867	s16933	0.112211
SYNJ1	8867	s16935	0.0967355
SYNJ1	8867	s16934	0.0493674
SYNJ2	8871	s16942	0.575291
SYNJ2	8871	s16943	0.172842
SYNJ2	8871	s16944	0.0487278
TAF15	8148	s15657	0.132969
TAF15	8148	s15656	0.0861053
TAF15	8148	s15658	0.0456073
TARDBP	23435	s530936	0.533863
TARDBP	23435	s23831	0.461354
TARDBP	23435	s530935	0.0934737
TDRD10	126668	s43068	0.986947
TDRD10	126668	s43067	0.452952
TDRD10	126668	s225577	0.112627
TDRKH	11022	s21712	0.814438
TDRKH	11022	s223179	0.485684
TDRKH	11022	s21711	0.210514
TEP1	7011	s13987	0.530638
TEP1	7011	s13986	0.124421
TEP1	7011	s13985	0.0444071
THOC4	10189	s19855	0.741053
THOC4	10189	s19854	0.730588
THOC4	10189	s19853	0.43855
THUMPD1	55623	s31103	0.516563
THUMPD1	55623	s31104	0.257752
THUMPD1	55623	s31105	0.0656842
THUMPD2	80745	s37344	0.853138
THUMPD2	80745	s37345	0.31181
THUMPD2	80745	s37346	0.0572632
THUMPD3	25917	s24747	0.728107
THUMPD3	25917	s24746	0.139158
THUMPD3	25917	s24745	-0.018963
TIA1	7072	s14133	0.78839
TIA1	7072	s14131	0.671387
TIA1	7072	s14132	0.0166316
TIAL1	7073	s14135	0.707517
TIAL1	7073	s14136	0.633263
TIAL1	7073	s14134	0.0237638
TIPARP	25976	s24858	0.332934
TIPARP	25976	s24857	0.218488
TIPARP	25976	s24856	0.0545455
TLR2	7097	s170	0.891543
TLR2	7097	s169	0.728144
TLR2	7097	s168	0.446596
TMEM63A	9725	s228532	0.150317
TMEM63A	9725	s18748	0.0713304
TNRC4	11189	s22095	0.640725
TNRC4	11189	s22096	0.230419
TNRC4	11189	s22097	0.149471
TNRC6A	27327	s26156	0.181262
TNRC6A	27327	s26155	0.101903
TNRC6A	27327	s26154	0.0677844
TNRC6C	57690	s33602	0.472335
TNRC6C	57690	s33601	0.0695815
TNRC6C	57690	s33603	0.0302326
TOE1	114034	s41525	0.0698314
TOE1	114034	s41524	0.0452431
TOE1	114034	s41523	-0.00622754
TRA2A	29896	s26664	0.860837
TRA2A	29896	s26666	0.360677
TRA2A	29896	s26665	-0.0332934
TRMT2A	27037	s25732	0.334916
TRMT2A	27037	s25733	0.175569
TRMT2A	27037	s25734	0.107822
TRMU	55687	s31252	0.427784
TRMU	55687	s31253	0.387315
TRMU	55687	s31251	0.209244
TRNAU1AP	54952	s29836	0.343713
TRNAU1AP	54952	s29835	0.216989
TRNAU1AP	54952	s224328	0.0412262
TROVE2	6738	s13466	0.24503
TROVE2	6738	s13465	0.0323548
TROVE2	6738	s13467	0.0251586
TTC14	151613	s45592	0.415615
TTC14	151613	s45590	0.328862
TTC14	151613	s45591	0.0336152
TUT1	64852	s35028	0.745431
TUT1	64852	s35029	0.456849
TUT1	64852	s35030	0.282604
U2AF1	7307	s14555	0.602199
U2AF1	7307	s14553	0.577988
U2AF1	7307	s14554	0.502973
U2AF2	11338	s22365	0.661088
U2AF2	11338	s22364	0.651124
U2AF2	11338	s22366	0.593832
U2SURP	23350	s23621	0.870481
U2SURP	23350	s23620	0.711661
U2SURP	23350	s23622	0.39591
UHMK1	127933	s43239	0.139397
UHMK1	127933	s43238	0.0257988
UHMK1	127933	s43240	0.00478126
UNK	85451	s40019	0.233649
UNK	85451	s40018	0.202486
UNK	85451	s40020	0.115503
UNKL	64718	s35262	0.380092
UNKL	64718	s34837	0.177041
UNKL	64718	s35261	0.0523548
UPF1	5976	s11926	0.829773
UPF1	5976	s11928	0.549349
UPF1	5976	s11927	0.106144
UPF3B	65109	s535069	1.02154
UPF3B	65109	s35213	0.52307
UPF3B	65109	s35212	0.107465
YBX1	4904	s9733	0.992426
YBX1	4904	s9731	0.608176
YBX1	4904	s9732	0.416869
YBX2	51087	s27392	0.296631
YBX2	51087	s27394	0.215396
YBX2	51087	s27393	0.150769
YTHDC1	91746	s40758	0.861583
YTHDC1	91746	s40757	0.455406
YTHDC1	91746	s40756	0.291124
YTHDC2	64848	s35019	0.55645
YTHDC2	64848	s35021	0.343096
YTHDC2	64848	s35020	0.215157
YTHDF1	54915	s29745	0.425089
YTHDF1	54915	s29744	0.18121
YTHDF1	54915	s29743	0.135873
YTHDF2	51441	s28149	0.412244
YTHDF2	51441	s28147	0.325843
YTHDF2	51441	s28148	0.320947
YTHDF3	253943	s48465	0.488166
YTHDF3	253943	s48466	0.364497
YTHDF3	253943	s48464	0.331645
ZC3H10	84872	s39549	0.462348
ZC3H10	84872	s39548	0.176095
ZC3H10	84872	s39547	0.148646
ZC3H11A	9877	s19125	0.125523
ZC3H12A	80149	s36969	0.579388
ZC3H12A	80149	s36970	0.0693491
ZC3H12A	80149	s36971	0.0662204
ZC3H12B	340554	s50748	0.335048
ZC3H12B	340554	s226316	0.246468
ZC3H12B	340554	s226314	0.145433
ZC3H12C	85463	s40048	1.10578
ZC3H12C	85463	s40050	0.690391
ZC3H12C	85463	s40049	0.191719
ZC3H12D	340152	s196064	0.299522
ZC3H12D	340152	s50668	0.257888
ZC3H12D	340152	s50669	0.0384121
ZC3H13	23091	s23010	0.367497
ZC3H13	23091	s23011	0.218214
ZC3H13	23091	s23012	0.151537
ZC3H14	79882	s36557	0.633958
ZC3H14	79882	s36558	0.268802
ZC3H14	79882	s36559	0.114069
ZC3H15	55854	s31666	0.586714
ZC3H15	55854	s31665	0.39924
ZC3H15	55854	s31667	0.384705
ZC3H18	124245	s42719	0.536935
ZC3H18	124245	s42717	0.334994
ZC3H18	124245	s42718	0.32843
ZC3H3	23144	s223574	0.798716
ZC3H3	23144	s23134	0.453142
ZC3H3	23144	s23133	0.349466
ZC3H4	23211	s23294	0.441627
ZC3H4	23211	s23292	0.401051
ZC3H4	23211	s23293	0.324555
ZC3H6	376940	s51769	0.49656
ZC3H6	376940	s51771	0.148862
ZC3H6	376940	s51770	0.0319735
ZC3H7A	29066	s26413	0.398102
ZC3H7A	29066	s26411	0.326095
ZC3H7A	29066	s26412	0.170158
ZC3H7B	23264	s23430	0.973294
ZC3H7B	23264	s23428	0.456465
ZC3H7B	23264	s23429	0.0248687
ZC3H8	84524	s39103	0.16474
ZC3H8	84524	s39105	0.142227
ZC3H8	84524	s39104	0.0721234
ZC3HAV1	56829	s32273	0.386714
ZC3HAV1	56829	s32274	0.166973
ZC3HAV1	56829	s32272	0.100292
ZC3HAV1L	92092	s40848	0.398716
ZC3HAV1L	92092	s40847	0.368369
ZC3HAV1L	92092	s40846	0.0733096
ZCCHC17	51538	s28292	0.766025
ZCCHC17	51538	s28291	0.421291
ZCCHC17	51538	s28293	0.137841
ZCRB1	85437	s39987	0.379597
ZCRB1	85437	s39985	0.154968
ZCRB1	85437	s39986	0.117572
ZFP36	7538	s14978	0.973147
ZFP36	7538	s14977	0.378648
ZFP36	7538	s14979	0.0334436
ZFP36L1	677	s2089	1.0873
ZFP36L1	677	s2091	0.151448
ZFP36L2	678	s2093	0.98441
ZFP36L2	678	s2092	0.35594
ZFP36L2	678	s2094	0.2063
ZFR	51663	s28494	0.170474
ZFR	51663	s28495	0.125541
ZFR2	23217	s23311	0.401154
ZFR2	23217	s23312	0.105554
ZFR2	23217	s23310	0.023509
ZGPAT	84619	s39186	0.736451
ZGPAT	84619	s195478	0.31241
ZGPAT	84619	s39187	0.0492907
ZMAT5	55954	s224399	0.38038
ZMAT5	55954	s31798	0.0767196
ZMAT5	55954	s224398	0.0541945
ZNF239	8187	s15682	0.340015
ZNF239	8187	s15680	0.219283
ZNF239	8187	s15681	0.127465
ZNF638	27332	s26166	0.282107
ZNF638	27332	s26167	0.245011
ZNF638	27332	s26168	0.152685
ZNF74	7625	s15114	1.04208
ZNF74	7625	s15116	0.388408
ZNF74	7625	s224787	0.217768
ZRANB2	9406	s18005	0.55704
ZRANB2	9406	s18003	0.204185
ZRANB2	9406	s18004	0.145468
ZRSR2	8233	s15738	0.292378
ZRSR2	8233	s15737	0.198961
ZRSR2	8233	s15736	0.041366
	643446	s55322	0.838665
	643446	s55320	0.7835
	728844	s227681	0.359566
	645947	s56239	0.292073
	653884	s57795	0.245405
	728844	s59071	0.167887
	728796	s59016	0.15018
