# Supplementary material for: The Identification of RNA-Binding Proteins Functionally Associated with Tumor Progression in Gastrointestinal Cancer
Source: Cancers (Basel). 2021 Jun 24;13(13):3165. doi: 10.3390/cancers13133165 (PMC8269357; doi:10.3390/cancers13133165)
Supplement: Supplementary file 1 [file cancers-13-03165-s001.zip › Supplementary information/Supplemental table s30.xlsx]

## Sheet: Sheet1
Tumor promotive RBPs without mutation in OE33
RefSeq Accession Number	Gene Symbol	Full Gene Name	Gene ID	siRNA ID	Growth inhibition effect	ID	Fold Change
NM_006693	CPSF4	cleavage and polyadenylation specific factor 4, 30kDa	10898	s21411	0.254183	TC0700008496.hg.1	9.37584
NM_006693	CPSF4	cleavage and polyadenylation specific factor 4, 30kDa	10898	s21413	0.537001
NM_006693	CPSF4	cleavage and polyadenylation specific factor 4, 30kDa	10898	s21412	0.506211
NM_003751	EIF3B	eukaryotic translation initiation factor 3, subunit B	8662	s16493	0.682965	TC0700006549.hg.1	9.45559
NM_003751	EIF3B	eukaryotic translation initiation factor 3, subunit B	8662	s16494	0.931758
NM_003751	EIF3B	eukaryotic translation initiation factor 3, subunit B	8662	s16492	0.8168
NM_018078	LARP1B	La ribonucleoprotein domain family, member 1B	55132	s30247	0.564161	TC0400008668.hg.1	2.18575
NM_018078	LARP1B	La ribonucleoprotein domain family, member 1B	55132	s30246	0.544923
NM_018078	LARP1B	La ribonucleoprotein domain family, member 1B	55132	s30245	0.156547
NM_015155	LARP4B	La ribonucleoprotein domain family, member 4B	23185	s23226	0.814565	TC1000009527.hg.1	5.78621
NM_015155	LARP4B	La ribonucleoprotein domain family, member 4B	23185	s23228	0.571554
NM_015155	LARP4B	La ribonucleoprotein domain family, member 4B	23185	s23227	0.408692
NM_012321	LSM4	LSM4 homolog, U6 small nuclear RNA associated (S. cerevisiae)	25804	s24521	0.837443	TC1900010011.hg.1	2.58991
NM_012321	LSM4	LSM4 homolog, U6 small nuclear RNA associated (S. cerevisiae)	25804	s24522	0.573302
NM_012321	LSM4	LSM4 homolog, U6 small nuclear RNA associated (S. cerevisiae)	25804	s24520	0.452489
NM_032390	MKI67IP	MKI67 (FHA domain) interacting nucleolar phosphoprotein	84365	s38966	0.556538	TC0200014108.hg.1	5.63569
NM_032390	MKI67IP	MKI67 (FHA domain) interacting nucleolar phosphoprotein	84365	s38967	0.69946
NM_032390	MKI67IP	MKI67 (FHA domain) interacting nucleolar phosphoprotein	84365	s38965	0.467873
NM_016101	NIP7	nuclear import 7 homolog (S. cerevisiae)	51388	s28072	0.750776	TC1600008226.hg.1	3.84019
NM_016101	NIP7	nuclear import 7 homolog (S. cerevisiae)	51388	s28073	0.703859
NM_016101	NIP7	nuclear import 7 homolog (S. cerevisiae)	51388	s28074	0.322557
NM_002696	POLR2G	polymerase (RNA) II (DNA directed) polypeptide G	5436	s10811	0.951978	TC1100007874.hg.1	2.13789
NM_002696	POLR2G	polymerase (RNA) II (DNA directed) polypeptide G	5436	s10812	0.998089
NM_002696	POLR2G	polymerase (RNA) II (DNA directed) polypeptide G	5436	s10810	0.633703
NM_014281	PUF60	poly-U binding splicing factor 60KDa	22827	s22446	1.12474	TC0800012167.hg.1	2.7999
NM_014281	PUF60	poly-U binding splicing factor 60KDa	22827	s22447	1.04565
NM_014281	PUF60	poly-U binding splicing factor 60KDa	22827	s223538	0.800221
NM_032905	RBM17	RNA binding motif protein 17	84991	s39813	0.558078	TC1000006648.hg.1	2.45841
NM_032905	RBM17	RNA binding motif protein 17	84991	s39812	0.751495
NM_032905	RBM17	RNA binding motif protein 17	84991	s39814	-0.0598225
NM_018077	RBM28	RNA binding motif protein 28	55131	s30242	0.53078	TC0700013619.hg.1	2.43262
NM_018077	RBM28	RNA binding motif protein 28	55131	s30243	0.600926
NM_018077	RBM28	RNA binding motif protein 28	55131	s30244	0.339955
NM_002898	RBMS2	RNA binding motif, single stranded interacting protein 2	5939	s11869	0.598288	TC1200007844.hg.1	9.43456
NM_002898	RBMS2	RNA binding motif, single stranded interacting protein 2	5939	s11867	0.521083
NM_002898	RBMS2	RNA binding motif, single stranded interacting protein 2	5939	s11868	0.0870117
NM_002139	RBMX	RNA binding motif protein, X-linked	27316	s26142	0.975342	TC0100014848.hg.1	3.12617
NM_002139	RBMX	RNA binding motif protein, X-linked	27316	s26144	0.954452
NM_016047	SF3B14	splicing factor 3B, 14 kDa subunit	51639	s224225	0.684885	TC0200011974.hg.1	5.98073
NM_016047	SF3B14	splicing factor 3B, 14 kDa subunit	51639	s28446	0.605688
NM_016047	SF3B14	splicing factor 3B, 14 kDa subunit	51639	s28448	0.105551
NM_005850	SF3B4	splicing factor 3b, subunit 4, 49kDa	10262	s20048	0.776615	TC0100015715.hg.1	2.30119
NM_005850	SF3B4	splicing factor 3b subunit 4	10262	s532854	0.634131
NM_005850	SF3B4	splicing factor 3b, subunit 4, 49kDa	10262	s20050	0.386564
NM_003016	SFRS2	splicing factor, arginine/serine-rich 2	6427	s12730	0.685031	TC1700011820.hg.1	2.87459
NM_003016	SFRS2	splicing factor, arginine/serine-rich 2	6427	s12728	0.582103
NM_003016	SFRS2	splicing factor, arginine/serine-rich 2	6427	s12729	0.0506482
NM_198216	SNRPB	small nuclear ribonucleoprotein polypeptides B and B1	6628	s13221	0.70359	TC2000009972.hg.1	16.391
NM_198216	SNRPB	small nuclear ribonucleoprotein polypeptides B and B1	6628	s224659	0.803802
NM_198216	SNRPB	small nuclear ribonucleoprotein polypeptides B and B1	6628	s13219	0.761065
NM_006938	SNRPD1	small nuclear ribonucleoprotein D1 polypeptide 16kDa	6632	s13230	0.788718	TC1800006834.hg.1	5.3758
NM_006938	SNRPD1	small nuclear ribonucleoprotein D1 polypeptide 16kDa	6632	s224661	0.802213
NM_006938	SNRPD1	small nuclear ribonucleoprotein D1 polypeptide 16kDa	6632	s13229	0.795747
NM_003095	SNRPF	small nuclear ribonucleoprotein polypeptide F	6636	s13242	0.713273	TC1200008525.hg.1	3.4172
NM_003095	SNRPF	small nuclear ribonucleoprotein polypeptide F	6636	s13240	0.724103
NM_003095	SNRPF	small nuclear ribonucleoprotein polypeptide F	6636	s13241	0.551176
XM_001134346	THOC4	THO complex 4	10189	s19855	0.645598	TC1700012078.hg.1	2.82798
XM_001134346	THOC4	THO complex 4	10189	s19854	0.787923
XM_001134346	THOC4	THO complex 4	10189	s19853	0.161846
NM_003264	TLR2	toll-like receptor 2	7097	s170	0.803888	TC0400009048.hg.1	2.99849
NM_003264	TLR2	toll-like receptor 2	7097	s168	0.537459
NM_003264	TLR2	toll-like receptor 2	7097	s169	0.305466
NM_018471	ZC3H15	zinc finger CCCH-type containing 15	55854	s31666	0.689912	TC0200010214.hg.1	3.50409
NM_018471	ZC3H15	zinc finger CCCH-type containing 15	55854	s31665	0.625549
NM_018471	ZC3H15	zinc finger CCCH-type containing 15	55854	s31667	0.537142
NM_001042476	CARHSP1	calcium regulated heat stable protein 1, 24kDa	23589	s24153	0.919051	TC1600009322.hg.1	1.44159
NM_001042476	CARHSP1	calcium regulated heat stable protein 1, 24kDa	23589	s24152	0.701497	TC1600011351.hg.1	1.09919
NM_001042476	CARHSP1	calcium regulated heat stable protein 1, 24kDa	23589	s24154	0.0469327
NM_006387	CHERP	calcium homeostasis endoplasmic reticulum protein	10523	s20626	0.735279	TC1900011900.hg.1	-1.17634
NM_006387	CHERP	calcium homeostasis endoplasmic reticulum protein	10523	s20627	0.631347
NM_006387	CHERP	calcium homeostasis endoplasmic reticulum protein	10523	s20628	0.0978367
NM_014460	CSDC2	cold shock domain containing C2, RNA binding	27254	s26058	0.421779	TC2200007483.hg.1	1.32623
NM_014460	CSDC2	cold shock domain containing C2, RNA binding	27254	s26059	0.703559
NM_014460	CSDC2	cold shock domain containing C2, RNA binding	27254	s26057	0.633327
NM_001351	DAZL	deleted in azoospermia-like	1618	s3940	0.616821	TC0300010431.hg.1	1.05196
NM_001351	DAZL	deleted in azoospermia-like	1618	s3941	0.754824
NM_001351	DAZL	deleted in azoospermia-like	1618	s3939	-0.000156519
NM_004941	DHX8	DEAH (Asp-Glu-Ala-His) box polypeptide 8	1659	s4018	0.888239	TC1700012263.hg.1	-1.42958
NM_004941	DHX8	DEAH (Asp-Glu-Ala-His) box polypeptide 8	1659	s4017	1.09141
NM_004941	DHX8	DEAH (Asp-Glu-Ala-His) box polypeptide 8	1659	s4016	0.757552
NM_004094	EIF2S1	eukaryotic translation initiation factor 2, subunit 1 alpha, 35kDa	1965	s4557	0.629651	TC1400007494.hg.1	-1.03805
NM_004094	EIF2S1	eukaryotic translation initiation factor 2, subunit 1 alpha, 35kDa	1965	s4555	0.666614
NM_004094	EIF2S1	eukaryotic translation initiation factor 2, subunit 1 alpha, 35kDa	1965	s4556	0.65114
NM_001011725	HNRNPA1L2	heterogeneous nuclear ribonucleoprotein A1-like 2	144983	s195755	0.524704	TC1300007250.hg.1	-1.10225
NM_001011725	HNRNPA1L2	heterogeneous nuclear ribonucleoprotein A1-like 2	144983	s223347	0.562619
NM_001011725	HNRNPA1L2	heterogeneous nuclear ribonucleoprotein A1-like 2	144983	s195756	0.122081
NM_031314	HNRNPC	heterogeneous nuclear ribonucleoprotein C (C1/C2)	3183	s6721	1.04525	TC1400008625.hg.1	-1.4226
NM_031314	HNRNPC	heterogeneous nuclear ribonucleoprotein C (C1/C2)	3183	s6720	1.10841
NM_031314	HNRNPC	heterogeneous nuclear ribonucleoprotein C (C1/C2)	3183	s6719	0.843454
NM_001013631	HNRNPCL1	heterogeneous nuclear ribonucleoprotein C-like 1	343069	s50976	0.988659	TSUnmapped00000528.hg.1	1.2663
NM_001013631	HNRNPCL1	heterogeneous nuclear ribonucleoprotein C-like 1	343069	s50974	0.983993	TC0100018406.hg.1	-1.16364
NM_001013631	HNRNPCL1	heterogeneous nuclear ribonucleoprotein C-like 1	343069	s50975	0.0711575	TSUnmapped00000651.hg.1	-1.19136
NM_005826	HNRNPR	heterogeneous nuclear ribonucleoprotein R	10236	s19980	0.655526	TC0100018424.hg.1	-1.74438
NM_005826	HNRNPR	heterogeneous nuclear ribonucleoprotein R	10236	s19979	0.777163
NM_005826	HNRNPR	heterogeneous nuclear ribonucleoprotein R	10236	s19981	0.185391
NM_015315	LARP1	La ribonucleoprotein domain family, member 1	23367	s23665	0.706742	TC0500009175.hg.1	1.62668
NM_015315	LARP1	La ribonucleoprotein domain family, member 1	23367	s23667	0.55544
NM_015315	LARP1	La ribonucleoprotein domain family, member 1	23367	s23666	0.161722
NM_197958	LARP6	La ribonucleoprotein domain family, member 6	55323	s200532	0.53745	TC1500009926.hg.1	-1.59592
NM_197958	LARP6	La ribonucleoprotein domain family, member 6	55323	s200533	0.659567
NM_018357	LARP6	La ribonucleoprotein domain family, member 6	55323	s200534	0.269118
NM_014319	LEMD3	LEM domain containing 3	23592	s24158	0.679064	TC1200008026.hg.1	1.49284
NM_014319	LEMD3	LEM domain containing 3	23592	s527437	0.533299
NM_014319	LEMD3	LEM domain containing 3	23592	s527439	0.298011
NM_001004317	LIN28B	lin-28 homolog B (C. elegans)	389421	s52478	0.569971	TC0600008955.hg.1	-1.29688
NM_001004317	LIN28B	lin-28 homolog B (C. elegans)	389421	s52477	0.597606
NM_001004317	LIN28B	lin-28 homolog B (C. elegans)	389421	s52479	0.468868
NM_021177	LSM2	LSM2 homolog, U6 small nuclear RNA associated (S. cerevisiae)	57819	s33744	0.619599	TC0600011457.hg.1	1.38194
NM_021177	LSM2	LSM2 homolog, U6 small nuclear RNA associated (S. cerevisiae)	57819	s33743	0.611312
NM_021177	LSM2	LSM2 homolog, U6 small nuclear RNA associated (S. cerevisiae)	57819	s33745	0.375276
NM_014463	LSM3	LSM3 homolog, U6 small nuclear RNA associated (S. cerevisiae)	27258	s26068	0.278354	TC0300006669.hg.1	1.88132
NM_014463	LSM3	LSM3 homolog, U6 small nuclear RNA associated (S. cerevisiae)	27258	s26066	0.668778
NM_018995	MOV10L1	Mov10l1, Moloney leukemia virus 10-like 1, homolog (mouse)	54456	s28996	0.666238	TC2200007787.hg.1	1.33189
NM_018995	MOV10L1	Mov10l1, Moloney leukemia virus 10-like 1, homolog (mouse)	54456	s28994	0.584922
NM_018995	MOV10L1	Mov10l1, Moloney leukemia virus 10-like 1, homolog (mouse)	54456	s28995	0.141882
NM_007363	NONO	non-POU domain containing, octamer-binding	4841	s9613	0.542122	TC0X00007561.hg.1	-1.74063
NM_007363	NONO	non-POU domain containing, octamer-binding	4841	s9614	0.808869
NM_007363	NONO	non-POU domain containing, octamer-binding	4841	s9612	0.803879
NM_007342	NUPL2	nucleoporin like 2	11097	s21879	0.699035	TC0700006910.hg.1	1.56814
NM_007342	NUPL2	nucleoporin like 2	11097	s21877	0.838581
NM_007342	NUPL2	nucleoporin like 2	11097	s21878	0.235632
NM_002568	PABPC1	poly(A) binding protein, cytoplasmic 1	26986	s25664	1.10466	TC0800012444.hg.1	-1.29649
NM_002568	PABPC1	poly(A) binding protein, cytoplasmic 1	26986	s25665	0.651768
NM_002568	PABPC1	poly(A) binding protein, cytoplasmic 1	26986	s25666	0.499641
NM_001012977	PABPC1L2A	poly(A) binding protein, cytoplasmic 1-like 2A	340529	s229301	0.861435	TC0X00010050.hg.1	1.92067
NM_001012977	PABPC1L2A	poly(A) binding protein, cytoplasmic 1-like 2A	340529	s229302	0.587052
NM_001012977	PABPC1L2A	poly(A) binding protein, cytoplasmic 1-like 2A	340529	s229300	0.0374877
NM_001042506	PABPC1L2B	poly(A) binding protein, cytoplasmic 1-like 2B	645974	s56255	0.871095	TC0X00007602.hg.1	1.52859
NM_001042506	PABPC1L2B	poly(A) binding protein, cytoplasmic 1-like 2B	645974	s56256	0.507971
NM_001042506	PABPC1L2B	poly(A) binding protein, cytoplasmic 1-like 2B	645974	s56254	0.0568825
XM_001127470	PABPC5	poly(A) binding protein, cytoplasmic 5	140886	s44449	0.518579	TC0X00007832.hg.1	-1.23264
XM_001127470	PABPC5	poly(A) binding protein, cytoplasmic 5	140886	s44448	0.899142
XM_001127470	PABPC5	poly(A) binding protein, cytoplasmic 5	140886	s44450	0.237586
XM_001127571	PARP10	poly (ADP-ribose) polymerase family, member 10	84875	s39557	0.57777	TC0800012180.hg.1	1.48131
XM_001127571	PARP10	poly (ADP-ribose) polymerase family, member 10	84875	s39556	0.579706
NM_032789	PARP10	poly (ADP-ribose) polymerase family, member 10	84875	s195494	0.194846
NM_005016	PCBP2	poly(rC) binding protein 2	5094	s10098	0.587184	TC1200012636.hg.1	-1.619
NM_005016	PCBP2	poly(rC) binding protein 2	5094	s10099	0.886033
NM_005016	PCBP2	poly(rC) binding protein 2	5094	s10097	0.272061
XR_921998	PRPF3	pre-mRNA processing factor 3	9129	s530930	0.150955	TC0100009902.hg.1	-1.21522
NM_004698	PRPF3	PRP3 pre-mRNA processing factor 3 homolog (S. cerevisiae)	9129	s17435	0.559732
NM_004698	PRPF3	PRP3 pre-mRNA processing factor 3 homolog (S. cerevisiae)	9129	s17436	0.529591
NM_006328	RBM14	RNA binding motif protein 14	10432	s20407	0.759307	TC1100013050.hg.1	1.68495
NM_006328	RBM14	RNA binding motif protein 14	10432	s20406	0.573613
NM_006328	RBM14	RNA binding motif protein 14	10432	s20408	0.129323
NM_018047	RBM22	RNA binding motif protein 22	55696	s31272	0.613277	TC0500012485.hg.1	-1.82215
NM_018047	RBM22	RNA binding motif protein 22	55696	s31273	0.554048
NM_018047	RBM22	RNA binding motif protein 22	55696	s31274	0.378066
NM_021239	RBM25	RNA binding motif protein 25	58517	s33912	0.646854	TC1400007625.hg.1	1.36095
NM_021239	RBM25	RNA binding motif protein 25	58517	s33914	0.815528
NM_021239	RBM25	RNA binding motif protein 25	58517	s33913	0.593149
NM_004902	RBM39	RNA binding motif protein 39	9584	s18416	0.827866	TC2000008985.hg.1	-1.87147
NM_004902	RBM39	RNA binding motif protein 39	9584	s18417	0.545104
NM_004902	RBM39	RNA binding motif protein 39	9584	s18418	0.250283
NM_005105	RBM8A	RNA binding motif protein 8A	9939	s532199	1.0688	TC0100018477.hg.1	-1.08002
NM_005105	RBM8A	RNA binding motif protein 8A	9939	s532200	1.15377
NM_005105	RBM8A	RNA binding motif protein 8A	9939	s19292	1.12417
NM_001005	RPS3	ribosomal protein S3	6188	s12255	0.782482	TC1100008462.hg.1	1.08478
NM_001005	RPS3	ribosomal protein S3	6188	s12257	0.797543
NM_001005	RPS3	ribosomal protein S3	6188	s12256	0.744663
NM_015703	RRP7A	ribosomal RNA processing 7 homolog A (S. cerevisiae)	27341	s226119	0.246798	TC2200008881.hg.1	-1.09665
NM_015703	RRP7A	ribosomal RNA processing 7 homolog A (S. cerevisiae)	27341	s26190	0.863967
NM_015703	RRP7A	ribosomal RNA processing 7 homolog A (S. cerevisiae)	27341	s26192	0.603426
NM_004630	SF1	splicing factor 1	7536	s200464	0.848044	TC1100011183.hg.1	1.4212
NM_004630	SF1	splicing factor 1	7536	s14976	0.676794	TC1100011184.hg.1	-1.82538
NM_004630	SF1	splicing factor 1	7536	s224783	0.393111
NM_005877	SF3A1	splicing factor 3a, subunit 1, 120kDa	10291	s20116	0.889838	TC2200008434.hg.1	-1.32545
NM_005877	SF3A1	splicing factor 3a, subunit 1, 120kDa	10291	s20117	0.793148
NM_005877	SF3A1	splicing factor 3a, subunit 1, 120kDa	10291	s20118	0.637398
NM_004592	SFSWAP	splicing factor, suppressor of white-apricot homolog (Drosophila)	6433	s12748	0.593006	TC1200009445.hg.1	-1.15078
NM_004592	SFSWAP	splicing factor, suppressor of white-apricot homolog (Drosophila)	6433	s12747	0.508303
NM_004592	SFSWAP	splicing factor, suppressor of white-apricot homolog (Drosophila)	6433	s12746	0.081803
NM_177542	SNRPD2	small nuclear ribonucleoprotein D2 polypeptide 16.5kDa	6633	s13233	0.866667	TC1900010951.hg.1	1.02211
NM_177542	SNRPD2	small nuclear ribonucleoprotein D2 polypeptide 16.5kDa	6633	s13231	0.687414
NM_177542	SNRPD2	small nuclear ribonucleoprotein D2 polypeptide 16.5kDa	6633	s13232	0.612758
NM_004175	SNRPD3	small nuclear ribonucleoprotein D3 polypeptide 18kDa	6634	s13235	0.862113	TC2200009235.hg.1	1.51886
NM_004175	SNRPD3	small nuclear ribonucleoprotein D3 polypeptide 18kDa	6634	s13234	0.749744
NM_004175	SNRPD3	small nuclear ribonucleoprotein D3 polypeptide 18kDa	6634	s13236	0.501383
NM_003094	SNRPE	small nuclear ribonucleoprotein polypeptide E	6635	s13238	0.757732	TC0100011276.hg.1	1.5663
NM_003094	SNRPE	small nuclear ribonucleoprotein polypeptide E	6635	s13239	0.818462
NM_003096	SNRPG	small nuclear ribonucleoprotein polypeptide G	6637	s13244	0.793846	TC0200012994.hg.1	1.87817
NM_003096	SNRPG	small nuclear ribonucleoprotein polypeptide G	6637	s13245	0.698479
NM_003096	SNRPG	small nuclear ribonucleoprotein polypeptide G	6637	s13243	0.647874
NM_018079	SRBD1	S1 RNA binding domain 1	55133	s30249	0.556017	TC0200012459.hg.1	-1.48718
NM_018079	SRBD1	S1 RNA binding domain 1	55133	s30250	0.602564
NM_018079	SRBD1	S1 RNA binding domain 1	55133	s30248	0.0347938
NM_003170	SUPT6H	suppressor of Ty 6 homolog (S. cerevisiae)	6830	s13636	0.883183	TC1700007381.hg.1	1.17707
NM_003170	SUPT6H	suppressor of Ty 6 homolog (S. cerevisiae)	6830	s13634	0.768643
NM_003170	SUPT6H	suppressor of Ty 6 homolog (S. cerevisiae)	6830	s13635	0.615542
NM_006758	U2AF1	U2 small nuclear RNA auxiliary factor 1	7307	s14555	0.688279	TC2100008286.hg.1	1.34386
NM_006758	U2AF1	U2 small nuclear RNA auxiliary factor 1	7307	s14553	0.853053	TC2100007492.hg.1	1.20671
NM_006758	U2AF1	U2 small nuclear RNA auxiliary factor 1	7307	s14554	0.681695
NM_001080415	U2SURP	U2 snRNP-associated SURP domain containing	23350	s23621	0.593106	TC0300013881.hg.1	1.16164
NM_001080415	U2SURP	U2 snRNP-associated SURP domain containing	23350	s23620	0.569848
NM_001080415	U2SURP	U2 snRNP-associated SURP domain containing	23350	s23622	0.0974359
NM_002911	UPF1	UPF1 regulator of nonsense transcripts homolog (yeast)	5976	s11926	0.645763	TC1900007410.hg.1	1.07896
NM_002911	UPF1	UPF1 regulator of nonsense transcripts homolog (yeast)	5976	s11928	0.806485
NM_002911	UPF1	UPF1 regulator of nonsense transcripts homolog (yeast)	5976	s11927	0.342063
XM_017029740	UPF3B	UPF3 regulator of nonsense transcripts homolog B (yeast)	65109	s535069	1.20835	TC0X00010652.hg.1	1.06143
NM_023010	UPF3B	UPF3 regulator of nonsense transcripts homolog B (yeast)	65109	s35213	0.793037
NM_023010	UPF3B	UPF3 regulator of nonsense transcripts homolog B (yeast)	65109	s35212	0.123729
NM_133370	YTHDC1	YTH domain containing 1	91746	s40758	0.843181	TC0400010904.hg.1	-1.26885
NM_133370	YTHDC1	YTH domain containing 1	91746	s40757	0.798305
NM_133370	YTHDC1	YTH domain containing 1	91746	s40756	0.565712
NM_014827	ZC3H11A	zinc finger CCCH-type containing 11A	9877	s19125	0.645085	TC0100011272.hg.1	-1.49922
NM_001010888	ZC3H12B	zinc finger CCCH-type containing 12B	340554	s50748	0.50659	TC0X00011300.hg.1	-1.35574
NM_001010888	ZC3H12B	zinc finger CCCH-type containing 12B	340554	s226314	0.557898
NM_001010888	ZC3H12B	zinc finger CCCH-type containing 12B	340554	s226316	0.101796
XM_291154	ZC3H12D	zinc finger CCCH-type containing 12D	340152	s196064	0.519094	TC0600013519.hg.1	1.32703
XM_941985	ZC3H12D	zinc finger CCCH-type containing 12D	340152	s50668	0.820305
XM_941985	ZC3H12D	zinc finger CCCH-type containing 12D	340152	s50669	0.0661919
NM_144604	ZC3H18	zinc finger CCCH-type containing 18	124245	s42719	0.628591	TC1600008829.hg.1	1.09758
NM_144604	ZC3H18	zinc finger CCCH-type containing 18	124245	s42717	0.716186
NM_144604	ZC3H18	zinc finger CCCH-type containing 18	124245	s42718	0.345849
NM_015168	ZC3H4	zinc finger CCCH-type containing 4	23211	s23294	0.64515	TC1900011014.hg.1	-1.22093
NM_015168	ZC3H4	zinc finger CCCH-type containing 4	23211	s23292	0.673734
NM_015168	ZC3H4	zinc finger CCCH-type containing 4	23211	s23293	0.652935
NM_017590	ZC3H7B	zinc finger CCCH-type containing 7B	23264	s23430	0.991551	TC2200007467.hg.1	-1.47685
NM_017590	ZC3H7B	zinc finger CCCH-type containing 7B	23264	s23428	0.869283
NM_017590	ZC3H7B	zinc finger CCCH-type containing 7B	23264	s23429	0.41641
NM_080660	ZC3HAV1L	zinc finger CCCH-type, antiviral 1-like	92092	s40848	0.507687	TC0700012760.hg.1	1.24476
NM_080660	ZC3HAV1L	zinc finger CCCH-type, antiviral 1-like	92092	s40847	0.576208
NM_080660	ZC3HAV1L	zinc finger CCCH-type, antiviral 1-like	92092	s40846	0.104119
NM_004926	ZFP36L1	zinc finger protein 36, C3H type-like 1	677	s2089	1.0723	TC1400009524.hg.1	1.23632
NM_004926	ZFP36L1	zinc finger protein 36, C3H type-like 1	677	s2091	0.37145
NM_006887	ZFP36L2	zinc finger protein 36, C3H type-like 2	678	s2093	0.703377	TC0200012404.hg.1	-1.85265
NM_006887	ZFP36L2	zinc finger protein 36, C3H type-like 2	678	s2092	0.737574
NM_006887	ZFP36L2	zinc finger protein 36, C3H type-like 2	678	s2094	0.283189
NM_181485	ZGPAT	zinc finger, CCCH-type with G patch domain	84619	s39186	0.65119	TC2000009954.hg.1	1.19365
NM_181485	ZGPAT	zinc finger, CCCH-type with G patch domain	84619	s195478	0.716371
NM_181485	ZGPAT	zinc finger, CCCH-type with G patch domain	84619	s39187	0.0423346
NM_003426	ZNF74	zinc finger protein 74	7625	s15114	0.928483	TC2200006654.hg.1	1.09817
NM_003426	ZNF74	zinc finger protein 74	7625	s15116	0.646507
NM_003426	ZNF74	zinc finger protein 74	7625	s224787	0.517652
NM_005455	ZRANB2	zinc finger, RAN-binding domain containing 2	9406	s18005	0.684574	TC0100014579.hg.1	-1.16466
NM_005455	ZRANB2	zinc finger, RAN-binding domain containing 2	9406	s18004	0.875462
NM_005455	ZRANB2	zinc finger, RAN-binding domain containing 2	9406	s18003	0.279458
NM_005089	ZRSR2	zinc finger (CCCH type), RNA-binding motif and serine/arginine rich 2	8233	s15738	0.521167	TC0X00006681.hg.1	-1.45268
NM_005089	ZRSR2	zinc finger (CCCH type), RNA-binding motif and serine/arginine rich 2	8233	s15737	0.598235
NM_005089	ZRSR2	zinc finger (CCCH type), RNA-binding motif and serine/arginine rich 2	8233	s15736	0.296142
NM_001080512	BICC1	bicaudal C homolog 1 (Drosophila)	80114	s36913	0.954689	TC1000007703.hg.1	-115.296
NM_001080512	BICC1	bicaudal C homolog 1 (Drosophila)	80114	s36915	0.759549
NM_001080512	BICC1	bicaudal C homolog 1 (Drosophila)	80114	s224846	0.295716
NM_030627	CPEB4	cytoplasmic polyadenylation element binding protein 4	80315	s37202	0.525471	TC0500009521.hg.1	-2.4996
NM_030627	CPEB4	cytoplasmic polyadenylation element binding protein 4	80315	s37203	0.639655
NM_030627	CPEB4	cytoplasmic polyadenylation element binding protein 4	80315	s37201	0.278544
NM_004860	FXR2	fragile X mental retardation, autosomal homolog 2	9513	s18243	0.502216	TC1700009649.hg.1	-2.99938
NM_004860	FXR2	fragile X mental retardation, autosomal homolog 2	9513	s18242	0.531607
NM_004860	FXR2	fragile X mental retardation, autosomal homolog 2	9513	s18244	0.42455
NM_005520	HNRNPH1	heterogeneous nuclear ribonucleoprotein H1 (H)	3187	s6729	0.93812	TC0500013423.hg.1	-2.79666
NM_005520	HNRNPH1	heterogeneous nuclear ribonucleoprotein H1 (H)	3187	s6730	0.630774
NM_005520	HNRNPH1	heterogeneous nuclear ribonucleoprotein H1 (H)	3187	s6728	0.535039	TC0500013424.hg.1	-1.66864
NM_002140	HNRNPK	heterogeneous nuclear ribonucleoprotein K	3190	s6737	0.883574	TC0900010589.hg.1	-2.15299
NM_002140	HNRNPK	heterogeneous nuclear ribonucleoprotein K	3190	s6739	0.938782
NM_002140	HNRNPK	heterogeneous nuclear ribonucleoprotein K	3190	s6738	0.487964
NM_013446	MKRN1	makorin ring finger protein 1	23608	s24196	0.800643	TC0700012812.hg.1	-2.56752
NM_013446	MKRN1	makorin ring finger protein 1	23608	s24194	0.511308
NM_013446	MKRN1	makorin ring finger protein 1	23608	s24195	0.0897989
NM_006491	NOVA1	neuro-oncological ventral antigen 1	4857	s9649	1.26563	TC1400008780.hg.1	-146.33
NM_006491	NOVA1	neuro-oncological ventral antigen 1	4857	s224127	0.665273
NM_006491	NOVA1	neuro-oncological ventral antigen 1	4857	s9650	0.157687
NM_014676	PUM1	pumilio homolog 1 (Drosophila)	9698	s18682	0.706932	TC0100013548.hg.1	-2.86769
NM_014676	PUM1	pumilio homolog 1 (Drosophila)	9698	s18680	0.550313
NM_014676	PUM1	pumilio homolog 1 (Drosophila)	9698	s18681	0.405236
NM_144770	RBM11	RNA binding motif protein 11	54033	s28838	0.701806	TC2100006585.hg.1	-4.64322
NM_144770	RBM11	RNA binding motif protein 11	54033	s28837	0.606283
NM_144770	RBM11	RNA binding motif protein 11	54033	s28836	0.399968
NM_018107	RBM23	RNA binding motif protein 23	55147	s30280	0.0625241	TC1400008683.hg.1	-2.42626
NM_018107	RBM23	RNA binding motif protein 23	55147	s30282	0.618893
NM_018107	RBM23	RNA binding motif protein 23	55147	s224348	0.570528
NM_005066	SFPQ	splicing factor proline/glutamine-rich (polypyrimidine tract binding protein associated)	6421	s12712	0.355743	TC0100018431.hg.1	-12.434
NM_005066	SFPQ	splicing factor proline/glutamine-rich (polypyrimidine tract binding protein associated)	6421	s12710	0.508764
NM_005066	SFPQ	splicing factor proline/glutamine-rich (polypyrimidine tract binding protein associated)	6421	s224606	0.731033	TC0100018432.hg.1	-1.24763
NM_006625	SFRS13A	splicing factor, arginine/serine-rich 13A	10772	s21157	0.906511	TC0100013311.hg.1	-2.48746
NM_006625	SFRS13A	splicing factor, arginine/serine-rich 13A	10772	s21156	0.346699
XM_943073	SNRPN	small nuclear ribonucleoprotein polypeptide N	6638	s56795	0.853333	TC1500010698.hg.1	-101.275
NM_022173	TIA1	TIA1 cytotoxic granule-associated RNA binding protein	7072	s14133	0.871953	TC0200016684.hg.1	-4.92283
NM_022173	TIA1	TIA1 cytotoxic granule-associated RNA binding protein	7072	s14131	0.620508
NM_022173	TIA1	TIA1 cytotoxic granule-associated RNA binding protein	7072	s14132	-0.0112867
NM_007279	U2AF2	U2 small nuclear RNA auxiliary factor 2	11338	s22364	1.04346	TC1900008924.hg.1	-5.67814
NM_007279	U2AF2	U2 small nuclear RNA auxiliary factor 2	11338	s22366	0.951134	TC1900008925.hg.1	2.51247
NM_007279	U2AF2	U2 small nuclear RNA auxiliary factor 2	11338	s22365	0.838644
NM_004559	YBX1	Y box binding protein 1	4904	s9731	0.974768	TC0100008025.hg.1	-4.13737
NM_004559	YBX1	Y box binding protein 1	4904	s9732	0.371864
NM_004559	YBX1	Y box binding protein 1	4904	s9733	1.00241	TC0100008026.hg.1	-1.28843
XM_931631	ZC3H12C	zinc finger CCCH-type containing 12C	85463	s40048	1.13659	TC1100008999.hg.1	-3.44657
XM_931631	ZC3H12C	zinc finger CCCH-type containing 12C	85463	s40050	0.567629
XM_931631	ZC3H12C	zinc finger CCCH-type containing 12C	85463	s40049	0.0800946
