# Supplementary material for: The Identification of RNA-Binding Proteins Functionally Associated with Tumor Progression in Gastrointestinal Cancer
Source: Cancers (Basel). 2021 Jun 24;13(13):3165. doi: 10.3390/cancers13133165 (PMC8269357; doi:10.3390/cancers13133165)
Supplement: Supplementary file 1 [file cancers-13-03165-s001.zip › Supplementary information/Supplemental table s31.xlsx]

## Sheet: Sheet1
Tumor promotive RBPs without mutation in KYSE-70
RefSeq Accession Number	Gene Symbol	Full Gene Name	Gene ID	siRNA ID	Growth inhibition effect	ID	Fold Change
NM_003755	EIF3G	eukaryotic translation initiation factor 3, subunit G	8666	s225017	0.675588	TC1900009608.hg.1	1.01733
NM_003755	EIF3G	eukaryotic translation initiation factor 3, subunit G	8666	s16504	0.789938
NM_003755	EIF3G	eukaryotic translation initiation factor 3, subunit G	8666	s16505	0.708381
NM_015315	LARP1	La ribonucleoprotein domain family, member 1	23367	s23665	0.579122	TC0500009175.hg.1	1.04116
NM_015315	LARP1	La ribonucleoprotein domain family, member 1	23367	s23667	0.551321
NM_015315	LARP1	La ribonucleoprotein domain family, member 1	23367	s23666	0.266442
NM_016101	NIP7	nuclear import 7 homolog (S. cerevisiae)	51388	s28072	0.517064	TC1600008226.hg.1	6.96257
NM_016101	NIP7	nuclear import 7 homolog (S. cerevisiae)	51388	s28073	0.673067
NM_016101	NIP7	nuclear import 7 homolog (S. cerevisiae)	51388	s28074	0.27759
NM_007363	NONO	non-POU domain containing, octamer-binding	4841	s9613	0.558363	TC0X00007561.hg.1	-1.24609
NM_007363	NONO	non-POU domain containing, octamer-binding	4841	s9612	0.504505
NM_007363	NONO	non-POU domain containing, octamer-binding	4841	s9614	0.461431
NM_002696	POLR2G	polymerase (RNA) II (DNA directed) polypeptide G	5436	s10811	0.572835	TC1100007874.hg.1	2.99699
NM_002696	POLR2G	polymerase (RNA) II (DNA directed) polypeptide G	5436	s10812	0.696573
NM_002696	POLR2G	polymerase (RNA) II (DNA directed) polypeptide G	5436	s10810	0.349606
NM_014281	PUF60	poly-U binding splicing factor 60KDa	22827	s22446	0.503908	TC0800012167.hg.1	1.87056
NM_014281	PUF60	poly-U binding splicing factor 60KDa	22827	s223538	0.725057
NM_014281	PUF60	poly-U binding splicing factor 60KDa	22827	s22447	0.319466
NM_001005	RPS3	ribosomal protein S3	6188	s12255	0.719268	TC1100008462.hg.1	-1.33966
NM_001005	RPS3	ribosomal protein S3	6188	s12256	0.85251
NM_001005	RPS3	ribosomal protein S3	6188	s12257	0.84952
NM_005850	SF3B4	splicing factor 3b, subunit 4, 49kDa	10262	s20048	0.591727	TC0100015715.hg.1	1.69203
NM_005850	SF3B4	splicing factor 3b subunit 4	10262	s532854	0.589111
NM_005850	SF3B4	splicing factor 3b, subunit 4, 49kDa	10262	s20050	0.561528
NM_006625	SFRS13A	splicing factor, arginine/serine-rich 13A	10772	s21157	0.522722	TC0100013311.hg.1	-2.14939
NM_006625	SFRS13A	splicing factor, arginine/serine-rich 13A	10772	s21156	0.418447
NM_198216	SNRPB	small nuclear ribonucleoprotein polypeptides B and B1	6628	s13221	0.577291	TC2000009972.hg.1	15.1017
NM_198216	SNRPB	small nuclear ribonucleoprotein polypeptides B and B1	6628	s224659	0.683554
NM_198216	SNRPB	small nuclear ribonucleoprotein polypeptides B and B1	6628	s13219	0.507266
NM_006938	SNRPD1	small nuclear ribonucleoprotein D1 polypeptide 16kDa	6632	s13230	0.61987	TC1800006834.hg.1	7.15262
NM_006938	SNRPD1	small nuclear ribonucleoprotein D1 polypeptide 16kDa	6632	s224661	0.644868
NM_006938	SNRPD1	small nuclear ribonucleoprotein D1 polypeptide 16kDa	6632	s13229	0.520839
NM_177542	SNRPD2	small nuclear ribonucleoprotein D2 polypeptide 16.5kDa	6633	s13233	0.68158	TC1900010951.hg.1	1.03571
NM_177542	SNRPD2	small nuclear ribonucleoprotein D2 polypeptide 16.5kDa	6633	s13232	0.574245
NM_177542	SNRPD2	small nuclear ribonucleoprotein D2 polypeptide 16.5kDa	6633	s13231	0.470936
NM_003094	SNRPE	small nuclear ribonucleoprotein polypeptide E	6635	s13238	0.744447	TC0100011276.hg.1	1.51758
NM_003094	SNRPE	small nuclear ribonucleoprotein polypeptide E	6635	s13239	0.642703
NM_003095	SNRPF	small nuclear ribonucleoprotein polypeptide F	6636	s13242	0.652608	TC1200008525.hg.1	5.14565
NM_003095	SNRPF	small nuclear ribonucleoprotein polypeptide F	6636	s13240	0.608763
NM_003095	SNRPF	small nuclear ribonucleoprotein polypeptide F	6636	s13241	0.333787
NM_003096	SNRPG	small nuclear ribonucleoprotein polypeptide G	6637	s13244	0.500771	TC0200012994.hg.1	2.61613
NM_003096	SNRPG	small nuclear ribonucleoprotein polypeptide G	6637	s13243	0.56027
NM_003096	SNRPG	small nuclear ribonucleoprotein polypeptide G	6637	s13245	0.360581
NM_005839	SRRM1	serine/arginine repetitive matrix 1	10250	s20020	0.545397	TC0100018198.hg.1	1.22749
NM_005839	SRRM1	serine/arginine repetitive matrix 1	10250	s20019	0.208182	TC0100018199.hg.1	-1.55549
NM_005839	SRRM1	serine/arginine repetitive matrix 1	10250	s20018	0.538196
NM_003170	SUPT6H	suppressor of Ty 6 homolog (S. cerevisiae)	6830	s13636	0.71746	TC1700007381.hg.1	-2.52961
NM_003170	SUPT6H	suppressor of Ty 6 homolog (S. cerevisiae)	6830	s13635	0.726594
NM_003170	SUPT6H	suppressor of Ty 6 homolog (S. cerevisiae)	6830	s13634	0.545455
