# Supplementary material for: The Identification of RNA-Binding Proteins Functionally Associated with Tumor Progression in Gastrointestinal Cancer
Source: Cancers (Basel). 2021 Jun 24;13(13):3165. doi: 10.3390/cancers13133165 (PMC8269357; doi:10.3390/cancers13133165)
Supplement: Supplementary file 1 [file cancers-13-03165-s001.zip › Supplementary information/Supplemental table s4.xlsx]

## Sheet: Sheet1
Growth inhibition effect of SW480
Gene Symbol	Gene ID	siRNA ID	Growth inhibition effect
A1CF	29974	s26826	-0.0230871
A1CF	29974	s26825	-0.0546335
A1CF	29974	s26824	-0.108983
ACIN1	22985	s22775	-0.0476799
ACIN1	22985	s22777	-0.00626649
ACIN1	22985	s22776	0.00795297
ACO1	48	s671	-0.0171504
ACO1	48	s673	0.0729599
ACO1	48	s672	-0.0481056
AKAP1	8165	s15667	0.0708852
AKAP1	8165	s15665	-0.0191293
AKAP1	8165	s15666	-0.0323542
ALKBH8	91801	s40784	-0.0131397
ALKBH8	91801	s40783	-0.0135224
ALKBH8	91801	s40785	-0.102597
ANKHD1-EIF4EBP3	404734	s53878	-0.0313325
ANKHD1-EIF4EBP3	404734	s53879	0.00518672
ANKHD1-EIF4EBP3	404734	s53877	-0.150702
ANKRD17	26057	s25029	0.0488127
ANKRD17	26057	s25031	0.100043
ANKRD17	26057	s25030	0.00172891
APTX	54840	s29558	0.118348
APTX	54840	s534438	-0.0234169
APTX	54840	s29560	-0.0255878
ASCC1	51008	s27223	-0.0280343
ASCC1	51008	s27224	-0.0480636
ASCC1	51008	s27225	-0.193274
BICC1	80114	s36913	-0.0376902
BICC1	80114	s36915	0.000659631
BICC1	80114	s224846	-0.100894
BOLL	66037	s35358	0.0217842
BOLL	66037	s35357	0.0171504
BOLL	66037	s35359	-0.0357599
BRUNOL4	56853	s32298	0.0270449
BRUNOL4	56853	s32299	-0.00172891
BRUNOL4	56853	s32300	-0.159642
BRUNOL6	60677	s34164	0.0314661
BRUNOL6	60677	s34163	-0.0105541
BRUNOL6	60677	s34162	-0.270328
C14orf156	81892	s37869	0.0584371
C14orf156	81892	s37870	-0.0362797
C14orf156	81892	s37871	-0.229459
C14orf181	400223	s53256	0.0718861
C1orf25	81627	s37742	0.00795297
C1orf25	81627	s37741	0.0511214
C1orf25	81627	s37740	-0.232439
C4orf23	152992	s45751	-0.0329815
C4orf23	152992	s45752	-0.0629322
C4orf23	152992	s45753	-0.206045
CARHSP1	23589	s24152	0.000466781
CARHSP1	23589	s24153	-0.0845042
CARHSP1	23589	s24154	-0.0246338
CCAR1	55749	s31411	0.0306519
CCAR1	55749	s31412	0.0233023
CCAR1	55749	s31410	-0.427815
CELF2	10659	s20957	0.0587672
CELF2	10659	s20958	0.146625
CELF2	10659	s20959	-0.047079
CELF5	60680	s34168	-0.0991911
CELF5	60680	s34169	0.0191293
CELF5	60680	s34170	0.019018
CHERP	10523	s20626	0.00399467
CHERP	10523	s20627	0.145791
CHERP	10523	s20628	-0.0971289
CIRBP	1153	s3085	0.0294072
CIRBP	1153	s3086	0.143148
CIRBP	1153	s3087	0.0216378
CLASRP	11129	s21948	0.0557647
CLASRP	11129	s21947	0.106456
CLASRP	11129	s21946	-0.0269328
CNOT4	4850	s9631	0.0465225
CNOT4	4850	s9632	0.30564
CNOT4	4850	s9630	0.00499334
CPEB1	64506	s34773	-0.00266312
CPEB1	64506	s34772	0.115862
CPEB1	64506	s34771	0.0300296
CPEB2	132864	s43734	0.0558581
CPEB2	132864	s43735	0.162696
CPEB2	132864	s43733	-0.0522636
CPEB3	22849	s22496	0.0918347
CPEB3	22849	s22498	0.10098
CPEB3	22849	s22497	-0.0249667
CPEB4	80315	s37202	-0.0600692
CPEB4	80315	s37203	0.0409454
CPEB4	80315	s37201	0.0356309
CPSF4	10898	s21411	0.015715
CPSF4	10898	s21413	0.0459387
CPSF4	10898	s21412	-0.352881
CPSF4L	642843	s55135	-0.0206939
CPSF4L	642843	s55136	0.0505992
CPSF4L	642843	s229678	-0.174506
CPSF6	11052	s21774	0.0588475
CPSF6	11052	s223186	0.0213049
CPSF6	11052	s21775	-0.0163373
CPSF7	79869	s36529	0.0625127
CPSF7	79869	s36530	-0.017976
CPSF7	79869	s224836	-0.019138
CSDA	8531	s224989	-0.0281624
CSDA	8531	s224990	0.145592
CSDA	8531	s16222	0.00133156
CSDC2	27254	s26058	0.104092
CSDC2	27254	s26059	0.294237
CSDC2	27254	s26057	0.0419441
CSDE1	7812	s15375	-0.00793527
CSDE1	7812	s15374	0.17695
CSDE1	7812	s15373	-0.0622503
CSTF2	1478	s3684	0.00898802
CSTF2	1478	s3686	0.0150926
CSTF2	1478	s3685	-0.0392995
CSTF2T	23283	s23471	-0.185502
CSTF2T	23283	s23470	0.0166445
CSTF2T	23283	s23472	-0.0343862
CUGBP1	10658	s20956	0.00638774
CUGBP1	10658	s20954	0.054312
CUGBP1	10658	s20955	-0.126117
DAZAP1	26528	s25514	0.0806871
DAZAP1	26528	s223706	0.0436426
DAZAP1	26528	s25513	0.0153306
DAZL	1618	s3940	0.0768697
DAZL	1618	s3941	0.181092
DAZL	1618	s3939	-0.00824742
DDX43	55510	s30920	0.0236346
DDX43	55510	s30919	0.117182
DDX43	55510	s30921	0.079299
DDX53	168400	s46700	0.0102377
DDX53	168400	s46698	0.100687
DDX53	168400	s46699	-0.00319387
DGKQ	1609	s3921	0.0848516
DGKQ	1609	s3920	0.0370489
DGKQ	1609	s3922	-0.00446735
DHX57	90957	s40541	0.00156169
DHX57	90957	s40540	0.114089
DHX57	90957	s40539	0.0095816
DHX8	1659	s4018	0.107409
DHX8	1659	s4017	0.418213
DHX8	1659	s4016	0.103481
DKC1	1736	s4110	0.0801661
DKC1	1736	s4111	-0.0164845
DKC1	1736	s4112	-0.109966
DNAJC17	55192	s30399	0.038007
DNAJC17	55192	s30397	0.0369599
DNAJC17	55192	s30398	-0.170103
DND1	373863	s51521	-0.0303661
DND1	373863	s51523	0.0162887
DND1	373863	s51522	-0.134364
DPPA5	340168	s50675	-0.0130141
DPPA5	340168	s50674	0.066323
DPPA5	340168	s50673	0.0175663
DUS3L	56931	s32425	0.0116259
DUS3L	56931	s32424	0.0399233
DUS3L	56931	s32423	0.0494845
EIF2D	1939	s4494	-0.00358423
EIF2D	1939	s4495	0.0963995
EIF2D	1939	s4496	-0.0130707
EIF2S1	1965	s4557	0.10498
EIF2S1	1965	s4555	0.309966
EIF2S1	1965	s4556	0.0424784
EIF3B	8662	s16493	0.321534
EIF3B	8662	s16494	0.361168
EIF3B	8662	s16492	0.341105
EIF3G	8666	s225017	0.267007
EIF3G	8666	s16504	0.478007
EIF3G	8666	s16505	0.391983
EIF4B	1975	s4575	0.0355718
EIF4B	1975	s4574	0.162543
EIF4B	1975	s4573	0.019802
EIF4H	7458	s224778	-0.337598
EIF4H	7458	s14846	0.294076
EIF4H	7458	s14845	-0.0358099
ELAVL1	1994	s4608	-0.0314592
ELAVL1	1994	s4609	-0.0266052
ELAVL1	1994	s4610	-0.202756
ELAVL2	1993	s4606	-0.0217537
ELAVL2	1993	s4605	0.011811
ELAVL2	1993	s4607	-0.0205747
ELAVL3	1995	s223473	0.0455154
ELAVL3	1995	s4611	0.0649606
ELAVL3	1995	s4613	-0.0106421
ELAVL4	1996	s4616	-0.11122
ELAVL4	1996	s223474	0.0283789
ELAVL4	1996	s4614	0.0123829
ENOX1	55068	s30096	0.0472441
ENOX1	55068	s30098	0.00886839
ENOX1	55068	s30097	-0.00970549
ENOX2	10495	s20571	0.200295
ENOX2	10495	s20573	-0.0365378
ENOX2	10495	s20572	-0.0458501
ESRP2	80004	s36796	0.0394913
ESRP2	80004	s36798	0.0404399
ESRP2	80004	s228220	-0.166339
EWSR1	2130	s4888	0.0553388
EWSR1	2130	s4887	0.0255906
EWSR1	2130	s4886	-0.0137216
FMR1	2332	s5315	0.0140562
FMR1	2332	s5317	0
FMR1	2332	s5316	-0.198819
FUBP1	8880	s16968	0.193406
FUBP1	8880	s16966	0.0397304
FUBP1	8880	s16967	-0.00903614
FUBP3	8939	s17094	0.198819
FUBP3	8939	s17096	0.0131252
FUBP3	8939	s17095	0.0190763
FUS	2521	s5401	-0.0535651
FUS	2521	s533595	0.159449
FUS	2521	s533596	-0.0240964
FXR1	8087	s15612	-0.00100402
FXR1	8087	s15611	0.169783
FXR1	8087	s15610	0.025541
FXR2	9513	s18243	0.406496
FXR2	9513	s18242	0.00283789
FXR2	9513	s18244	-0.0341365
G3BP1	10146	s19755	0.278051
G3BP1	10146	s19754	0.0291165
G3BP1	10146	s19756	-0.037602
G3BP2	9908	s19208	-0.0397304
G3BP2	9908	s19206	0.305118
G3BP2	9908	s19207	0.0153949
GAPDH	2597	s5572	0.31939
GAPDH	2597	s5574	0.0610145
GAPDH	2597	s5573	-0.0635877
GRSF1	2926	s6234	0.229286
GRSF1	2926	s6233	0.0542416
GRSF1	2926	s6235	-0.0283592
GTF3A	2971	s230101	0.00371371
GTF3A	2971	s230099	0.14267
GTF3A	2971	s230100	0.042258
HDLBP	3069	s6504	0.112273
HDLBP	3069	s6503	-0.0246455
HDLBP	3069	s6502	0.18953
HELZ	9931	s19269	-0.00506415
HELZ	9931	s19271	0.206406
HELZ	9931	s19270	0.00819931
HNRNPA0	10949	s21544	0.0640177
HNRNPA0	10949	s21545	-0.00945307
HNRNPA0	10949	s21543	-0.0792613
HNRNPA1	3178	s223860	0.0949227
HNRNPA1L2	144983	s195755	0.111321
HNRNPA1L2	144983	s195756	0.143651
HNRNPA1L2	144983	s223347	0.0209318
HNRNPA2B1	3181	s6714	0.0577313
HNRNPA2B1	3181	s6715	0.234842
HNRNPA2B1	3181	s6713	0.00788395
HNRNPA3	220988	s47926	0.0991992
HNRNPA3	220988	s47927	0.0365815
HNRNPA3	220988	s47928	0.0101283
HNRNPAB	3182	s6718	0.0364619
HNRNPAB	3182	s6717	0.325053
HNRNPAB	3182	s6716	-0.043204
HNRNPC	3183	s6721	-0.0170293
HNRNPC	3183	s6720	0.315901
HNRNPC	3183	s6719	0.0580689
HNRNPCL1	343069	s50975	0.0195814
HNRNPCL1	343069	s50974	-0.0403658
HNRNPCL1	343069	s50976	0.20706
HNRNPD	3184	s6724	0.0746117
HNRNPD	3184	s6722	0.150515
HNRNPD	3184	s6723	-0.0747398
HNRNPF	3185	s230280	0.0246455
HNRNPF	3185	s6727	-0.0450962
HNRNPF	3185	s6725	0.17078
HNRNPH1	3187	s6729	-0.0108471
HNRNPH1	3187	s6728	0.118534
HNRNPH1	3187	s6730	0.00794439
HNRNPH2	3188	s6732	-0.0495868
HNRNPH2	3188	s6731	0.0453492
HNRNPH2	3188	s6733	-0.0818966
HNRNPH3	3189	s6735	-0.0108471
HNRNPH3	3189	s6736	0.0873883
HNRNPH3	3189	s6734	0.00215517
HNRNPK	3190	s6737	0.674569
HNRNPK	3190	s6738	0.114532
HNRNPK	3190	s6739	0.0165289
HNRNPL	3191	s6742	0.311486
HNRNPL	3191	s6740	0.0581897
HNRNPL	3191	s6741	-0.00464876
HNRNPM	4670	s9259	0.0916915
HNRNPM	4670	s9261	-0.0668103
HNRNPM	4670	s9260	-0.0717975
HNRNPR	10236	s19980	-0.026343
HNRNPR	10236	s19979	0.0440252
HNRNPR	10236	s19981	-0.202586
HNRPDL	9987	s19403	-0.0335744
HNRPDL	9987	s19405	0.0536246
HNRPDL	9987	s19404	0.00215517
HNRPLL	92906	s41041	-0.0495868
HNRPLL	92906	s41040	0.0460113
HNRPLL	92906	s41042	0.00862069
HTATSF1	27336	s26180	0.260776
HTATSF1	27336	s26179	0.0681818
HTATSF1	27336	s26178	0.0307845
IGF2BP1	10642	s20918	0.114669
IGF2BP1	10642	s20916	0.159483
IGF2BP1	10642	s20917	0.0284674
IGF2BP2	10644	s20924	0.0774578
IGF2BP2	10644	s20923	0.153017
IGF2BP2	10644	s20922	0.0113636
IGF2BP3	10643	s20919	0.0790289
IGF2BP3	10643	s20921	0.0646552
IGF2BP3	10643	s20920	0.0354187
IGFLR1	79713	s228195	0.0932696
IGFLR1	79713	s36161	0.0801984
IGFLR1	79713	s36160	-0.018345
IREB2	3658	s7500	0.0566038
IREB2	3658	s7499	-0.027376
IREB2	3658	s7498	-0.12931
KHDRBS1	10657	s20953	0.081099
KHDRBS1	10657	s20952	-0.0242769
KHDRBS1	10657	s223144	-0.0926724
KHDRBS2	202559	s47453	0.041046
KHDRBS2	202559	s47452	0.0309917
KHDRBS2	202559	s47454	0.0172414
KHDRBS3	10656	s20950	0.080768
KHDRBS3	10656	s20948	-0.0521694
KHDRBS3	10656	s20949	0.116379
KHSRP	8570	s16322	0.49569
KHSRP	8570	s16323	0.0691824
KHSRP	8570	s16324	0.0413223
KIAA0020	9933	s19274	0.00562728
KIAA0020	9933	s19272	0.24569
KIAA0020	9933	s19273	0.0480372
KIAA0430	9665	s18595	0.0265233
KIAA0430	9665	s18594	0.0383275
KIAA0430	9665	s18593	-0.0238138
KIN	22944	s22724	-0.0365591
KIN	22944	s22726	-0.0137869
KIN	22944	s22725	-0.240418
KRR1	11103	s21892	0.101075
KRR1	11103	s21893	0.0811101
KRR1	11103	s21894	-0.180023
L3MBTL3	84456	s39037	0.0646374
L3MBTL3	84456	s39038	0.0778165
L3MBTL3	84456	s39039	-0.0356033
LARP1	23367	s23665	0.0900836
LARP1	23367	s23667	0.0825425
LARP1	23367	s23666	-0.159117
LARP1B	55132	s30247	-0.014098
LARP1B	55132	s30245	0.052462
LARP1B	55132	s30246	-0.275261
LARP4	113251	s41456	0.0671441
LARP4	113251	s41455	0.0313589
LARP4	113251	s41457	-0.0241338
LARP4B	23185	s23226	0.113697
LARP4B	23185	s23228	0.101075
LARP4B	23185	s23227	-0.047619
LARP6	55323	s200532	-0.0177261
LARP6	55323	s200534	0.149826
LARP6	55323	s200533	0.00454002
LARP7	51574	s28353	-0.0639212
LARP7	51574	s28354	0.609756
LARP7	51574	s28355	0.0322581
LEMD3	23592	s24158	1.17654
LEMD3	23592	s527439	0.0437276
LEMD3	23592	s527437	-0.0173679
LENG9	94059	s41247	0.0871979
LENG9	94059	s41246	0.351916
LENG9	94059	s195577	0.037037
LIN28A	79727	s36195	0.014098
LIN28A	79727	s36196	0.340302
LIN28A	79727	s36197	-0.0148612
LIN28B	389421	s52478	0.0234557
LIN28B	389421	s52479	0.24971
LIN28B	389421	s52477	-0.037037
LOC390335	390335	s52785	-0.0576132
LOC642536	642536	s55044	0.0554187
LOC645420	645420	s56035	0.286703
LOC645420	645420	s56035	0.242623
LOC645420	645420	s56033	0.214371
LOC645420	645420	s56033	0.188024
LOC647805	647805	s56782	0.00461361
LOC647855	647855	s197572	-0.116719
LOC728303	728303	s58493	0.09375
LOC732208	732208	s200312	-0.0511319
LOC732208	732208	s61581	-0.0926002
LSM1	27257	s26064	0.00597372
LSM1	27257	s26065	0.317073
LSM1	27257	s26063	0.0119964
LSM10	84967	s39775	-0.0615563
LSM10	84967	s228404	0.102031
LSM10	84967	s39774	0.0102059
LSM11	134353	s43854	-0.0102059
LSM11	134353	s43855	0.140741
LSM11	134353	s43856	0.047619
LSM2	57819	s33744	0.0569581
LSM2	57819	s33743	0.520249
LSM2	57819	s33745	0.124004
LSM3	27258	s26068	0.0224104
LSM3	27258	s26066	0.744548
LSM4	25804	s24521	0.136454
LSM4	25804	s24520	0.775701
LSM4	25804	s24522	0.0689655
LSM5	23658	s223622	0.0458167
LSM5	23658	s24293	0.411215
LSM5	23658	s24294	0.112685
LSM6	11157	s22010	0.0926724
LSM6	11157	s22008	0.119522
LSM6	11157	s22009	0.542056
LSM7	51690	s28527	0.00697211
LSM7	51690	s28526	0.0477217
LSM7	51690	s195230	-0.208723
LSM8	51691	s28528	0.424257
LSM8	51691	s224230	0.146183
LSM8	51691	s28529	-0.0305677
LSMD1	84316	s195464	0.103586
LSMD1	84316	s38904	0.0160099
LSMD1	84316	s38903	-0.274143
MATR3	9782	s18897	-0.214953
MATR3	9782	s18899	0.0204183
MBNL1	4154	s8554	0.00615764
MBNL1	4154	s8553	0.0742032
MBNL1	4154	s8555	-0.161994
MBNL2	10150	s19766	-0.0109562
MBNL2	10150	s19767	0.461059
MBNL2	10150	s19768	0.0200123
MBNL3	55796	s31535	-0.0761952
MBNL3	55796	s31534	0.554517
MBNL3	55796	s31533	0.0280172
MCM3AP	8888	s16987	0.0253984
MCM3AP	8888	s16988	0.11838
MCM3AP	8888	s16989	0.0307882
MCTS1	28985	s26357	-0.0268924
MCTS1	28985	s26358	0.267913
MCTS1	28985	s26359	0.0748153
MEX3A	92312	s40918	0.161994
MEX3A	92312	s40919	0.0193966
MEX3A	92312	s225103	-0.0413347
MEX3B	84206	s38652	0.0129482
MEX3B	84206	s38653	0.046798
MEX3B	84206	s38651	-0.445483
MEX3C	51320	s27948	-0.00946215
MEX3C	51320	s27949	0.00708128
MEX3C	51320	s27947	-0.17757
MEX3D	399664	s53136	-0.0064741
MEX3D	399664	s53135	0.0569581
MEX3D	399664	s53137	0.046729
MKI67IP	84365	s38966	0.13994
MKI67IP	84365	s38965	0.601246
MKI67IP	84365	s38967	0.118534
MKRN1	23608	s24196	0.0325231
MKRN1	23608	s24194	0.0511447
MKRN1	23608	s24195	-0.19214
MKRN2	23609	s24197	0.0568299
MKRN2	23609	s24199	0.0199708
MKRN2	23609	s24198	-0.419214
MKRN3	7681	s15157	-0.00535801
MKRN3	7681	s15156	0.0503252
MKRN3	7681	s15158	-0.375546
MOV10L1	54456	s28996	0.059911
MOV10L1	54456	s28994	-0.0418899
MOV10L1	54456	s28995	-0.454148
MSI1	4440	s8979	0.020945
MSI1	4440	s8980	0.0198562
MSI1	4440	s8978	-0.0851528
MSI2	124540	s42756	0.0404286
MSI2	124540	s42755	-0.141921
MSI2	124540	s42757	0
MTHFSD	64779	s34924	0.00958576
MTHFSD	64779	s34925	0.0501705
MTHFSD	64779	s34923	-0.0938865
MYEF2	50804	s27094	0.0314961
MYEF2	50804	s27093	0.0594252
MYEF2	50804	s27095	-0.399563
NCL	4691	s9314	0.060938
NCL	4691	s9312	0.0813444
NCL	4691	s9313	-0.224891
NIP7	51388	s28072	0.11885
NIP7	51388	s28074	0.0720524
NIP7	51388	s28073	0.0393701
NOL8	55035	s30037	0.00146128
NOL8	55035	s30039	0.0876412
NOL8	55035	s30038	0.0414847
NONO	4841	s9613	0.176652
NONO	4841	s9612	0.467249
NONO	4841	s9614	-0.00438383
NOP9	161424	s46267	0.0397649
NOP9	161424	s46266	0.00956464
NOP9	161424	s46268	-0.124308
NOVA1	4857	s9649	-0.0150999
NOVA1	4857	s224127	0.0753167
NOVA1	4857	s9650	-0.0917031
NOVA2	4858	s9653	-0.0433512
NOVA2	4858	s9654	0.00376583
NOVA2	4858	s9652	-0.31441
NSUN6	221078	s47957	0.0938865
NSUN6	221078	s47958	-0.0185095
NSUN6	221078	s47956	0.0205409
NUFIP1	26747	s25621	0.386463
NUFIP1	26747	s25623	0.0256761
NUFIP1	26747	s25622	-0.0175353
NUPL2	11097	s21879	0.0852448
NUPL2	11097	s21877	-0.0326352
NUPL2	11097	s21878	-0.447598
PABPC1	26986	s25664	0.0258159
PABPC1	26986	s25665	0.0664156
PABPC1	26986	s25666	-0.150655
PABPC1L	80336	s37251	-0.0140572
PABPC1L	80336	s37250	-0.0159325
PABPC1L	80336	s37249	-0.195473
PABPC1L2A	340529	s229301	-0.13786
PABPC1L2A	340529	s229300	0.00824043
PABPC1L2A	340529	s229302	-0.0109341
PABPC1L2B	645974	s56255	-0.00242365
PABPC1L2B	645974	s56256	-0.0123457
PABPC1L2B	645974	s56254	-0.0178069
PABPC3	5042	s9985	0.0591372
PABPC3	5042	s9984	0.052796
PABPC3	5042	s9986	-0.0802469
PABPC4	8761	s16694	0.0334464
PABPC4	8761	s16693	0.00749766
PABPC4L	132430	s43704	0.0226337
PABPC4L	132430	s43705	0.0135725
PABPC4L	132430	s43703	0.00843486
PABPC5	140886	s44449	-0.0349006
PABPC5	140886	s44450	0.0174945
PABPC5	140886	s44448	-0.290123
PABPN1	8106	s15626	0.292181
PABPN1		s502610	0.143965
PABPN1		s502611	0.0181193
PABPN1L	390748	s196339	0.115851
PABPN1L	390748	s52857	0.0534979
PABPN1L	390748	s196340	0.0174945
PAN3	255967	s48722	-0.0432099
PAN3	255967	s48721	0.00593565
PAN3	255967	s48723	0.00339312
PARN	5073	s10046	0.00156201
PARN	5073	s10048	0.0358701
PARN	5073	s533096	0.0102881
PARP10	84875	s39557	0.0412021
PARP10	84875	s39556	0.306584
PARP10	84875	s195494	0.0259294
PARP12	64761	s34882	-0.0237518
PARP12	64761	s34881	0.000312402
PARP12	64761	s34883	-0.164609
PARP14	54625	s29270	0.0658436
PARP14	54625	s29272	0.0399875
PARP14	54625	s29271	-0.00920989
PCBP1	5093	s224175	0.175895
PCBP1	5093	s10095	0.0427713
PCBP1	5093	s10094	-0.0324454
PCBP2	5094	s10098	0.361612
PCBP2	5094	s10099	0.102633
PCBP2	5094	s10097	0.00546448
PCBP3	54039	s28839	0.0735242
PCBP3	54039	s28840	-0.016735
PCBP3	54039	s224291	0.0719109
PCBP4	57060	s32629	0.106752
PCBP4	57060	s32628	0.075287
PCBP4	57060	s32630	-0.0884563
PDCD11	22984	s223550	0.124779
PDCD11	22984	s22774	0.165091
PDCD11	22984	s22773	0.0454235
PNO1	56902	s32353	0.100389
PNO1	56902	s32351	0.0992573
PNO1	56902	s32352	0.0426913
PNPT1	87178	s40092	0.0384875
PNPT1	87178	s40091	0.04772
PNPT1	87178	s40090	-0.0119536
POLDIP3	84271	s38777	0.105338
POLDIP3	84271	s38779	0.043214
POLDIP3	84271	s38778	-0.0519126
POLR2G	5436	s10811	0.325456
POLR2G	5436	s10810	0.579357
POLR2G	5436	s10812	0.410861
PPARGC1A	10891	s21393	0.0752916
PPARGC1A	10891	s21394	0.0209318
PPARGC1A	10891	s21395	-0.0358607
PPARGC1B	133522	s43785	0.253415
PPARGC1B	133522	s43786	0.0339343
PPARGC1B	133522	s43784	0.000675219
PPIE	10450	s20445	0.13503
PPIE	10450	s20447	0.171448
PPIE	10450	s20446	0.105672
PPIL4	85313	s39899	0.0834217
PPIL4	85313	s39901	-0.0182309
PPIL4	85313	s39900	-0.0488388
PPP1R10	5514	s329	0.125133
PPP1R10	5514	s328	0.0491803
PPP1R10	5514	s330	-0.00911546
PPRC1	23082	s22992	0.152351
PPRC1	23082	s223567	0.0735989
PPRC1	23082	s22993	0.0628415
PRPF3	9129	s530930	0.205019
PRPF3	9129	s17435	0.244877
PRPF3	9129	s17436	0.0273464
PRR3	80742	s37342	0.0661011
PRR3	80742	s37341	0.00956284
PRR3	80742	s37343	-0.0344362
PSPC1	55269	s30595	0.0434783
PSPC1	55269	s30596	-0.0133197
PSPC1	55269	s30594	-0.0533423
PTBP1	5725	s11436	-0.028347
PTBP1	5725	s11434	-0.00641458
PTBP1	5725	s11435	-0.0788264
PTBP2	58155	s33789	-0.00692384
PTBP2	58155	s33790	0.0125138
PTBP2	58155	s33791	0.0562313
PUF60	22827	s22446	0.445344
PUF60	22827	s223538	0.302662
PUF60	22827	s22447	0.0975931
PUM1	9698	s18682	0.00588885
PUM1	9698	s18680	0.0407192
PUM1	9698	s18681	-0.00626442
PUM2	23369	s23672	0.00692384
PUM2	23369	s23673	0.0269699
PUM2	23369	s23671	0.00772911
QKI	9444	s18085	0.0287081
QKI	9444	s18084	0.0252071
QKI	9444	s18083	-0.0220903
RALY	22913	s22657	-0.00758325
RALY	22913	s22655	0.0625771
RALY	22913	s22656	0.0301803
RALYL	138046	s44081	-0.00659413
RALYL	138046	s44080	0.0759739
RALYL	138046	s44079	-0.0426941
RAVER1	125950	s42906	0.0178036
RAVER1	125950	s42905	-0.0537422
RAVER1	125950	s42907	-0.0710342
RAVER2	55225	s30488	0.00220832
RAVER2	55225	s30490	0.0149833
RAVER2	55225	s30489	-0.0141774
RBFOX1	54715	s29338	0.0583773
RBFOX1	54715	s29340	0.0342324
RBFOX1	54715	s29339	0.0510856
RBFOX2	23543	s24047	0.170659
RBFOX2	23543	s24049	0.0513661
RBFOX2	23543	s24048	-0.0125762
RBFOX3	146713	s44891	0.0110416
RBFOX3	146713	s44893	0.10312
RBFOX3	146713	s225704	0.00791296
RBM10	8241	s15745	0.217698
RBM10	8241	s15747	0.0250276
RBM10	8241	s533777	0.000329707
RBM11	54033	s28838	0.258593
RBM11	54033	s28837	0.0201121
RBM11	54033	s28836	0.00846522
RBM12	10137	s19732	0.0482149
RBM12	10137	s19731	0.0474176
RBM12	10137	s19730	0.0451698
RBM12B	389677	s52540	0.0141774
RBM12B	389677	s52539	0.00331248
RBM12B	389677	s52538	-0.0368412
RBM14	10432	s20407	0.0156883
RBM14	10432	s20408	0.0640412
RBM14	10432	s20406	-0.0276954
RBM15	64783	s34935	-0.0360607
RBM15	64783	s34935	0.0804484
RBM15	64783	s34936	0.0430604
RBM15	64783	s224625	0.00567823
RBM15	64783	s224625	-0.00193901
RBM15	64783	s34936	-0.0368053
RBM15B	29890	s26654	0.152742
RBM15B	29890	s26653	0.0761622
RBM15B	29890	s26652	-0.0107527
RBM17	84991	s39813	0.0855136
RBM17	84991	s39812	0.130876
RBM17	84991	s39814	-0.0259691
RBM18	92400	s40951	0.0247586
RBM18	92400	s40950	-0.000376364
RBM18	92400	s40952	-0.0253635
RBM19	9904	s19195	0.0818397
RBM19	9904	s19194	0.15259
RBM19	9904	s19196	0.147911
RBM20	282996	s534018	0.205119
RBM20	282996	s49083	0.0356453
RBM20	282996	s49081	0.0175854
RBM22	55696	s31272	0.442981
RBM22	55696	s31273	0.155225
RBM22	55696	s31274	0.0100088
RBM23	55147	s30280	0.0816711
RBM23	55147	s30282	0.033187
RBM23	55147	s224348	-0.00101454
RBM24	221662	s48090	0.00649693
RBM24	221662	s48088	0.111027
RBM24	221662	s48089	0.0128509
RBM25	58517	s33912	0.138126
RBM25	58517	s33913	0.0334799
RBM25	58517	s33914	-0.0194908
RBM26	64062	s34367	0.0598419
RBM26	64062	s34369	-0.00371999
RBM26	64062	s224595	-0.0802458
RBM27	54439	s229796	0.0820474
RBM27	54439	s229795	0.0463307
RBM27	54439	s229794	-0.0254609
RBM28	55131	s30242	0.0798106
RBM28	55131	s30243	0.144148
RBM28	55131	s30244	0.0423178
RBM3	5935	s11859	0.0696652
RBM3	5935	s11858	-0.0338728
RBM3	5935	s11860	-0.0528534
RBM33	155435	s45943	0.276628
RBM33	155435	s45942	0.00790167
RBM33	155435	s45941	-0.00642543
RBM34	23029	s22863	-0.0251097
RBM34	23029	s22865	0.0138654
RBM34	23029	s22864	-0.0312382
RBM35A	54845	s29572	0.0961334
RBM35A	54845	s29571	0.0501969
RBM35A	54845	s29570	0.0180723
RBM38	55544	s30963	0.0700038
RBM38	55544	s30964	-0.0121159
RBM38	55544	s30962	-0.0304363
RBM39	9584	s18416	0.130598
RBM39	9584	s18418	-0.0152181
RBM39	9584	s18417	-0.0542581
RBM4	5936	s11861	0.21528
RBM4	5936	s11862	0.0226581
RBM4	5936	s11863	-0.0433714
RBM41	55285	s30639	-0.0621001
RBM41	55285	s30640	0.0165708
RBM41	55285	s30641	-0.0770852
RBM42	79171	s35670	-0.0868902
RBM42	79171	s35671	0.234132
RBM42	79171	s35672	-0.0335155
RBM43	375287	s51672	-0.0255335
RBM43	375287	s226387	0.0160291
RBM43	375287	s51671	-0.17006
RBM44	375316	s51684	-0.054491
RBM44	375316	s51683	0.0298725
RBM44	375316	s51685	-0.0175305
RBM45	129831	s43440	0.0167665
RBM45	129831	s43442	-0.0156648
RBM45	129831	s43441	-0.163491
RBM46	166863	s46642	0.0502994
RBM46	166863	s46641	-0.0360656
RBM46	166863	s46643	-0.140244
RBM47	54502	s29088	-0.122754
RBM47	54502	s29090	-0.0105647
RBM47	54502	s230615	-0.207698
RBM4B	83759	s38193	0.162113
RBM4B	83759	s38191	-0.0275449
RBM4B	83759	s38192	-0.0678354
RBM5	10181	s19842	-0.0276867
RBM5	10181	s19843	-0.0497006
RBM5	10181	s19841	-0.0884146
RBM6	10180	s19840	0.182514
RBM6	10180	s19838	-0.0693598
RBM6	10180	s19839	-0.134731
RBM7	10179	s19837	0.130716
RBM7	10179	s19836	0.126347
RBM7	10179	s19835	0.0367942
RBM8A	9939	s532199	1.16766
RBM8A	9939	s19292	0.734791
RBM8A	9939	s532200	0.539253
RBMS1	5937	s11864	0.0542805
RBMS1	5937	s11866	-0.145198
RBMS1	5937	s11865	-0.168862
RBMS2	5939	s11869	-0.00152439
RBMS2	5939	s11868	-0.0469945
RBMS2	5939	s11867	-0.0928144
RBMS3	27303	s26126	-0.000728597
RBMS3	27303	s26125	-0.230183
RBMS3	27303	s26124	-0.241916
RBMX	27316	s26142	0.157012
RBMX	27316	s26144	0.0148628
RBMX2	51634	s28439	-0.216168
RBMX2	51634	s28437	-0.0295082
RBMX2	51634	s28438	-0.115854
RBMXL2	27288	s26085	0.0513661
RBMXL2	27288	s26086	-0.0401198
RBMXL2	27288	s26084	-0.0811738
RBMY1A1	5940	s229749	0.0689771
RBMY1A1	5940	s229751	0.125666
RBMY1A1	5940	s229750	0.0723419
RBMY1B	378948	s196161	0.0592194
RBMY1D	378949	s196164	0.0317616
RBMY1D	378949	s196165	0.132543
RBMY1D	378949	s196166	0.0193189
RBMY1E	378950	s196168	0.0938762
RBMY1E	378950	s196169	0.0410865
RBMY1E	378950	s196167	-0.0219384
RBMY1F	159163	s46153	0.203713
RBMY1F	159163	s195801	0.0349933
RBMY1F	159163	s46154	-0.013425
RBMY1J	378951	s196172	0.0561911
RBMY1J	378951	s196170	0.263882
RBMY1J	378951	s196171	0.0118618
RBPMS	11030	s21729	0.131855
RBPMS	11030	s21728	0.135232
RBPMS	11030	s21730	0.000336474
RBPMS2	348093	s51323	0.101943
RBPMS2	348093	s51322	0.070323
RBPMS2	348093	s51324	0.0510806
RC3H1	149041	s45244	0.152086
RC3H1	149041	s45246	0.0569745
RC3H1	149041	s45245	0.0390236
RC3H2	54542	s29171	0.0669583
RC3H2	54542	s29170	0.218154
RC3H2	54542	s29169	0.0324165
RCAN2	10231	s19966	0.192367
RCAN2	10231	s19964	0.029797
RCAN2	10231	s19965	-0.0807537
RDM1	201299	s47361	0.101255
RDM1	201299	s47359	0.000654879
RDM1	201299	s47360	-0.0726783
RNF113A	7737	s15246	0.0551817
RNF113A	7737	s15247	0.0895651
RNF113A	7737	s15245	-0.0150622
RNF113B	140432	s44264	-0.0380215
RNF113B	140432	s44266	0.0998797
RNF113B	140432	s44265	0.00392927
RNPC3	55599	s31041	0.119939
RNPC3	55599	s31043	0.182759
RNPC3	55599	s31042	-0.0252143
RNPS1	10921	s21475	0.153807
ROD1	9991	s19413	-0.0645487
ROD1	9991	s19414	0.0878533
ROD1	9991	s19412	-0.161303
RPS3	6188	s12255	0.489305
RPS3	6188	s12256	0.65977
RPS3	6188	s12257	0.376198
RRP7A	27341	s226119	0.0318008
RRP7A	27341	s26190	0.0423601
RRP7A	27341	s26192	0.0175707
SAFB	6294	s224568	0.144003
SAFB	6294	s12454	0.116475
SAFB	6294	s12453	-0.107413
SAFB2	9667	s18601	0.0747126
SAFB2	9667	s18599	0.138655
SAFB2	9667	s18600	-0.0378215
SAMD14	201191	s47335	0.0900383
SAMD14	201191	s47334	0.0580596
SAMD14	201191	s47333	-0.0630358
SAMD4A	23034	s22880	0.195785
SAMD4A	23034	s22878	-0.0559758
SAMD4A	23034	s22879	0.101604
SAMD4B	55095	s30159	0.237968
SAMD4B	55095	s30161	0.340613
SAMD4B	55095	s30160	0.093293
SART3	9733	s18770	0.0904215
SART3	9733	s18772	0.210084
SART3	9733	s18771	-0.0383258
SCAF8	22828	s22450	-0.0404858
SCAF8	22828	s22448	0.06575
SCAF8	22828	s22449	-0.0052753
SETD1A	9739	s18790	0.13751
SETD1A	9739	s18788	-0.01341
SETD1A	9739	s18789	-0.093293
SETD1B	23067	s22960	0.111877
SETD1B	23067	s22959	0.0546218
SETD1B	23067	s22961	-0.186586
SF1	7536	s200464	-0.00252143
SF1	7536	s14976	0.0844156
SF1	7536	s224783	0.112644
SF3A1	10291	s20116	0.38659
SF3A1	10291	s20117	0.496944
SF3A1	10291	s20118	0.114977
SF3B14	51639	s224225	0.604598
SF3B14	51639	s28446	0.605806
SF3B14	51639	s28448	-0.0847201
SF3B4	10262	s20048	0.171457
SF3B4	10262	s532854	0.509931
SF3B4	10262	s20050	0.325287
SFMBT2	57713	s33655	0.0632184
SFMBT2	57713	s33657	0.0206264
SFMBT2	57713	s33656	0.0151286
SFPQ	6421	s224606	0.129626
SFPQ	6421	s12712	0.0995159
SFPQ	6421	s12710	0.0835566
SFRS10	6434	s12751	-0.0053012
SFRS10	6434	s12749	0.140633
SFRS10	6434	s12750	-0.0375172
SFRS11	9295	s17769	0.234257
SFRS11	9295	s17771	0.0772817
SFRS11	9295	s17770	0.0426309
SFRS13A	10772	s21157	0.348963
SFRS13A	10772	s21156	0.0145239
SFRS14	10147	s19758	0.119123
SFRS14	10147	s19757	0.0528958
SFRS14	10147	s19759	-0.00368146
SFRS15	57466	s33083	0.104437
SFRS15	57466	s33084	0.0362972
SFRS15	57466	s33082	0.0317375
SFRS2	6427	s12730	0.313311
SFRS2	6427	s12728	0.101583
SFRS2	6427	s12729	0.00806885
SFRS3	6428	s12732	0.328313
SFRS3	6428	s12733	0.288122
SFRS3	6428	s12731	-0.00267966
SFRS4	6429	s12734	0.00806885
SFRS4	6429	s12735	0.00833172
SFRS4	6429	s12736	-0.00316687
SFRS6	6431	s12741	0.0249952
SFRS6	6431	s12742	0.0660171
SFRS6	6431	s12740	-0.0177515
SFRS7	6432	s12744	0.0120136
SFRS7	6432	s12745	0.0835566
SFRS7	6432	s12743	-0.0164697
SFSWAP	6433	s12748	0.0912677
SFSWAP	6433	s12747	0.045067
SFSWAP	6433	s12746	-0.0408835
SLBP	7884	s228164	0.0843323
SLBP	7884	s15449	0.191465
SLBP	7884	s15448	-0.0549615
SLTM	79811	s36385	0.133544
SLTM	79811	s36384	0.0980392
SLTM	79811	s36386	-0.0330763
SNRNP35	11066	s21807	0.0389064
SNRNP35	11066	s21808	0.0576701
SNRNP35	11066	s21806	-0.0435215
SNRNP70	6625	s13212	0.0266103
SNRNP70	6625	s13210	0.0788644
SNRNP70	6625	s13211	0.0192234
SNRPA	6626	s13215	0.0815071
SNRPA	6626	s13213	0.0044164
SNRPA	6626	s13214	-0.0256155
SNRPB	6628	s13221	0.282765
SNRPB	6628	s13219	0.558247
SNRPB	6628	s224659	0.552471
SNRPB2	6629	s13223	0.107466
SNRPB2	6629	s13224	0.123414
SNRPB2	6629	s13222	0.0430241
SNRPC	6631	s13225	0.265667
SNRPC	6631	s227454	0.118627
SNRPC	6631	s13227	0.0119874
SNRPD1	6632	s13230	0.369809
SNRPD1	6632	s224661	0.553249
SNRPD1	6632	s13229	0.0923239
SNRPD2	6633	s13233	0.316588
SNRPD2	6633	s13231	0.735102
SNRPD2	6633	s13232	0.382124
SNRPD3	6634	s13235	0.668559
SNRPD3	6634	s13236	0.120723
SNRPD3	6634	s13234	0.0828152
SNRPE	6635	s13238	0.568034
SNRPE	6635	s13239	0.275802
SNRPEL1	414153	s53906	0.638985
SNRPF	6636	s13242	0.454469
SNRPF	6636	s13241	0.311419
SNRPF	6636	s13240	0.24944
SNRPG	6637	s13244	0.206665
SNRPG	6637	s13245	0.479047
SNRPG	6637	s13243	0.054469
SNRPN	6638	s56795	-0.065904
SRBD1	55133	s30249	0.0657439
SRBD1	55133	s30250	0.0435215
SRBD1	55133	s30248	-0.0839117
SREK1	140890	s44452	-0.00365408
SREK1	140890	s225670	0.0900988
SREK1	140890	s225669	0.0460821
SRRM1	10250	s20020	-0.0375059
SRRM1	10250	s20019	0.173967
SRRM1	10250	s20018	0.0848602
SRRM2	23524	s24004	-0.0262541
SRRM2	23524	s24005	0.0747934
SRRM2	23524	s24003	0.0623594
SRRT	51593	s28375	0.0896818
SRRT	51593	s28376	0.0809917
SRRT	51593	s28374	0.0164088
SRSF1	6426	s12727	0.259817
SRSF1	6426	s12725	0.117225
SRSF1	6426	s12726	0.054324
SRSF12	135295	s43933	0.0562728
SRSF12	135295	s43932	0.025641
SRSF12	135295	s43934	0.000581283
SRSF5	6430	s12739	0.0342478
SRSF5	6430	s12738	0.0412711
SRSF5	6430	s12737	0.0187576
SRSF8	10929	s21497	0.00174385
SRSF8	10929	s21496	0.0407029
SRSF8	10929	s21495	0.0314251
SRSF9	8683	s16547	0.159853
SRSF9	8683	s16548	0.155177
SRSF9	8683	s16546	0.0112964
SSB	6741	s13470	-0.0332865
SSB	6741	s13469	0.00289256
SSB	6741	s13468	-0.00514304
SUGP1	57794	s33721	0.111494
SUGP1	57794	s33722	0.0565317
SUGP1	57794	s33720	-0.0635401
SUPT6H	6830	s13636	0.245663
SUPT6H	6830	s13634	0.645455
SUPT6H	6830	s13635	0.40405
SYNCRIP	10492	s20563	0.06376
SYNCRIP	10492	s20562	0.0144648
SYNCRIP	10492	s20564	-0.00619835
SYNJ1	8867	s16933	-0.00750117
SYNJ1	8867	s16934	0.00619835
SYNJ1	8867	s16935	-0.0244294
SYNJ2	8871	s16942	0.0615702
SYNJ2	8871	s16944	-0.00385728
SYNJ2	8871	s16943	-0.0201594
TAF15	8148	s15657	0.0913223
TAF15	8148	s15656	0.0431317
TAF15	8148	s15658	0.0231437
TARDBP	23435	s530936	0.0727273
TARDBP	23435	s23831	0.0806815
TARDBP	23435	s530935	0.0782935
TDRD10	126668	s43068	0.0993905
TDRD10	126668	s43067	0.0922533
TDRD10	126668	s225577	0.0528926
TDRKH	11022	s21712	0.11157
TDRKH	11022	s21711	0.194471
TDRKH	11022	s223179	0.0276606
TEP1	7011	s13987	-0.0442149
TEP1	7011	s13985	0.0343941
TEP1	7011	s13986	0.00750117
THOC4	10189	s19855	0.259259
THOC4	10189	s19853	0.448409
THOC4	10189	s19854	0.420661
THUMPD1	55623	s31103	0.373192
THUMPD1	55623	s31105	0.00140647
THUMPD1	55623	s31104	-0.0330579
THUMPD2	80745	s37344	0.178099
THUMPD2	80745	s37345	-0.00353584
THUMPD2	80745	s37346	-0.0262541
THUMPD3	25917	s24747	-0.0549587
THUMPD3	25917	s24745	0.0456445
THUMPD3	25917	s24746	-0.0107829
TIA1	7072	s14133	0.207025
TIA1	7072	s14131	0.173256
TIA1	7072	s14132	0.0567276
TIAL1	7073	s14135	0.238017
TIAL1	7073	s14136	0.152368
TIAL1	7073	s14134	0.0781099
TIPARP	25976	s24858	0.118294
TIPARP	25976	s24857	0.0929091
TIPARP	25976	s24856	0.0549398
TLR2	7097	s170	0.020241
TLR2	7097	s169	0.258081
TLR2	7097	s168	0.0599096
TMEM63A	9725	s228532	0.0395181
TMEM63A	9725	s18748	0.0713023
TNRC4	11189	s22095	0.253192
TNRC4	11189	s22096	0.0895245
TNRC4	11189	s22097	-0.0356627
TNRC6A	27327	s26156	0.150265
TNRC6A	27327	s26154	0.101032
TNRC6A	27327	s26155	0
TNRC6C	57690	s33602	-0.0214926
TNRC6C	57690	s33603	-0.0125301
TNRC6C	57690	s33601	-0.0135533
TOE1	114034	s41525	0.045767
TOE1	114034	s41523	0.0279235
TOE1	114034	s41524	-0.0308434
TRA2A	29896	s26664	-0.00844628
TRA2A	29896	s26665	0.0431545
TRA2A	29896	s26666	-0.0486747
TRMT2A	27037	s25733	0.0302928
TRMT2A	27037	s25732	0.145944
TRMT2A	27037	s25734	-0.00481928
TRMU	55687	s31252	0.158572
TRMU	55687	s31253	0.0539759
TRMU	55687	s31251	0.134944
TRNAU1AP	54952	s29836	0.0864783
TRNAU1AP	54952	s29835	0.0866235
TRNAU1AP	54952	s224328	0.0274699
TROVE2	6738	s13466	0.139279
TROVE2	6738	s13465	0.0496955
TROVE2	6738	s13467	0.0404819
TTC14	151613	s45592	0.0736594
TTC14	151613	s45590	0.0834321
TTC14	151613	s45591	0.0207229
TUT1	64852	s35028	0.113768
TUT1	64852	s35030	0.145928
TUT1	64852	s35029	0.037861
U2AF1	7307	s14555	0.154176
U2AF1	7307	s14553	0.384456
U2AF1	7307	s14554	0.140417
U2AF2	11338	s22364	0.444812
U2AF2	11338	s22365	0.272292
U2AF2	11338	s22366	0.156518
U2SURP	23350	s23621	-0.0309148
U2SURP	23350	s23620	0.088812
U2SURP	23350	s23622	0.00571997
UHMK1	127933	s43239	0.0833618
UHMK1	127933	s43240	0.00351288
UHMK1	127933	s43238	-0.0739975
UNK	85451	s40019	0.0427058
UNK	85451	s40018	-0.00897736
UNK	85451	s40020	-0.0463001
UNKL	64718	s35262	-0.034848
UNKL	64718	s34837	0.00330715
UNKL	64718	s35261	-0.0222482
UPF1	5976	s11926	0.118551
UPF1	5976	s11928	0.0739975
UPF1	5976	s11927	-0.00234192
UPF3B	65109	s535069	0.349318
UPF3B	65109	s35212	0.120601
UPF3B	65109	s35213	-0.00507416
YBX1	4904	s9733	0.139727
YBX1	4904	s9731	0.189305
YBX1	4904	s9732	0.157157
YBX2	51087	s27392	0.0505637
YBX2	51087	s27393	0.154609
YBX2	51087	s27394	0.0491803
YTHDC1	91746	s40758	0.425449
YTHDC1	91746	s40756	0.315833
YTHDC1	91746	s40757	0.181756
YTHDC2	64848	s35019	0.0892931
YTHDC2	64848	s35020	-0.0144418
YTHDC2	64848	s35021	-0.0635463
YTHDF1	54915	s29745	-0.0591153
YTHDF1	54915	s29743	0.00307482
YTHDF1	54915	s29744	-0.018345
YTHDF2	51441	s28149	-0.110694
YTHDF2	51441	s28147	-0.0948478
YTHDF2	51441	s28148	-0.236048
YTHDF3	253943	s48465	-0.0191257
YTHDF3	253943	s48464	-0.106594
YTHDF3	253943	s48466	-0.313766
ZC3H10	84872	s39549	0.0327869
ZC3H10	84872	s39547	-0.0498804
ZC3H10	84872	s39548	-0.299297
ZC3H11A	9877	s19125	-0.0157157
ZC3H12A	80149	s36969	-0.0645712
ZC3H12A	80149	s36971	0.0124902
ZC3H12A	80149	s36970	-0.167425
ZC3H12B	340554	s50748	0.203402
ZC3H12B	340554	s226316	0.164969
ZC3H12B	340554	s226314	0.0296296
ZC3H12C	85463	s40048	0.311609
ZC3H12C	85463	s40049	0.127294
ZC3H12C	85463	s40050	-0.00935673
ZC3H12D	340152	s196064	0.179525
ZC3H12D	340152	s50669	0.179905
ZC3H12D	340152	s50668	0.0787524
ZC3H13	23091	s23010	0.0612086
ZC3H13	23091	s23011	0.095723
ZC3H13	23091	s23012	0.119534
ZC3H14	79882	s36557	0.105507
ZC3H14	79882	s36559	0.106585
ZC3H14	79882	s36558	0.0576998
ZC3H15	55854	s31666	0.0362573
ZC3H15	55854	s31665	0.198329
ZC3H15	55854	s31667	0.0539715
ZC3H18	124245	s42719	0.110581
ZC3H18	124245	s42718	0.144263
ZC3H18	124245	s42717	-0.0194932
ZC3H3	23144	s23134	0.124011
ZC3H3	23144	s223574	0.146979
ZC3H3	23144	s23133	-0.0116959
ZC3H4	23211	s23294	0.104611
ZC3H4	23211	s23292	0.0709437
ZC3H4	23211	s23293	-0.017154
ZC3H6	376940	s51769	0.0779727
ZC3H6	376940	s51771	0.13442
ZC3H6	376940	s51770	0.0667065
ZC3H7A	29066	s26413	0.02846
ZC3H7A	29066	s26411	0.0824847
ZC3H7A	29066	s26412	0.0592449
ZC3H7B	23264	s23430	0.541859
ZC3H7B	23264	s23429	0.0801086
ZC3H7B	23264	s23428	0.042885
ZC3H8	84524	s39103	-0.11609
ZC3H8	84524	s39104	0.0382066
ZC3H8	84524	s39105	-0.00164155
ZC3HAV1	56829	s32273	-0.0272904
ZC3HAV1	56829	s32272	0.00135777
ZC3HAV1	56829	s32274	-0.0449187
ZC3HAV1L	92092	s40848	-0.102512
ZC3HAV1L	92092	s40847	0.0565587
ZC3HAV1L	92092	s40846	-0.107602
ZCCHC17	51538	s28292	-0.14019
ZCCHC17	51538	s28291	-0.0514849
ZCCHC17	51538	s28293	-0.105653
ZCRB1	85437	s39987	-0.077193
ZCRB1	85437	s39985	0.0410387
ZCRB1	85437	s39986	-0.0519348
ZFP36	7538	s14978	0.223014
ZFP36	7538	s14977	0.0167641
ZFP36	7538	s14979	-0.014177
ZFP36L1	677	s2089	0.15647
ZFP36L1	677	s2091	0.147461
ZFP36L2	678	s2093	0.104492
ZFP36L2	678	s2094	0.0797153
ZFP36L2	678	s2092	0.0266963
ZFR	51663	s28494	0.169395
ZFR	51663	s28495	0.0563589
ZFR2	23217	s23311	0.0719318
ZFR2	23217	s23312	0.0580071
ZFR2	23217	s23310	0.00716146
ZGPAT	84619	s39186	0.070638
ZGPAT	84619	s39187	0.0690391
ZGPAT	84619	s195478	0.0530219
ZMAT5	55954	s224399	0.0715302
ZMAT5	55954	s31798	0.025584
ZMAT5	55954	s224398	-0.00683594
ZNF239	8187	s15682	-0.00911458
ZNF239	8187	s15681	0.00444939
ZNF239	8187	s15680	0.00106762
ZNF638	27332	s26167	-0.0131673
ZNF638	27332	s26166	0.0385614
ZNF638	27332	s26168	0.0751953
ZNF74	7625	s15114	0.280071
ZNF74	7625	s224787	0.0589193
ZNF74	7625	s15116	0.025584
ZRANB2	9406	s18005	-0.0758464
ZRANB2	9406	s18003	-0.0281795
ZRANB2	9406	s18004	-0.0960854
ZRSR2	8233	s15738	-0.0174377
ZRSR2	8233	s15736	0.00852799
ZRSR2	8233	s15737	-0.047526
	643446	s55320	0.42437
	643446	s55322	0.305747
	728844	s59071	0.136787
	728796	s59016	0.0546624
	645947	s56239	0.0486453
	728844	s227681	0.0209318
	653884	s57795	-0.00511571
