# Supplementary material for: The Identification of RNA-Binding Proteins Functionally Associated with Tumor Progression in Gastrointestinal Cancer
Source: Cancers (Basel). 2021 Jun 24;13(13):3165. doi: 10.3390/cancers13133165 (PMC8269357; doi:10.3390/cancers13133165)
Supplement: Supplementary file 1 [file cancers-13-03165-s001.zip › Supplementary information/Supplemental table s5.xlsx]

## Sheet: Sheet1
Growth inhibition effect of SUIT-2
Gene Symbol	Gene ID	siRNA ID	Growth inhibition effect
A1CF	29974	s26825	0.169535
A1CF	29974	s26824	0.450646
A1CF	29974	s26826	0.513263
ACIN1	22985	s22777	0.0524368
ACIN1	22985	s22775	0.165001
ACIN1	22985	s22776	0.190993
ACO1	48	s672	0.0455764
ACO1	48	s671	0.421756
ACO1	48	s673	0.507663
AKAP1	8165	s15666	0.0709237
AKAP1	8165	s15665	0.305367
AKAP1	8165	s15667	0.697713
ALKBH8	91801	s40785	0.343651
ALKBH8	91801	s40783	0.483241
ALKBH8	91801	s40784	0.54539
ANKHD1-EIF4EBP3	404734	s53878	0.194941
ANKHD1-EIF4EBP3	404734	s53879	0.2141
ANKHD1-EIF4EBP3	404734	s53877	0.299293
ANKRD17	26057	s25031	0.291738
ANKRD17	26057	s25030	0.33577
ANKRD17	26057	s25029	0.55768
APTX	54840	s29560	0.123556
APTX	54840	s534438	0.200905
APTX	54840	s29558	0.61126
ASCC1	51008	s27225	0.139898
ASCC1	51008	s27224	0.465456
ASCC1	51008	s27223	0.514086
BICC1	80114	s224846	0.336583
BICC1	80114	s36915	0.490027
BICC1	80114	s36913	0.583825
BOLL	66037	s35357	0.0947975
BOLL	66037	s35358	0.29875
BOLL	66037	s35359	0.324397
BRUNOL4	56853	s32298	0.118445
BRUNOL4	56853	s32299	0.159868
BRUNOL4	56853	s32300	0.165976
BRUNOL6	60677	s34163	0.0470903
BRUNOL6	60677	s34164	0.467107
BRUNOL6	60677	s34162	0.475506
C14orf156	81892	s37870	0.0643636
C14orf156	81892	s37871	0.362661
C14orf156	81892	s37869	0.492337
C14orf181	400223	s53256	0.801275
C1orf25	81627	s37741	0.246556
C1orf25	81627	s37742	0.25843
C1orf25	81627	s37740	0.399464
C4orf23	152992	s45752	0.0580052
C4orf23	152992	s45753	0.110407
C4orf23	152992	s45751	0.277606
CARHSP1	23589	s24154	0.256599
CARHSP1	23589	s24152	0.642927
CARHSP1	23589	s24153	0.743945
CCAR1	55749	s31410	0.0894073
CCAR1	55749	s31411	0.246475
CCAR1	55749	s31412	0.516298
CELF2	10659	s20959	0.241063
CELF2	10659	s20958	0.443476
CELF2	10659	s20957	0.924201
CELF5	60680	s34169	0.127288
CELF5	60680	s34170	0.190521
CELF5	60680	s34168	0.244943
CHERP	10523	s20628	0.196339
CHERP	10523	s20627	0.614001
CHERP	10523	s20626	0.634071
CIRBP	1153	s3086	0.151021
CIRBP	1153	s3085	0.278804
CIRBP	1153	s3087	0.312173
CLASRP	11129	s21946	0.252969
CLASRP	11129	s21947	0.296222
CLASRP	11129	s21948	0.638503
CNOT4	4850	s9632	0.0887376
CNOT4	4850	s9630	0.196751
CNOT4	4850	s9631	0.281478
CPEB1	64506	s34772	-0.0492242
CPEB1	64506	s34771	0.15192
CPEB1	64506	s34773	0.504328
CPEB2	132864	s43733	0.0313135
CPEB2	132864	s43735	0.272463
CPEB2	132864	s43734	0.454545
CPEB3	22849	s22497	0.0969328
CPEB3	22849	s22496	0.256613
CPEB3	22849	s22498	0.433155
CPEB4	80315	s37203	0.384418
CPEB4	80315	s37201	0.423918
CPEB4	80315	s37202	0.751088
CPSF4	10898	s21412	0.444134
CPSF4	10898	s21411	0.526495
CPSF4	10898	s21413	0.560329
CPSF4L	642843	s229678	0.15504
CPSF4L	642843	s55135	0.51264
CPSF4L	642843	s55136	0.629155
CPSF6	11052	s21775	0.144142
CPSF6	11052	s223186	0.2224
CPSF6	11052	s21774	0.332515
CPSF7	79869	s224836	-0.0119105
CPSF7	79869	s36529	0.0244447
CPSF7	79869	s36530	0.355349
CSDA	8531	s224989	0.0449684
CSDA	8531	s16222	0.0920167
CSDA	8531	s224990	0.133609
CSDC2	27254	s26058	0.609869
CSDC2	27254	s26057	0.6112
CSDC2	27254	s26059	0.714031
CSDE1	7812	s15373	0.122796
CSDE1	7812	s15374	0.136064
CSDE1	7812	s15375	0.180603
CSTF2	1478	s3686	-0.0143413
CSTF2	1478	s3685	0.113071
CSTF2	1478	s3684	0.410281
CSTF2T	23283	s23470	0.1493
CSTF2T	23283	s23472	0.381138
CSTF2T	23283	s23471	0.56446
CUGBP1	10658	s20955	0.260654
CUGBP1	10658	s20954	0.317711
CUGBP1	10658	s20956	0.476557
DAZAP1	26528	s25513	0.0622631
DAZAP1	26528	s223706	0.107238
DAZAP1	26528	s25514	0.588789
DAZL	1618	s3939	0.00216257
DAZL	1618	s3940	0.637541
DAZL	1618	s3941	0.765241
DDX43	55510	s30920	0.134164
DDX43	55510	s30919	0.288131
DDX43	55510	s30921	0.350683
DDX53	168400	s46698	0.0756901
DDX53	168400	s46699	0.0889009
DDX53	168400	s46700	0.501178
DGKQ	1609	s3920	0.180292
DGKQ	1609	s3922	0.334436
DGKQ	1609	s3921	0.549458
DHX57	90957	s40540	0.0545732
DHX57	90957	s40539	0.109042
DHX57	90957	s40541	0.142016
DHX8	1659	s4017	0.583768
DHX8	1659	s4016	0.60693
DHX8	1659	s4018	0.645313
DKC1	1736	s4111	0.474093
DKC1	1736	s4112	0.489632
DKC1	1736	s4110	0.670818
DNAJC17	55192	s30398	0.0672942
DNAJC17	55192	s30397	0.366463
DNAJC17	55192	s30399	0.556687
DND1	373863	s51523	0.00378993
DND1	373863	s51521	0.344089
DND1	373863	s51522	0.751431
DPPA5	340168	s50674	0.111818
DPPA5	340168	s50675	0.112106
DPPA5	340168	s50673	0.14131
DUS3L	56931	s32423	0.0220074
DUS3L	56931	s32424	0.176827
DUS3L	56931	s32425	0.451484
EIF2D	1939	s4494	0.0188723
EIF2D	1939	s4496	0.16636
EIF2D	1939	s4495	0.685789
EIF2S1	1965	s4557	0.790626
EIF2S1	1965	s4556	0.800541
EIF2S1	1965	s4555	0.927236
EIF3B	8662	s16493	0.817946
EIF3B	8662	s16494	0.852945
EIF3B	8662	s16492	0.874391
EIF3G	8666	s16505	0.84456
EIF3G	8666	s225017	0.879589
EIF3G	8666	s16504	0.906628
EIF4B	1975	s4573	0.228803
EIF4B	1975	s4574	0.329602
EIF4B	1975	s4575	0.345973
EIF4H	7458	s14845	0.052776
EIF4H	7458	s224778	0.38327
EIF4H	7458	s14846	0.693067
ELAVL1	1994	s4610	0.0165406
ELAVL1	1994	s4609	0.168948
ELAVL1	1994	s4608	0.320878
ELAVL2	1993	s4605	0.0992439
ELAVL2	1993	s4607	0.176801
ELAVL2	1993	s4606	0.312434
ELAVL3	1995	s4611	0.0427694
ELAVL3	1995	s4613	0.209109
ELAVL3	1995	s223473	0.637534
ELAVL4	1996	s4614	0.205193
ELAVL4	1996	s223474	0.506619
ELAVL4	1996	s4616	0.549622
ENOX1	55068	s30098	0.400494
ENOX1	55068	s30097	0.40532
ENOX1	55068	s30096	0.417769
ENOX2	10495	s20572	0.044543
ENOX2	10495	s20573	0.164909
ENOX2	10495	s20571	0.450378
ESRP2	80004	s228220	0.122637
ESRP2	80004	s36798	0.2302
ESRP2	80004	s36796	0.454296
EWSR1	2130	s4886	0.0578425
EWSR1	2130	s4887	0.18431
EWSR1	2130	s4888	0.642809
FMR1	2332	s5317	0.212475
FMR1	2332	s5316	0.308837
FMR1	2332	s5315	0.685455
FUBP1	8880	s16967	0.242136
FUBP1	8880	s16966	0.357191
FUBP1	8880	s16968	0.595463
FUBP3	8939	s17095	0.136795
FUBP3	8939	s17094	0.21172
FUBP3	8939	s17096	0.326004
FUS	2521	s533596	0.211526
FUS	2521	s533595	0.241966
FUS	2521	s5401	0.566749
FXR1	8087	s15612	0.139118
FXR1	8087	s15611	0.229679
FXR1	8087	s15610	0.26206
FXR2	9513	s18244	0.213637
FXR2	9513	s18242	0.398923
FXR2	9513	s18243	0.446597
G3BP1	10146	s19754	0.140384
G3BP1	10146	s19756	0.209558
G3BP1	10146	s19755	0.651229
G3BP2	9908	s19206	0.0694707
G3BP2	9908	s19207	0.10703
G3BP2	9908	s19208	0.160646
GAPDH	2597	s5573	0.0721976
GAPDH	2597	s5574	0.236482
GAPDH	2597	s5572	0.734405
GRSF1	2926	s6233	0.365385
GRSF1	2926	s6235	0.443724
GRSF1	2926	s6234	0.790902
GTF3A	2971	s230099	0.238218
GTF3A	2971	s230100	0.332252
GTF3A	2971	s230101	0.399006
HDLBP	3069	s6503	0.0745301
HDLBP	3069	s6504	0.256227
HDLBP	3069	s6502	0.506256
HELZ	9931	s19270	0.185125
HELZ	9931	s19269	0.199611
HELZ	9931	s19271	0.340194
HNRNPA0	10949	s21543	0.0665419
HNRNPA0	10949	s21544	0.128591
HNRNPA0	10949	s21545	0.166991
HNRNPA1	3178	s223860	0.460612
HNRNPA1L2	144983	s195756	0.171325
HNRNPA1L2	144983	s223347	0.212357
HNRNPA1L2	144983	s195755	0.481696
HNRNPA2B1	3181	s6715	0.26301
HNRNPA2B1	3181	s6713	0.279657
HNRNPA2B1	3181	s6714	0.432059
HNRNPA3	220988	s47928	0.181897
HNRNPA3	220988	s47926	0.217401
HNRNPA3	220988	s47927	0.245366
HNRNPAB	3182	s6716	0.146664
HNRNPAB	3182	s6717	0.590457
HNRNPAB	3182	s6718	0.751998
HNRNPC	3183	s6721	0.453892
HNRNPC	3183	s6720	0.454567
HNRNPC	3183	s6719	0.543314
HNRNPCL1	343069	s50975	0.120976
HNRNPCL1	343069	s50974	0.430491
HNRNPCL1	343069	s50976	0.582271
HNRNPD	3184	s6722	0.30207
HNRNPD	3184	s6723	0.376738
HNRNPD	3184	s6724	0.502268
HNRNPF	3185	s6725	0.184423
HNRNPF	3185	s230280	0.234608
HNRNPF	3185	s6727	0.271084
HNRNPH1	3187	s6729	0.219025
HNRNPH1	3187	s6730	0.405763
HNRNPH1	3187	s6728	0.659341
HNRNPH2	3188	s6733	0.0620094
HNRNPH2	3188	s6731	0.155816
HNRNPH2	3188	s6732	0.161474
HNRNPH3	3189	s6736	0.0823906
HNRNPH3	3189	s6735	0.111772
HNRNPH3	3189	s6734	0.675824
HNRNPK	3190	s6739	0.343163
HNRNPK	3190	s6738	0.628602
HNRNPK	3190	s6737	0.86617
HNRNPL	3191	s6741	0.106778
HNRNPL	3191	s6740	0.341052
HNRNPL	3191	s6742	0.967556
HNRNPM	4670	s9260	0.0535077
HNRNPM	4670	s9261	0.265306
HNRNPM	4670	s9259	0.347279
HNRNPR	10236	s19980	0.0865636
HNRNPR	10236	s19981	0.175039
HNRNPR	10236	s19979	0.671291
HNRPDL	9987	s19403	0.078478
HNRPDL	9987	s19404	0.0906593
HNRPDL	9987	s19405	0.227962
HNRPLL	92906	s41041	0.0513674
HNRPLL	92906	s41040	0.132978
HNRPLL	92906	s41042	0.653061
HTATSF1	27336	s26179	0.140309
HTATSF1	27336	s26178	0.147705
HTATSF1	27336	s26180	0.540816
IGF2BP1	10642	s20916	0.0486656
IGF2BP1	10642	s20917	0.364354
IGF2BP1	10642	s20918	0.579786
IGF2BP2	10644	s20923	0.0361068
IGF2BP2	10644	s20922	0.0573127
IGF2BP2	10644	s20924	0.133618
IGF2BP3	10643	s20920	0.125293
IGF2BP3	10643	s20921	0.225667
IGF2BP3	10643	s20919	0.397622
IGFLR1	79713	s36160	-0.448682
IGFLR1	79713	s36161	0.201361
IGFLR1	79713	s228195	0.989337
IREB2	3658	s7498	0.0384615
IREB2	3658	s7500	0.128068
IREB2	3658	s7499	0.252794
KHDRBS1	10657	s223144	0.05573
KHDRBS1	10657	s20952	0.23044
KHDRBS1	10657	s20953	0.632231
KHDRBS2	202559	s47452	0.196195
KHDRBS2	202559	s47454	0.290424
KHDRBS2	202559	s47453	0.707791
KHDRBS3	10656	s20948	0.18478
KHDRBS3	10656	s20950	0.613234
KHDRBS3	10656	s20949	0.695055
KHSRP	8570	s16323	0.0819637
KHSRP	8570	s16324	0.139834
KHSRP	8570	s16322	0.460361
KIAA0020	9933	s19272	0.257849
KIAA0020	9933	s19273	0.31201
KIAA0020	9933	s19274	0.458485
KIAA0430	9665	s18594	-0.0734089
KIAA0430	9665	s18593	0.0993822
KIAA0430	9665	s18595	0.149348
KIN	22944	s22724	0.0309879
KIN	22944	s22725	0.0755013
KIN	22944	s22726	0.329143
KRR1	11103	s21894	0.368091
KRR1	11103	s21892	0.403774
KRR1	11103	s21893	0.58253
L3MBTL3	84456	s39039	-0.027027
L3MBTL3	84456	s39038	0.359721
L3MBTL3	84456	s39037	0.374661
LARP1	23367	s23665	0.130475
LARP1	23367	s23666	0.309503
LARP1	23367	s23667	0.907662
LARP1B	55132	s30245	0.0969979
LARP1B	55132	s30247	0.138397
LARP1B	55132	s30246	0.750305
LARP4	113251	s41457	0.0904007
LARP4	113251	s41455	0.170009
LARP4	113251	s41456	0.414978
LARP4B	23185	s23228	0.109273
LARP4B	23185	s23226	0.36404
LARP4B	23185	s23227	0.822145
LARP6	55323	s200533	0.164026
LARP6	55323	s200532	0.613309
LARP6	55323	s200534	0.873409
LARP7	51574	s28353	0.0265525
LARP7	51574	s28355	0.148416
LARP7	51574	s28354	0.615344
LEMD3	23592	s527439	0.203169
LEMD3	23592	s527437	0.335212
LEMD3	23592	s24158	0.826678
LENG9	94059	s195577	0.0682665
LENG9	94059	s41246	0.348561
LENG9	94059	s41247	0.564105
LIN28A	79727	s36197	0.0521296
LIN28A	79727	s36195	0.121156
LIN28A	79727	s36196	0.316129
LIN28B	389421	s52477	0.0500932
LIN28B	389421	s52479	0.506539
LIN28B	389421	s52478	0.560421
LOC390335	390335	s52785	0.652562
LOC642536	642536	s55044	0.145598
LOC645420	645420	s56035	0.240116
LOC645420	645420	s56035	0.281834
LOC645420	645420	s56033	0.924774
LOC645420	645420	s56033	0.972851
LOC647805	647805	s56782	0.0289805
LOC647855	647855	s197572	0.276238
LOC728303	728303	s58493	0.0169432
LOC732208	732208	s200312	0.0437465
LOC732208	732208	s61581	0.635837
LSM1	27257	s26065	0.210113
LSM1	27257	s26064	0.316403
LSM1	27257	s26063	0.338463
LSM10	84967	s228404	0.0340168
LSM10	84967	s39774	0.217731
LSM10	84967	s39775	0.447254
LSM11	134353	s43855	0.139329
LSM11	134353	s43854	0.140782
LSM11	134353	s43856	0.521186
LSM2	57819	s33745	0.28184
LSM2	57819	s33743	0.462042
LSM2	57819	s33744	0.573138
LSM3	27258	s26068	0.114361
LSM3	27258	s26066	0.541811
LSM4	25804	s24521	0.342832
LSM4	25804	s24522	0.356659
LSM4	25804	s24520	0.672062
LSM5	23658	s223622	0.28034
LSM5	23658	s24294	0.559142
LSM5	23658	s24293	0.737572
LSM6	11157	s22008	0.187352
LSM6	11157	s22009	0.596532
LSM6	11157	s22010	0.714898
LSM7	51690	s195230	-0.0801541
LSM7	51690	s28527	0.247844
LSM7	51690	s28526	0.647178
LSM8	51691	s28528	0.727437
LSM8	51691	s28529	0.75237
LSM8	51691	s224230	0.832419
LSMD1	84316	s38904	0.189165
LSMD1	84316	s195464	0.451319
LSMD1	84316	s38903	0.692871
MATR3	9782	s18899	-0.00412448
MATR3	9782	s18897	0.164933
MBNL1	4154	s8554	0.0505643
MBNL1	4154	s8555	0.0855491
MBNL1	4154	s8553	0.147857
MBNL2	10150	s19766	0.105112
MBNL2	10150	s19767	0.331792
MBNL2	10150	s19768	0.378104
MBNL3	55796	s31535	0.0531184
MBNL3	55796	s31533	0.24447
MBNL3	55796	s31534	0.545279
MCM3AP	8888	s16987	0.0833646
MCM3AP	8888	s16989	0.271783
MCM3AP	8888	s16988	0.396532
MCTS1	28985	s26357	0.0343707
MCTS1	28985	s26358	0.0578035
MCTS1	28985	s26359	0.0990971
MEX3A	92312	s225103	0.00187477
MEX3A	92312	s40919	0.0993228
MEX3A	92312	s40918	0.573796
MEX3B	84206	s38651	-0.0539499
MEX3B	84206	s38653	0.126185
MEX3B	84206	s38652	0.256343
MEX3C	51320	s27949	-0.0609481
MEX3C	51320	s27948	-0.0463692
MEX3C	51320	s27947	0.280154
MEX3D	399664	s53136	-0.0508686
MEX3D	399664	s53135	0.170655
MEX3D	399664	s53137	0.505202
MKI67IP	84365	s38966	0.491314
MKI67IP	84365	s38965	0.578805
MKI67IP	84365	s38967	0.737246
MKRN1	23608	s24195	-0.132727
MKRN1	23608	s24194	0.078489
MKRN1	23608	s24196	0.576404
MKRN2	23609	s24199	-0.03981
MKRN2	23609	s24198	0.0174441
MKRN2	23609	s24197	0.40439
MKRN3	7681	s15157	-0.0260122
MKRN3	7681	s15158	0.432309
MKRN3	7681	s15156	0.679612
MOV10L1	54456	s28994	-0.00746437
MOV10L1	54456	s28995	0.353053
MOV10L1	54456	s28996	0.643943
MSI1	4440	s8980	0.0797805
MSI1	4440	s8979	0.0997512
MSI1	4440	s8978	1.05878
MSI2	124540	s42756	0.100882
MSI2	124540	s42757	0.19924
MSI2	124540	s42755	0.435343
MTHFSD	64779	s34925	0.0484053
MTHFSD	64779	s34924	0.215492
MTHFSD	64779	s34923	0.931741
MYEF2	50804	s27095	0.0538491
MYEF2	50804	s27093	0.0651436
MYEF2	50804	s27094	0.321655
NCL	4691	s9312	0.349016
NCL	4691	s9313	0.52408
NCL	4691	s9314	0.669481
NIP7	51388	s28074	0.276071
NIP7	51388	s28072	0.304682
NIP7	51388	s28073	0.812368
NOL8	55035	s30037	0.369147
NOL8	55035	s30039	0.405867
NOL8	55035	s30038	0.408039
NONO	4841	s9614	0.00407148
NONO	4841	s9613	0.662727
NONO	4841	s9612	0.940842
NOP9	161424	s46266	0.156899
NOP9	161424	s46268	0.185718
NOP9	161424	s46267	0.332233
NOVA1	4857	s9649	0.0816557
NOVA1	4857	s9650	0.146378
NOVA1	4857	s224127	0.179612
NOVA2	4858	s9653	0.0407148
NOVA2	4858	s9654	0.104474
NOVA2	4858	s9652	0.125142
NSUN6	221078	s47958	0.0194526
NSUN6	221078	s47956	0.0907556
NSUN6	221078	s47957	0.323853
NUFIP1	26747	s25622	0.0522506
NUFIP1	26747	s25623	0.388772
NUFIP1	26747	s25621	0.7573
NUPL2	11097	s21877	0.0246551
NUPL2	11097	s21878	0.168373
NUPL2	11097	s21879	0.962642
PABPC1	26986	s25664	0.0717032
PABPC1	26986	s25666	0.435722
PABPC1	26986	s25665	0.609751
PABPC1L	80336	s37251	0.0919907
PABPC1L	80336	s37249	0.0923055
PABPC1L	80336	s37250	0.144951
PABPC1L2A	340529	s229300	0.0437369
PABPC1L2A	340529	s229302	0.0533388
PABPC1L2A	340529	s229301	0.186147
PABPC1L2B	645974	s56255	0.047703
PABPC1L2B	645974	s56254	0.0657573
PABPC1L2B	645974	s56256	0.128055
PABPC3	5042	s9986	0.11018
PABPC3	5042	s9984	0.237378
PABPC3	5042	s9985	0.309684
PABPC4	8761	s16694	0.0565165
PABPC4	8761	s16693	0.121336
PABPC4L	132430	s43705	0.0322794
PABPC4L	132430	s43704	0.345901
PABPC4L	132430	s43703	0.38355
PABPC5	140886	s44448	-0.0244379
PABPC5	140886	s44449	0.100364
PABPC5	140886	s44450	0.172842
PABPN1		s502610	0.440344
PABPN1		s502611	0.448086
PABPN1	8106	s15626	0.84248
PABPN1L	390748	s196339	0.134295
PABPN1L	390748	s52857	0.521296
PABPN1L	390748	s196340	0.54092
PAN3	255967	s48723	0.0131101
PAN3	255967	s48721	0.352199
PAN3	255967	s48722	0.384444
PARN	5073	s10048	0.0459403
PARN	5073	s10046	0.348127
PARN	5073	s533096	0.447842
PARP10	84875	s39557	0.0192795
PARP10	84875	s195494	0.123371
PARP10	84875	s39556	0.294233
PARP12	64761	s34882	0.0102457
PARP12	64761	s34883	0.0800168
PARP12	64761	s34881	0.136197
PARP14	54625	s29271	0.0479233
PARP14	54625	s29272	0.229642
PARP14	54625	s29270	0.268538
PCBP1	5093	s10094	-0.0448746
PCBP1	5093	s10095	0.0813441
PCBP1	5093	s224175	0.753945
PCBP2	5094	s10098	0.104983
PCBP2	5094	s10097	0.124065
PCBP2	5094	s10099	0.824964
PCBP3	54039	s28840	-0.105147
PCBP3	54039	s28839	0.0412514
PCBP3	54039	s224291	0.465567
PCBP4	57060	s32629	0.0512167
PCBP4	57060	s32630	0.347998
PCBP4	57060	s32628	0.35868
PDCD11	22984	s223550	0.376593
PDCD11	22984	s22773	0.483942
PDCD11	22984	s22774	0.721664
PNO1	56902	s32352	0.396832
PNO1	56902	s32351	0.591463
PNO1	56902	s32353	0.614832
PNPT1	87178	s40090	-0.0888693
PNPT1	87178	s40091	0.112167
PNPT1	87178	s40092	0.72274
POLDIP3	84271	s38778	-0.264848
POLDIP3	84271	s38777	0.0836616
POLDIP3	84271	s38779	0.414634
POLR2G	5436	s10810	0.537428
POLR2G	5436	s10811	0.890244
POLR2G	5436	s10812	0.927409
PPARGC1A	10891	s21395	0.00395952
PPARGC1A	10891	s21394	0.147059
PPARGC1A	10891	s21393	0.252839
PPARGC1B	133522	s43784	0.114419
PPARGC1B	133522	s43786	0.233604
PPARGC1B	133522	s43785	0.563572
PPIE	10450	s20445	0.123523
PPIE	10450	s20446	0.41858
PPIE	10450	s20447	0.714914
PPIL4	85313	s39901	0.0405308
PPIL4	85313	s39899	0.0982619
PPIL4	85313	s39900	0.179938
PPP1R10	5514	s330	-0.171808
PPP1R10	5514	s329	0.279954
PPP1R10	5514	s328	0.515618
PPRC1	23082	s22992	0.363384
PPRC1	23082	s22993	0.534096
PPRC1	23082	s223567	0.816714
PRPF3	9129	s530930	0.156431
PRPF3	9129	s17436	0.222382
PRPF3	9129	s17435	0.706995
PRR3	80742	s37342	-0.013905
PRR3	80742	s37343	0.1467
PRR3	80742	s37341	0.274527
PSPC1	55269	s30595	0.0461182
PSPC1	55269	s30594	0.376973
PSPC1	55269	s30596	0.435988
PTBP1	5725	s11435	0.109154
PTBP1	5725	s11436	0.234052
PTBP1	5725	s11434	0.464849
PTBP2	58155	s33791	-0.0355191
PTBP2	58155	s33790	0.0922595
PTBP2	58155	s33789	0.460025
PUF60	22827	s223538	0.481557
PUF60	22827	s22446	0.604967
PUF60	22827	s22447	0.796568
PUM1	9698	s18680	0.189891
PUM1	9698	s18681	0.226873
PUM1	9698	s18682	0.371939
PUM2	23369	s23673	-0.784153
PUM2	23369	s23671	0.0551236
PUM2	23369	s23672	0.484303
QKI	9444	s18084	-0.439208
QKI	9444	s18085	0.121272
QKI	9444	s18083	0.372122
RALY	22913	s22655	-0.187842
RALY	22913	s22656	0.00591853
RALY	22913	s22657	0.0606949
RALYL	138046	s44080	-0.415301
RALYL	138046	s44079	0.0284322
RALYL	138046	s44081	0.485559
RAVER1	125950	s42905	0.174969
RAVER1	125950	s42907	0.317396
RAVER1	125950	s42906	0.581967
RAVER2	55225	s30490	-0.960383
RAVER2	55225	s30489	0.0803684
RAVER2	55225	s30488	0.154462
RBFOX1	54715	s29339	0.233488
RBFOX1	54715	s29338	0.417438
RBFOX1	54715	s29340	0.567555
RBFOX2	23543	s24049	0.140432
RBFOX2	23543	s24047	0.406957
RBFOX2	23543	s24048	0.594289
RBFOX3	146713	s44893	-0.0286885
RBFOX3	146713	s44891	0.0641755
RBFOX3	146713	s225704	0.453746
RBM10	8241	s15747	0.0365556
RBM10	8241	s533777	0.374215
RBM10	8241	s15745	1.07036
RBM11	54033	s28836	0.0555878
RBM11	54033	s28837	0.785266
RBM11	54033	s28838	0.897541
RBM12	10137	s19732	0.0386445
RBM12	10137	s19730	0.673504
RBM12	10137	s19731	0.735656
RBM12B	389677	s52539	-0.0739236
RBM12B	389677	s52538	-0.00204918
RBM12B	389677	s52540	0.454584
RBM14	10432	s20406	-0.0569276
RBM14	10432	s20408	0.00754323
RBM14	10432	s20407	0.261612
RBM15	64783	s224625	-0.45082
RBM15	64783	s34936	-0.0196124
RBM15	64783	s34936	0.105877
RBM15	64783	s224625	0.321353
RBM15	64783	s34935	0.51611
RBM15	64783	s34935	0.711595
RBM15B	29890	s26652	-0.596311
RBM15B	29890	s26653	-0.0297195
RBM15B	29890	s26654	0.0929558
RBM17	84991	s39814	0.143818
RBM17	84991	s39812	0.96191
RBM17	84991	s39813	1.09464
RBM18	92400	s40950	0.0640063
RBM18	92400	s40952	0.569248
RBM18	92400	s40951	0.640296
RBM19	9904	s19196	0.376079
RBM19	9904	s19195	0.560846
RBM19	9904	s19194	0.685767
RBM20	282996	s534018	0.113104
RBM20	282996	s49081	0.210475
RBM20	282996	s49083	0.368207
RBM22	55696	s31273	0.409887
RBM22	55696	s31274	0.539372
RBM22	55696	s31272	0.54736
RBM23	55147	s30280	0.324515
RBM23	55147	s224348	0.449657
RBM23	55147	s30282	0.888355
RBM24	221662	s48089	0.119731
RBM24	221662	s48088	0.1279
RBM24	221662	s48090	0.843623
RBM25	58517	s33913	0.112169
RBM25	58517	s33912	0.331913
RBM25	58517	s33914	0.805176
RBM26	64062	s224595	-0.0916821
RBM26	64062	s34367	0.0371035
RBM26	64062	s34369	0.194511
RBM27	54439	s229796	0.111086
RBM27	54439	s229794	0.758595
RBM27	54439	s229795	0.772301
RBM28	55131	s30244	0.186691
RBM28	55131	s30243	0.255016
RBM28	55131	s30242	0.681837
RBM3	5935	s11860	-0.0229205
RBM3	5935	s11858	0.061316
RBM3	5935	s11859	0.664473
RBM33	155435	s45942	0.307579
RBM33	155435	s45941	0.406526
RBM33	155435	s45943	0.46441
RBM34	23029	s22864	0.0173747
RBM34	23029	s22863	0.150092
RBM34	23029	s22865	0.27097
RBM35A	54845	s29570	0.128562
RBM35A	54845	s29571	0.391068
RBM35A	54845	s29572	0.568993
RBM38	55544	s30962	0.289175
RBM38	55544	s30963	0.416882
RBM38	55544	s30964	0.44695
RBM39	9584	s18418	0.0651169
RBM39	9584	s18417	0.192237
RBM39	9584	s18416	0.445802
RBM4	5936	s11863	0.215527
RBM4	5936	s11862	0.38328
RBM4	5936	s11861	0.54467
RBM41	55285	s30639	0.0400179
RBM41	55285	s30640	0.049993
RBM41	55285	s30641	0.111645
RBM42	79171	s35672	0.0948339
RBM42	79171	s35670	0.275323
RBM42	79171	s35671	0.82862
RBM43	375287	s226387	0.00436575
RBM43	375287	s51671	0.671946
RBM43	375287	s51672	0.8257
RBM44	375316	s51683	0.00824642
RBM44	375316	s51685	0.692349
RBM44	375316	s51684	0.99095
RBM45	129831	s43442	0.0288625
RBM45	129831	s43440	0.631505
RBM45	129831	s43441	0.671875
RBM46	166863	s46641	-0.0533592
RBM46	166863	s46643	0.494881
RBM46	166863	s46642	0.567308
RBM47	54502	s29090	0.0560272
RBM47	54502	s230615	0.487608
RBM47	54502	s29088	0.826357
RBM4B	83759	s38193	0.0892554
RBM4B	83759	s38192	0.68292
RBM4B	83759	s38191	0.838518
RBM5	10181	s19842	0.0928935
RBM5	10181	s19843	0.38009
RBM5	10181	s19841	0.49569
RBM6	10180	s19840	0.0455979
RBM6	10180	s19838	0.400593
RBM6	10180	s19839	0.614819
RBM7	10179	s19835	0.108659
RBM7	10179	s19836	0.696267
RBM7	10179	s19837	0.854795
RBM8A	9939	s19292	0.97332
RBM8A	9939	s532200	1.08513
RBM8A	9939	s532199	1.12274
RBMS1	5937	s11864	-0.0337133
RBMS1	5937	s11865	0.0913462
RBMS1	5937	s11866	0.492726
RBMS2	5939	s11868	-0.040747
RBMS2	5939	s11869	0.356142
RBMS2	5939	s11867	0.427036
RBMS3	27303	s26126	-0.100412
RBMS3	27303	s26125	0.358836
RBMS3	27303	s26124	0.684672
RBMX	27316	s26142	0.318427
RBMX	27316	s26144	0.666756
RBMX2	51634	s28437	-0.103323
RBMX2	51634	s28438	0.0813578
RBMX2	51634	s28439	0.482466
RBMXL2	27288	s26085	0.198642
RBMXL2	27288	s26084	0.394935
RBMXL2	27288	s26086	0.837952
RBMY1A1	5940	s229751	0.0344993
RBMY1A1	5940	s229749	0.606978
RBMY1A1	5940	s229750	0.634
RBMY1B	378948	s196161	0.477681
RBMY1D	378949	s196165	0.0531864
RBMY1D	378949	s196164	0.119088
RBMY1D	378949	s196166	0.430512
RBMY1E	378950	s196169	-0.0237183
RBMY1E	378950	s196167	0.409653
RBMY1E	378950	s196168	0.589191
RBMY1F	159163	s46153	0.090321
RBMY1F	159163	s195801	0.260818
RBMY1F	159163	s46154	0.513946
RBMY1J	378951	s196170	0.050551
RBMY1J	378951	s196171	0.140632
RBMY1J	378951	s196172	0.559432
RBPMS	11030	s21729	0.0421658
RBPMS	11030	s21730	0.282025
RBPMS	11030	s21728	0.835072
RBPMS2	348093	s51323	0.167944
RBPMS2	348093	s51322	0.459894
RBPMS2	348093	s51324	0.724472
RC3H1	149041	s45245	0.035218
RC3H1	149041	s45246	0.560029
RC3H1	149041	s45244	0.613819
RC3H2	54542	s29170	0.0258745
RC3H2	54542	s29169	0.309726
RC3H2	54542	s29171	0.450316
RCAN2	10231	s19966	0.024437
RCAN2	10231	s19965	0.254661
RCAN2	10231	s19964	0.266068
RDM1	201299	s47359	-0.122484
RDM1	201299	s47361	-0.00934356
RDM1	201299	s47360	0.429451
RNF113A	7737	s15247	0.0783421
RNF113A	7737	s15246	0.125021
RNF113A	7737	s15245	0.920446
RNF113B	140432	s44266	-0.0546239
RNF113B	140432	s44264	0.380537
RNF113B	140432	s44265	0.568761
RNPC3	55599	s31042	0.28346
RNPC3	55599	s31041	0.314126
RNPC3	55599	s31043	0.731792
RNPS1	10921	s21475	0.623556
ROD1	9991	s19414	0.117797
ROD1	9991	s19413	0.33925
ROD1	9991	s19412	0.581888
RPS3	6188	s12257	0.835165
RPS3	6188	s12255	0.886385
RPS3	6188	s12256	0.918304
RRP7A	27341	s226119	0.329094
RRP7A	27341	s26192	0.37198
RRP7A	27341	s26190	0.499296
SAFB	6294	s12454	0.0917148
SAFB	6294	s12453	0.142857
SAFB	6294	s224568	0.23118
SAFB2	9667	s18600	0.0208509
SAFB2	9667	s18599	0.133364
SAFB2	9667	s18601	0.367245
SAMD14	201191	s47334	0.0613383
SAMD14	201191	s47333	0.335587
SAMD14	201191	s47335	0.349904
SAMD4A	23034	s22879	0.123374
SAMD4A	23034	s22880	0.421965
SAMD4A	23034	s22878	0.64976
SAMD4B	55095	s30160	0.139476
SAMD4B	55095	s30159	0.17658
SAMD4B	55095	s30161	0.186513
SART3	9733	s18772	0.256506
SART3	9733	s18771	0.319527
SART3	9733	s18770	1.121
SCAF8	22828	s22449	-0.383424
SCAF8	22828	s22448	-0.284836
SCAF8	22828	s22450	0.0739236
SETD1A	9739	s18789	0.186813
SETD1A	9739	s18790	0.194238
SETD1A	9739	s18788	0.245472
SETD1B	23067	s22961	-0.000845309
SETD1B	23067	s22959	0.259061
SETD1B	23067	s22960	0.603083
SF1	7536	s200464	0.693998
SF1	7536	s14976	0.728857
SF1	7536	s224783	0.808863
SF3A1	10291	s20118	0.7898
SF3A1	10291	s20117	0.851301
SF3A1	10291	s20116	1.05703
SF3B14	51639	s28448	0.143984
SF3B14	51639	s28446	0.789963
SF3B14	51639	s224225	1.00347
SF3B4	10262	s532854	0.661478
SF3B4	10262	s20048	0.667794
SF3B4	10262	s20050	0.847013
SFMBT2	57713	s33657	0.0952602
SFMBT2	57713	s33656	0.156946
SFMBT2	57713	s33655	0.409249
SFPQ	6421	s12712	0.434042
SFPQ	6421	s12710	0.559194
SFPQ	6421	s224606	0.649115
SFRS10	6434	s12750	0.231293
SFRS10	6434	s12749	0.316362
SFRS10	6434	s12751	0.329093
SFRS11	9295	s17770	0.113854
SFRS11	9295	s17771	0.281223
SFRS11	9295	s17769	0.290388
SFRS13A	10772	s21156	0.179343
SFRS13A	10772	s21157	0.777504
SFRS14	10147	s19759	0.103518
SFRS14	10147	s19757	0.370806
SFRS14	10147	s19758	0.668766
SFRS15	57466	s33084	0.145088
SFRS15	57466	s33082	0.221851
SFRS15	57466	s33083	0.726865
SFRS2	6427	s12729	-0.0180924
SFRS2	6427	s12728	0.13728
SFRS2	6427	s12730	0.757786
SFRS3	6428	s12731	0.332746
SFRS3	6428	s12733	0.598924
SFRS3	6428	s12732	1.11593
SFRS4	6429	s12736	0.102771
SFRS4	6429	s12735	0.15326
SFRS4	6429	s12734	0.423151
SFRS6	6431	s12742	0.288665
SFRS6	6431	s12740	0.574565
SFRS6	6431	s12741	0.752185
SFRS7	6432	s12745	0.28539
SFRS7	6432	s12743	0.455299
SFRS7	6432	s12744	0.484982
SFSWAP	6433	s12747	0.161461
SFSWAP	6433	s12746	0.277168
SFSWAP	6433	s12748	0.8925
SLBP	7884	s15449	0.115806
SLBP	7884	s228164	0.403556
SLBP	7884	s15448	0.405351
SLTM	79811	s36384	0.0294423
SLTM	79811	s36386	0.140679
SLTM	79811	s36385	0.360734
SNRNP35	11066	s21808	-0.00427202
SNRNP35	11066	s21806	0.251726
SNRNP35	11066	s21807	0.337029
SNRNP70	6625	s13211	0.276296
SNRNP70	6625	s13212	0.4416
SNRNP70	6625	s13210	0.689925
SNRPA	6626	s13213	0.0850698
SNRPA	6626	s13215	0.255282
SNRPA	6626	s13214	0.296893
SNRPB	6628	s13221	0.785673
SNRPB	6628	s13219	0.883847
SNRPB	6628	s224659	0.898681
SNRPB2	6629	s13223	0.314471
SNRPB2	6629	s13224	0.453874
SNRPB2	6629	s13222	0.814442
SNRPC	6631	s13225	0.501674
SNRPC	6631	s227454	0.649885
SNRPC	6631	s13227	0.939591
SNRPD1	6632	s13230	0.701093
SNRPD1	6632	s13229	0.760658
SNRPD1	6632	s224661	0.826117
SNRPD2	6633	s13232	0.691455
SNRPD2	6633	s13233	0.754603
SNRPD2	6633	s13231	0.754763
SNRPD3	6634	s13236	0.515298
SNRPD3	6634	s13234	0.679229
SNRPD3	6634	s13235	1.00191
SNRPE	6635	s13239	0.752589
SNRPE	6635	s13238	0.893711
SNRPEL1	414153	s53906	0.784782
SNRPF	6636	s13241	0.5183
SNRPF	6636	s13240	0.768124
SNRPF	6636	s13242	0.91818
SNRPG	6637	s13245	0.68895
SNRPG	6637	s13244	0.709148
SNRPG	6637	s13243	0.792009
SNRPN	6638	s56795	0.487917
SRBD1	55133	s30249	0.191317
SRBD1	55133	s30250	0.194764
SRBD1	55133	s30248	0.494552
SREK1	140890	s225670	0.120771
SREK1	140890	s44452	0.191184
SREK1	140890	s225669	0.376427
SRRM1	10250	s20020	0.470543
SRRM1	10250	s20018	0.523399
SRRM1	10250	s20019	0.5339
SRRM2	23524	s24005	0.521692
SRRM2	23524	s24003	0.578161
SRRM2	23524	s24004	0.796225
SRRT	51593	s28376	0.290604
SRRT	51593	s28375	0.476269
SRRT	51593	s28374	0.481765
SRSF1	6426	s12725	0.440959
SRSF1	6426	s12726	0.458438
SRSF1	6426	s12727	1.05797
SRSF12	135295	s43932	0.00790444
SRSF12	135295	s43934	0.279633
SRSF12	135295	s43933	0.29471
SRSF5	6430	s12737	0.287406
SRSF5	6430	s12738	0.470311
SRSF5	6430	s12739	0.572106
SRSF8	10929	s21497	0.304728
SRSF8	10929	s21495	0.332242
SRSF8	10929	s21496	0.395047
SRSF9	8683	s16546	0.411909
SRSF9	8683	s16548	0.493451
SRSF9	8683	s16547	0.687654
SSB	6741	s13469	0.122738
SSB	6741	s13470	0.352206
SSB	6741	s13468	0.518088
SUGP1	57794	s33722	0.127091
SUGP1	57794	s33720	0.247394
SUGP1	57794	s33721	0.44817
SUPT6H	6830	s13635	0.628941
SUPT6H	6830	s13634	0.641596
SUPT6H	6830	s13636	0.707983
SYNCRIP	10492	s20564	0.133857
SYNCRIP	10492	s20562	0.337537
SYNCRIP	10492	s20563	0.502678
SYNJ1	8867	s16935	0.0607368
SYNJ1	8867	s16934	0.0614781
SYNJ1	8867	s16933	0.10533
SYNJ2	8871	s16944	0.130767
SYNJ2	8871	s16943	0.406019
SYNJ2	8871	s16942	0.432527
TAF15	8148	s15656	0.187452
TAF15	8148	s15657	0.316765
TAF15	8148	s15658	0.347162
TARDBP	23435	s530935	0.271359
TARDBP	23435	s530936	0.471114
TARDBP	23435	s23831	0.584467
TDRD10	126668	s225577	0.0521038
TDRD10	126668	s43068	0.528437
TDRD10	126668	s43067	0.861932
TDRKH	11022	s223179	0.188982
TDRKH	11022	s21711	0.231663
TDRKH	11022	s21712	0.529758
TEP1	7011	s13987	0.174842
TEP1	7011	s13985	0.187853
TEP1	7011	s13986	0.329253
THOC4	10189	s19855	0.714614
THOC4	10189	s19854	0.782429
THOC4	10189	s19853	0.843677
THUMPD1	55623	s31105	0.0456516
THUMPD1	55623	s31104	0.288424
THUMPD1	55623	s31103	0.594424
THUMPD2	80745	s37346	0.262688
THUMPD2	80745	s37344	0.551777
THUMPD2	80745	s37345	0.696316
THUMPD3	25917	s24746	0.23846
THUMPD3	25917	s24747	0.364726
THUMPD3	25917	s24745	0.458679
TIA1	7072	s14132	0.138485
TIA1	7072	s14131	0.836376
TIA1	7072	s14133	0.856551
TIAL1	7073	s14134	0.20312
TIAL1	7073	s14136	0.472328
TIAL1	7073	s14135	0.718116
TIPARP	25976	s24857	0.149779
TIPARP	25976	s24856	0.166982
TIPARP	25976	s24858	0.177614
TLR2	7097	s168	0.190915
TLR2	7097	s170	0.616238
TLR2	7097	s169	0.842208
TMEM63A	9725	s18748	0.0662461
TMEM63A	9725	s228532	0.192693
TNRC4	11189	s22096	0.0264283
TNRC4	11189	s22097	0.0755074
TNRC4	11189	s22095	0.66612
TNRC6A	27327	s26155	0.103383
TNRC6A	27327	s26154	0.158958
TNRC6A	27327	s26156	0.204795
TNRC6C	57690	s33601	-0.0518612
TNRC6C	57690	s33603	-0.0270636
TNRC6C	57690	s33602	0.582977
TOE1	114034	s41525	0.0478233
TOE1	114034	s41524	0.141272
TOE1	114034	s41523	0.188496
TRA2A	29896	s26665	0.14691
TRA2A	29896	s26666	0.208119
TRA2A	29896	s26664	0.963912
TRMT2A	27037	s25733	0.331131
TRMT2A	27037	s25734	0.349932
TRMT2A	27037	s25732	0.405174
TRMU	55687	s31251	0.0175394
TRMU	55687	s31253	0.12774
TRMU	55687	s31252	0.652934
TRNAU1AP	54952	s224328	0.000270636
TRNAU1AP	54952	s29835	0.128076
TRNAU1AP	54952	s29836	0.264672
TROVE2	6738	s13467	-0.00541272
TROVE2	6738	s13465	0.0803785
TROVE2	6738	s13466	0.61096
TTC14	151613	s45591	0.224628
TTC14	151613	s45592	0.347382
TTC14	151613	s45590	0.453945
TUT1	64852	s35030	0.158266
TUT1	64852	s35029	0.529445
TUT1	64852	s35028	0.64611
U2AF1	7307	s14555	0.77622
U2AF1	7307	s14553	0.924143
U2AF1	7307	s14554	1.04063
U2AF2	11338	s22364	0.673135
U2AF2	11338	s22365	0.782133
U2AF2	11338	s22366	0.81604
U2SURP	23350	s23622	0.137802
U2SURP	23350	s23620	0.579956
U2SURP	23350	s23621	0.581724
UHMK1	127933	s43240	-0.285474
UHMK1	127933	s43238	0.094002
UHMK1	127933	s43239	0.434294
UNK	85451	s40018	-0.106562
UNK	85451	s40020	0.299899
UNK	85451	s40019	0.369164
UNKL	64718	s35261	-0.182277
UNKL	64718	s34837	0.446825
UNKL	64718	s35262	0.802305
UPF1	5976	s11927	-0.135726
UPF1	5976	s11928	0.903226
UPF1	5976	s11926	0.980115
UPF3B	65109	s35213	-0.087493
UPF3B	65109	s35212	0.544092
UPF3B	65109	s535069	1.01613
YBX1	4904	s9732	0.413833
YBX1	4904	s9731	0.684801
YBX1	4904	s9733	0.78881
YBX2	51087	s27393	0.380796
YBX2	51087	s27392	0.470893
YBX2	51087	s27394	0.645261
YTHDC1	91746	s40756	0.537802
YTHDC1	91746	s40757	0.632565
YTHDC1	91746	s40758	1.22098
YTHDC2	64848	s35020	0.147504
YTHDC2	64848	s35021	0.31585
YTHDC2	64848	s35019	0.847278
YTHDF1	54915	s29744	0.424565
YTHDF1	54915	s29743	0.492507
YTHDF1	54915	s29745	0.548639
YTHDF2	51441	s28147	0.186203
YTHDF2	51441	s28148	0.360383
YTHDF2	51441	s28149	1.05303
YTHDF3	253943	s48465	0.411666
YTHDF3	253943	s48464	0.494524
YTHDF3	253943	s48466	0.565776
ZC3H10	84872	s39548	0.246472
ZC3H10	84872	s39547	0.360519
ZC3H10	84872	s39549	0.928211
ZC3H11A	9877	s19125	0.742939
ZC3H12A	80149	s36971	0.0959058
ZC3H12A	80149	s36970	0.308468
ZC3H12A	80149	s36969	0.578098
ZC3H12B	340554	s226316	-0.309542
ZC3H12B	340554	s226314	0.474857
ZC3H12B	340554	s50748	0.49447
ZC3H12C	85463	s40050	0.747064
ZC3H12C	85463	s40049	0.840171
ZC3H12C	85463	s40048	1.04237
ZC3H12D	340152	s50669	-0.237405
ZC3H12D	340152	s50668	0.645288
ZC3H12D	340152	s196064	0.686407
ZC3H13	23091	s23011	0.178626
ZC3H13	23091	s23012	0.274349
ZC3H13	23091	s23010	0.532069
ZC3H14	79882	s36558	0.529058
ZC3H14	79882	s36559	0.699237
ZC3H14	79882	s36557	0.841955
ZC3H15	55854	s31666	0.486299
ZC3H15	55854	s31665	0.619693
ZC3H15	55854	s31667	0.71374
ZC3H18	124245	s42718	0.270611
ZC3H18	124245	s42717	0.528455
ZC3H18	124245	s42719	0.565109
ZC3H3	23144	s23133	0.326709
ZC3H3	23144	s23134	0.629326
ZC3H3	23144	s223574	0.721374
ZC3H4	23211	s23292	0.34084
ZC3H4	23211	s23294	0.489476
ZC3H4	23211	s23293	0.518217
ZC3H6	376940	s51771	0.0377863
ZC3H6	376940	s51769	0.590485
ZC3H6	376940	s51770	0.692829
ZC3H7A	29066	s26411	0.38626
ZC3H7A	29066	s26413	0.450166
ZC3H7A	29066	s26412	0.511595
ZC3H7B	23264	s23429	0.0763359
ZC3H7B	23264	s23428	0.795845
ZC3H7B	23264	s23430	0.901534
ZC3H8	84524	s39105	0.0627899
ZC3H8	84524	s39103	0.220229
ZC3H8	84524	s39104	0.710328
ZC3HAV1	56829	s32274	0.292187
ZC3HAV1	56829	s32272	0.570611
ZC3HAV1	56829	s32273	0.878952
ZC3HAV1L	92092	s40848	0.354198
ZC3HAV1L	92092	s40847	0.570103
ZC3HAV1L	92092	s40846	0.718759
ZCCHC17	51538	s28293	0.193014
ZCCHC17	51538	s28292	0.290076
ZCCHC17	51538	s28291	0.439172
ZCRB1	85437	s39986	0.24542
ZCRB1	85437	s39985	0.456654
ZCRB1	85437	s39987	0.576031
ZFP36	7538	s14979	0.12558
ZFP36	7538	s14978	0.562595
ZFP36	7538	s14977	0.601325
ZFP36L1	677	s2091	0.195905
ZFP36L1	677	s2089	1.05565
ZFP36L2	678	s2092	-0.056874
ZFP36L2	678	s2094	0.656543
ZFP36L2	678	s2093	1.07024
ZFR	51663	s28495	-0.294599
ZFR	51663	s28494	0.384327
ZFR2	23217	s23312	-0.116985
ZFR2	23217	s23310	0.0857748
ZFR2	23217	s23311	0.457447
ZGPAT	84619	s195478	0.0323241
ZGPAT	84619	s39187	0.12111
ZGPAT	84619	s39186	0.507236
ZMAT5	55954	s224398	-0.0790681
ZMAT5	55954	s31798	0.0335516
ZMAT5	55954	s224399	0.459693
ZNF239	8187	s15680	0.171354
ZNF239	8187	s15681	0.257774
ZNF239	8187	s15682	0.408048
ZNF638	27332	s26168	-0.0847158
ZNF638	27332	s26166	0.0572831
ZNF638	27332	s26167	0.167604
ZNF74	7625	s15116	0.369885
ZNF74	7625	s224787	0.443699
ZNF74	7625	s15114	0.989126
ZRANB2	9406	s18003	-0.129092
ZRANB2	9406	s18004	0.225347
ZRANB2	9406	s18005	0.662196
ZRSR2	8233	s15736	-0.103519
ZRSR2	8233	s15738	0.366329
ZRSR2	8233	s15737	0.541122
	653884	s57795	0.187909
	645947	s56239	0.246727
	728844	s59071	0.317975
	728844	s227681	0.350184
	728796	s59016	0.550719
	643446	s55320	0.759526
	643446	s55322	0.806166
