# Supplementary material for: The Identification of RNA-Binding Proteins Functionally Associated with Tumor Progression in Gastrointestinal Cancer
Source: Cancers (Basel). 2021 Jun 24;13(13):3165. doi: 10.3390/cancers13133165 (PMC8269357; doi:10.3390/cancers13133165)
Supplement: Supplementary file 1 [file cancers-13-03165-s001.zip › Supplementary information/Supplemental table s6.xlsx]

## Sheet: Sheet1
Growth inhibition effect of PANC-1
Gene Symbol	Gene ID	siRNA ID	Growth inhibition effect
A1CF	29974	s26826	0.0538695
A1CF	29974	s26825	0.0572519
A1CF	29974	s26824	0.306866
ACIN1	22985	s22777	-0.10698
ACIN1	22985	s22776	0.00678541
ACIN1	22985	s22775	0.0527791
ACO1	48	s672	0.116301
ACO1	48	s673	0.168787
ACO1	48	s671	0.199545
AKAP1	8165	s15665	0.0136571
AKAP1	8165	s15666	0.0840729
AKAP1	8165	s15667	0.347328
ALKBH8	91801	s40784	0.0771841
ALKBH8	91801	s40785	0.128445
ALKBH8	91801	s40783	0.153263
ANKHD1-EIF4EBP3	404734	s53879	-0.0347752
ANKHD1-EIF4EBP3	404734	s53878	0.0151745
ANKHD1-EIF4EBP3	404734	s53877	0.210182
ANKRD17	26057	s25030	0.0843936
ANKRD17	26057	s25031	0.240075
ANKRD17	26057	s25029	0.24431
APTX	54840	s29560	-0.0407125
APTX	54840	s534438	0.100152
APTX	54840	s29558	0.374591
ASCC1	51008	s27224	0.0805768
ASCC1	51008	s27223	0.114568
ASCC1	51008	s27225	0.221859
BICC1	80114	s36915	0.264795
BICC1	80114	s224846	0.355908
BICC1	80114	s36913	0.397795
BOLL	66037	s35357	-0.0379363
BOLL	66037	s35359	0.227464
BOLL	66037	s35358	0.336302
BRUNOL4	56853	s32298	-0.00455235
BRUNOL4	56853	s32299	0.0169635
BRUNOL4	56853	s32300	0.245213
BRUNOL6	60677	s34163	-0.0402124
BRUNOL6	60677	s34164	0.0852417
BRUNOL6	60677	s34162	0.0966838
C14orf156	81892	s37870	-0.0728376
C14orf156	81892	s37869	0.0114504
C14orf156	81892	s37871	0.115834
C14orf181	400223	s53256	0.365676
C1orf25	81627	s37741	0.115326
C1orf25	81627	s37742	0.12553
C1orf25	81627	s37740	0.177487
C4orf23	152992	s45752	-0.038592
C4orf23	152992	s45751	-0.0273141
C4orf23	152992	s45753	0.228398
CARHSP1	23589	s24154	0.0783597
CARHSP1	23589	s24152	0.297001
CARHSP1	23589	s24153	0.494187
CCAR1	55749	s31410	0.0975089
CCAR1	55749	s31411	0.116252
CCAR1	55749	s31412	0.198538
CELF2	10659	s20959	0.0603237
CELF2	10659	s20958	0.123023
CELF2	10659	s20957	0.319411
CELF5	60680	s34169	0.00455235
CELF5	60680	s34170	0.134436
CELF5	60680	s34168	0.254554
CHERP	10523	s20626	0.0207065
CHERP	10523	s20628	0.0951364
CHERP	10523	s20627	0.241325
CIRBP	1153	s3085	0.0433248
CIRBP	1153	s3087	0.0799838
CIRBP	1153	s3086	0.125504
CLASRP	11129	s21946	0.125136
CLASRP	11129	s21947	0.228105
CLASRP	11129	s21948	0.55714
CNOT4	4850	s9630	0.00284206
CNOT4	4850	s9631	0.114291
CNOT4	4850	s9632	0.225148
CPEB1	64506	s34771	0.0103901
CPEB1	64506	s34772	0.106999
CPEB1	64506	s34773	0.131953
CPEB2	132864	s43733	0.00852619
CPEB2	132864	s43734	0.182905
CPEB2	132864	s43735	0.25172
CPEB3	22849	s22497	0.184734
CPEB3	22849	s22498	0.222113
CPEB3	22849	s22496	0.246026
CPEB4	80315	s37201	0.126054
CPEB4	80315	s37203	0.265936
CPEB4	80315	s37202	0.340925
CPSF4	10898	s21413	0.16687
CPSF4	10898	s21411	0.205646
CPSF4	10898	s21412	0.214235
CPSF4L	642843	s229678	0.131673
CPSF4L	642843	s55136	0.193666
CPSF4L	642843	s55135	0.217016
CPSF6	11052	s21775	0.118604
CPSF6	11052	s223186	0.16687
CPSF6	11052	s21774	0.372716
CPSF7	79869	s36529	0.00735469
CPSF7	79869	s224836	0.0770437
CPSF7	79869	s36530	0.09054
CSDA	8531	s16222	0.0109622
CSDA	8531	s224990	0.149703
CSDA	8531	s224989	0.168398
CSDC2	27254	s26057	0.312221
CSDC2	27254	s26059	0.318149
CSDC2	27254	s26058	0.399333
CSDE1	7812	s15373	0.0142103
CSDE1	7812	s15374	0.19051
CSDE1	7812	s15375	0.211527
CSTF2	1478	s3686	0.0370516
CSTF2	1478	s3685	0.144484
CSTF2	1478	s3684	0.223711
CSTF2T	23283	s23470	0.0304507
CSTF2T	23283	s23472	0.170359
CSTF2T	23283	s23471	0.530249
CUGBP1	10658	s20955	0.119176
CUGBP1	10658	s20954	0.151582
CUGBP1	10658	s20956	0.338583
DAZAP1	26528	s223706	0.0882786
DAZAP1	26528	s25513	0.127011
DAZAP1	26528	s25514	0.217047
DAZL	1618	s3939	0.133399
DAZL	1618	s3941	0.236563
DAZL	1618	s3940	0.263181
DDX43	55510	s30920	0.100308
DDX43	55510	s30919	0.184404
DDX43	55510	s30921	0.200791
DDX53	168400	s46699	-0.00787402
DDX53	168400	s46698	0.00833742
DDX53	168400	s46700	0.242091
DGKQ	1609	s3920	0.0633345
DGKQ	1609	s3921	0.195079
DGKQ	1609	s3922	0.227563
DHX57	90957	s40541	0.0259227
DHX57	90957	s40540	0.0568906
DHX57	90957	s40539	0.0715508
DHX8	1659	s4018	0.394552
DHX8	1659	s4016	0.535091
DHX8	1659	s4017	0.613046
DKC1	1736	s4111	0.094464
DKC1	1736	s4112	0.250123
DKC1	1736	s4110	0.352277
DNAJC17	55192	s30397	0.0975395
DNAJC17	55192	s30398	0.255517
DNAJC17	55192	s30399	0.262581
DND1	373863	s51521	0.0500879
DND1	373863	s51523	0.0564875
DND1	373863	s51522	0.408043
DPPA5	340168	s50673	-0.0380007
DPPA5	340168	s50675	-0.0246046
DPPA5	340168	s50674	0.0470819
DUS3L	56931	s32424	-0.0174598
DUS3L	56931	s32425	0.0114236
DUS3L	56931	s32423	0.0127513
EIF2D	1939	s4496	0.0510455
EIF2D	1939	s4495	0.146581
EIF2D	1939	s4494	0.196476
EIF2S1	1965	s4557	0.249121
EIF2S1	1965	s4556	0.303663
EIF2S1	1965	s4555	0.440902
EIF3B	8662	s16493	0.349297
EIF3B	8662	s16494	0.559098
EIF3B	8662	s16492	0.635056
EIF3G	8666	s16505	0.466608
EIF3G	8666	s16504	0.673369
EIF3G	8666	s225017	0.72886
EIF4B	1975	s4575	0.00219684
EIF4B	1975	s4573	0.100308
EIF4B	1975	s4574	0.153016
EIF4H	7458	s14845	0.0379494
EIF4H	7458	s224778	0.197505
EIF4H	7458	s14846	0.338612
ELAVL1	1994	s4608	-0.063249
ELAVL1	1994	s4610	0.0176715
ELAVL1	1994	s4609	0.0200279
ELAVL2	1993	s4607	0.0489054
ELAVL2	1993	s4606	0.0725699
ELAVL2	1993	s4605	0.0732848
ELAVL3	1995	s4611	-0.0628898
ELAVL3	1995	s4613	-0.0200279
ELAVL3	1995	s223473	0.0958722
ELAVL4	1996	s4616	0.0680873
ELAVL4	1996	s223474	0.124825
ELAVL4	1996	s4614	0.151132
ENOX1	55068	s30098	0.0414532
ENOX1	55068	s30097	0.1751
ENOX1	55068	s30096	0.313929
ENOX2	10495	s20573	0.0801118
ENOX2	10495	s20572	0.0905459
ENOX2	10495	s20571	0.266632
ESRP2	80004	s228220	-0.0337838
ESRP2	80004	s36798	-0.0107126
ESRP2	80004	s36796	0.18775
EWSR1	2130	s4886	0.167111
EWSR1	2130	s4887	0.198545
EWSR1	2130	s4888	0.210526
FMR1	2332	s5317	0.10014
FMR1	2332	s5316	0.31185
FMR1	2332	s5315	0.44008
FUBP1	8880	s16967	0.0712383
FUBP1	8880	s16968	0.227131
FUBP1	8880	s16966	0.406614
FUBP3	8939	s17095	0.0193076
FUBP3	8939	s17096	0.0689334
FUBP3	8939	s17094	0.106549
FUS	2521	s533596	0.00399467
FUS	2521	s5401	0.0116442
FUS	2521	s533595	0.185551
FXR1	8087	s15612	0.00998668
FXR1	8087	s15610	0.0535631
FXR1	8087	s15611	0.118503
FXR2	9513	s18244	0.0732357
FXR2	9513	s18242	0.231486
FXR2	9513	s18243	0.365385
G3BP1	10146	s19756	0.0484397
G3BP1	10146	s19754	0.0758988
G3BP1	10146	s19755	0.287942
G3BP2	9908	s19206	0.00675676
G3BP2	9908	s19207	0.075233
G3BP2	9908	s19208	0.0987424
GAPDH	2597	s5573	0.0978695
GAPDH	2597	s5574	0.109455
GAPDH	2597	s5572	0.400208
GRSF1	2926	s6235	0.120974
GRSF1	2926	s6233	0.171919
GRSF1	2926	s6234	0.538377
GTF3A	2971	s230100	0.0828081
GTF3A	2971	s230099	0.0942365
GTF3A	2971	s230101	0.342878
HDLBP	3069	s6504	0.0374215
HDLBP	3069	s6503	0.0644238
HDLBP	3069	s6502	0.229733
HELZ	9931	s19271	0.0177547
HELZ	9931	s19269	0.08733
HELZ	9931	s19270	0.208868
HNRNPA0	10949	s21545	0.0150322
HNRNPA0	10949	s21544	0.027168
HNRNPA0	10949	s21543	0.0674679
HNRNPA1	3178	s223860	0.116714
HNRNPA1L2	144983	s223347	0.150322
HNRNPA1L2	144983	s195756	0.247747
HNRNPA1L2	144983	s195755	0.28885
HNRNPA2B1	3181	s6713	0.034123
HNRNPA2B1	3181	s6715	0.273969
HNRNPA2B1	3181	s6714	0.405154
HNRNPA3	220988	s47927	0.185394
HNRNPA3	220988	s47928	0.232641
HNRNPA3	220988	s47926	0.403988
HNRNPAB	3182	s6716	0.0654206
HNRNPAB	3182	s6718	0.23622
HNRNPAB	3182	s6717	0.368479
HNRNPC	3183	s6719	0.17466
HNRNPC	3183	s6720	0.218793
HNRNPC	3183	s6721	0.341448
HNRNPCL1	343069	s50975	0.0365068
HNRNPCL1	343069	s50974	0.144534
HNRNPCL1	343069	s50976	0.375034
HNRNPD	3184	s6722	0.0133843
HNRNPD	3184	s6724	0.0880458
HNRNPD	3184	s6723	0.173658
HNRNPF	3185	s6725	0.125376
HNRNPF	3185	s230280	0.1267
HNRNPF	3185	s6727	0.236253
HNRNPH1	3187	s6729	-0.00695322
HNRNPH1	3187	s6728	0.0842697
HNRNPH1	3187	s6730	0.219231
HNRNPH2	3188	s6733	0.0151253
HNRNPH2	3188	s6731	0.02
HNRNPH2	3188	s6732	0.0720607
HNRNPH3	3189	s6735	-0.0764855
HNRNPH3	3189	s6736	0.125385
HNRNPH3	3189	s6734	0.22083
HNRNPK	3190	s6738	0.156154
HNRNPK	3190	s6737	0.44771
HNRNPK	3190	s6739	0.503161
HNRNPL	3191	s6741	0.0176991
HNRNPL	3191	s6740	0.0332757
HNRNPL	3191	s6742	0.494615
HNRNPM	4670	s9260	-0.0992415
HNRNPM	4670	s9259	0.140769
HNRNPM	4670	s9261	0.149092
HNRNPR	10236	s19979	0.186923
HNRNPR	10236	s19980	0.245891
HNRNPR	10236	s19981	0.254105
HNRPDL	9987	s19405	0.0307692
HNRPDL	9987	s19404	0.0808124
HNRPDL	9987	s19403	0.286979
HNRPLL	92906	s41042	0.0579084
HNRPLL	92906	s41041	0.0581542
HNRPLL	92906	s41040	0.137692
HTATSF1	27336	s26179	-0.0549937
HTATSF1	27336	s26178	0.178462
HTATSF1	27336	s26180	0.23293
IGF2BP1	10642	s20916	0.00259291
IGF2BP1	10642	s20917	0.134615
IGF2BP1	10642	s20918	0.254109
IGF2BP2	10644	s20923	0.028522
IGF2BP2	10644	s20922	0.0922882
IGF2BP2	10644	s20924	0.183846
IGF2BP3	10643	s20920	0.135385
IGF2BP3	10643	s20921	0.139153
IGF2BP3	10643	s20919	0.359671
IGFLR1	79713	s36161	0.168386
IGFLR1	79713	s228195	0.331411
IGFLR1	79713	s36160	0.33902
IREB2	3658	s7500	-0.00461538
IREB2	3658	s7499	0.005689
IREB2	3658	s7498	0.025497
KHDRBS1	10657	s20952	-0.0657396
KHDRBS1	10657	s223144	0.191876
KHDRBS1	10657	s20953	0.53
KHDRBS2	202559	s47452	0.0164349
KHDRBS2	202559	s47453	0.244615
KHDRBS2	202559	s47454	0.277874
KHDRBS3	10656	s20948	0.121365
KHDRBS3	10656	s20949	0.205704
KHDRBS3	10656	s20950	0.453846
KHSRP	8570	s16324	0.10177
KHSRP	8570	s16323	0.158462
KHSRP	8570	s16322	0.340968
KIAA0020	9933	s19273	0.0752212
KIAA0020	9933	s19274	0.311538
KIAA0020	9933	s19272	0.401901
KIAA0430	9665	s18594	0.0872268
KIAA0430	9665	s18593	0.113776
KIAA0430	9665	s18595	0.241324
KIN	22944	s22725	0.0350912
KIN	22944	s22726	0.0455105
KIN	22944	s22724	0.101975
KRR1	11103	s21893	0.0793358
KRR1	11103	s21894	0.101263
KRR1	11103	s21892	0.216231
L3MBTL3	84456	s39039	0.0357715
L3MBTL3	84456	s39037	0.0854859
L3MBTL3	84456	s39038	0.132545
LARP1	23367	s23666	0.131341
LARP1	23367	s23665	0.240256
LARP1	23367	s23667	0.292128
LARP1B	55132	s30247	0.0469834
LARP1B	55132	s30245	0.113776
LARP1B	55132	s30246	0.240425
LARP4	113251	s41455	0.0170443
LARP4	113251	s41457	0.0619327
LARP4	113251	s41456	0.265683
LARP4B	23185	s23228	0.234383
LARP4B	23185	s23227	0.250451
LARP4B	23185	s23226	0.380074
LARP6	55323	s200533	0.0891618
LARP6	55323	s200532	0.169127
LARP6	55323	s200534	0.247243
LARP7	51574	s28353	-0.0676507
LARP7	51574	s28355	0.154298
LARP7	51574	s28354	0.405254
LEMD3	23592	s527437	0.129151
LEMD3	23592	s527439	0.318206
LEMD3	23592	s24158	0.505915
LENG9	94059	s41246	0.130539
LENG9	94059	s195577	0.172985
LENG9	94059	s41247	0.277368
LIN28A	79727	s36197	-0.0184502
LIN28A	79727	s36195	0.138281
LIN28A	79727	s36196	0.21556
LIN28B	389421	s52477	0.235985
LIN28B	389421	s52479	0.254462
LIN28B	389421	s52478	0.272448
LOC390335	390335	s52785	0.236187
LOC642536	642536	s55044	0.0413058
LOC645420	645420	s56035	0.291045
LOC645420	645420	s56035	0.353617
LOC645420	645420	s56033	0.668622
LOC645420	645420	s56033	0.719313
LOC647805	647805	s56782	-0.104919
LOC647855	647855	s197572	0.682927
LOC728303	728303	s58493	-0.360525
LOC732208	732208	s61581	0.133014
LOC732208	732208	s200312	0.669235
LSM1	27257	s26064	0.118526
LSM1	27257	s26063	0.143911
LSM1	27257	s26065	0.173451
LSM10	84967	s228404	0.0234917
LSM10	84967	s39774	0.154982
LSM10	84967	s39775	0.160217
LSM11	134353	s43855	0.172985
LSM11	134353	s43856	0.21155
LSM11	134353	s43854	0.214637
LSM2	57819	s33745	0.117098
LSM2	57819	s33744	0.215856
LSM2	57819	s33743	0.275802
LSM3	27258	s26068	0.106962
LSM3	27258	s26066	0.299653
LSM4	25804	s24522	0.152565
LSM4	25804	s24521	0.206188
LSM4	25804	s24520	0.228101
LSM5	23658	s24293	0.205551
LSM5	23658	s24294	0.235177
LSM5	23658	s223622	0.269138
LSM6	11157	s22008	0.0541478
LSM6	11157	s22009	0.134432
LSM6	11157	s22010	0.167222
LSM7	51690	s195230	0.0468343
LSM7	51690	s28526	0.0566289
LSM7	51690	s28527	0.344892
LSM8	51691	s224230	0.169062
LSM8	51691	s28529	0.314552
LSM8	51691	s28528	0.64895
LSMD1	84316	s38904	-0.000666223
LSMD1	84316	s195464	0.207789
LSMD1	84316	s38903	0.235906
MATR3	9782	s18897	0.0650477
MATR3	9782	s18899	0.215257
MBNL1	4154	s8554	0.02998
MBNL1	4154	s8555	0.112749
MBNL1	4154	s8553	0.141638
MBNL2	10150	s19768	0.165889
MBNL2	10150	s19767	0.266262
MBNL2	10150	s19766	0.288344
MBNL3	55796	s31534	0.148742
MBNL3	55796	s31533	0.171885
MBNL3	55796	s31535	0.234996
MCM3AP	8888	s16988	0.130529
MCM3AP	8888	s16989	0.187875
MCM3AP	8888	s16987	0.241931
MCTS1	28985	s26358	0.000867303
MCTS1	28985	s26359	0.0639574
MCTS1	28985	s26357	0.21259
MEX3A	92312	s40918	0.0221162
MEX3A	92312	s40919	0.0646236
MEX3A	92312	s225103	0.0733529
MEX3B	84206	s38651	0.0494363
MEX3B	84206	s38652	0.0658842
MEX3B	84206	s38653	0.201865
MEX3C	51320	s27948	0.0242731
MEX3C	51320	s27947	0.0520382
MEX3C	51320	s27949	0.0619587
MEX3D	399664	s53137	0.0776236
MEX3D	399664	s53135	0.19054
MEX3D	399664	s53136	0.228061
MKI67IP	84365	s38965	0.198179
MKI67IP	84365	s38967	0.35443
MKI67IP	84365	s38966	0.384903
MKRN1	23608	s24196	0.206023
MKRN1	23608	s24195	0.239179
MKRN1	23608	s24194	0.275611
MKRN2	23609	s24197	-0.0793977
MKRN2	23609	s24198	0.0462687
MKRN2	23609	s24199	0.132876
MKRN3	7681	s15156	0.106092
MKRN3	7681	s15157	0.141449
MKRN3	7681	s15158	0.265672
MOV10L1	54456	s28995	0.016791
MOV10L1	54456	s28994	0.1033
MOV10L1	54456	s28996	0.188912
MSI1	4440	s8980	-0.0198494
MSI1	4440	s8978	0.304851
MSI1	4440	s8979	0.429061
MSI2	124540	s42757	0.00684463
MSI2	124540	s42755	0.250373
MSI2	124540	s42756	0.273896
MTHFSD	64779	s34925	0.129876
MTHFSD	64779	s34923	0.175
MTHFSD	64779	s34924	0.209446
MYEF2	50804	s27094	-0.0054757
MYEF2	50804	s27093	0.22246
MYEF2	50804	s27095	0.262313
NCL	4691	s9313	0.0899254
NCL	4691	s9312	0.180454
NCL	4691	s9314	0.221766
NIP7	51388	s28074	0.16306
NIP7	51388	s28072	0.301329
NIP7	51388	s28073	0.476386
NOL8	55035	s30037	0.0394342
NOL8	55035	s30038	0.168657
NOL8	55035	s30039	0.192334
NONO	4841	s9613	0.216975
NONO	4841	s9614	0.240463
NONO	4841	s9612	0.345896
NOP9	161424	s46268	0.112564
NOP9	161424	s46267	0.120865
NOP9	161424	s46266	0.133536
NOVA1	4857	s9650	0.0563433
NOVA1	4857	s224127	0.0958248
NOVA1	4857	s9649	0.193742
NOVA2	4858	s9654	0.0314853
NOVA2	4858	s9653	0.0522932
NOVA2	4858	s9652	0.166418
NSUN6	221078	s47956	0.0362765
NSUN6	221078	s47957	0.0772388
NSUN6	221078	s47958	0.149593
NUFIP1	26747	s25623	0.0540726
NUFIP1	26747	s25622	0.0557222
NUFIP1	26747	s25621	0.529851
NUPL2	11097	s21877	-0.0570081
NUPL2	11097	s21878	0.055597
NUPL2	11097	s21879	0.281314
PABPC1	26986	s25665	-0.145106
PABPC1	26986	s25666	0.108582
PABPC1	26986	s25664	0.18174
PABPC1L	80336	s37250	-0.0279101
PABPC1L	80336	s37249	0.0544747
PABPC1L	80336	s37251	0.46836
PABPC1L2A	340529	s229302	0.0156569
PABPC1L2A	340529	s229301	0.154475
PABPC1L2A	340529	s229300	0.179144
PABPC1L2B	645974	s56254	-0.0483322
PABPC1L2B	645974	s56256	0.116732
PABPC1L2B	645974	s56255	0.201426
PABPC3	5042	s9984	-0.0388019
PABPC3	5042	s9986	0.00311284
PABPC3	5042	s9985	0.312834
PABPC4	8761	s16694	0.0418895
PABPC4	8761	s16693	0.0966644
PABPC4L	132430	s43703	0.0347175
PABPC4L	132430	s43705	0.121658
PABPC4L	132430	s43704	0.192996
PABPC5	140886	s44448	-0.0657588
PABPC5	140886	s44450	0.102791
PABPC5	140886	s44449	0.169786
PABPN1		s502611	0.107556
PABPN1		s502610	0.148841
PABPN1	8106	s15626	0.574319
PABPN1L	390748	s196340	0.0292716
PABPN1L	390748	s52857	0.177043
PABPN1L	390748	s196339	0.389037
PAN3	255967	s48721	0.0987066
PAN3	255967	s48722	0.21323
PAN3	255967	s48723	0.421569
PARN	5073	s533096	0.0770428
PARN	5073	s10046	0.134786
PARN	5073	s10048	0.22549
PARP10	84875	s195494	0.0190606
PARP10	84875	s39556	0.194942
PARP10	84875	s39557	0.434938
PARP12	64761	s34881	0.0115725
PARP12	64761	s34883	0.103113
PARP12	64761	s34882	0.187166
PARP14	54625	s29272	0.023145
PARP14	54625	s29270	0.11751
PARP14	54625	s29271	0.136809
PCBP1	5093	s10094	0.0776524
PCBP1	5093	s10095	0.16433
PCBP1	5093	s224175	0.459305
PCBP2	5094	s10097	0.0654628
PCBP2	5094	s10099	0.220853
PCBP2	5094	s10098	0.567583
PCBP3	54039	s28840	-0.0839729
PCBP3	54039	s224291	-0.00439947
PCBP3	54039	s28839	0.139091
PCBP4	57060	s32628	-0.0813902
PCBP4	57060	s32630	-0.0284424
PCBP4	57060	s32629	0.251262
PDCD11	22984	s22773	-0.0690745
PDCD11	22984	s223550	0.215928
PDCD11	22984	s22774	0.25077
PNO1	56902	s32352	0.146275
PNO1	56902	s32351	0.185218
PNO1	56902	s32353	0.295008
PNPT1	87178	s40090	-0.0302483
PNPT1	87178	s40091	0.0185081
PNPT1	87178	s40092	0.214254
POLDIP3	84271	s38778	0.0555305
POLDIP3	84271	s38777	0.22378
POLDIP3	84271	s38779	0.322041
POLR2G	5436	s10811	0.407831
POLR2G	5436	s10812	0.441084
POLR2G	5436	s10810	0.508132
PPARGC1A	10891	s21395	0.0911964
PPARGC1A	10891	s21394	0.16718
PPARGC1A	10891	s21393	0.286596
PPARGC1B	133522	s43786	0.263601
PPARGC1B	133522	s43784	0.317642
PPARGC1B	133522	s43785	0.648307
PPIE	10450	s20446	0.0224373
PPIE	10450	s20445	0.219293
PPIE	10450	s20447	0.34447
PPIL4	85313	s39901	-0.0211175
PPIL4	85313	s39900	0.272686
PPIL4	85313	s39899	0.32249
PPP1R10	5514	s330	0.156621
PPP1R10	5514	s328	0.240181
PPP1R10	5514	s329	0.309591
PPRC1	23082	s22993	0.288488
PPRC1	23082	s22992	0.340998
PPRC1	23082	s223567	0.49934
PRPF3	9129	s530930	0.154795
PRPF3	9129	s17435	0.333183
PRPF3	9129	s17436	0.351518
PRR3	80742	s37343	0.0290365
PRR3	80742	s37341	0.142664
PRR3	80742	s37342	0.159843
PSPC1	55269	s30596	0.149436
PSPC1	55269	s30594	0.25121
PSPC1	55269	s30595	0.352776
PTBP1	5725	s11435	0.15816
PTBP1	5725	s11434	0.275847
PTBP1	5725	s11436	0.465914
PTBP2	58155	s33791	0.0924166
PTBP2	58155	s33789	0.155051
PTBP2	58155	s33790	0.252577
PUF60	22827	s22447	0.367537
PUF60	22827	s223538	0.468959
PUF60	22827	s22446	0.532474
PUM1	9698	s18681	0.0914869
PUM1	9698	s18680	0.113852
PUM1	9698	s18682	0.335052
PUM2	23369	s23673	0.0394338
PUM2	23369	s23672	0.0492622
PUM2	23369	s23671	0.0587629
QKI	9444	s18083	-0.0115778
QKI	9444	s18084	0.0879676
QKI	9444	s18085	0.203093
RALY	22913	s22656	-0.0396907
RALY	22913	s22657	0.00567537
RALY	22913	s22655	0.208898
RALYL	138046	s44081	0.0415437
RALYL	138046	s44079	0.100515
RALYL	138046	s44080	0.343984
RAVER1	125950	s42905	0.0692395
RAVER1	125950	s42907	0.175258
RAVER1	125950	s42906	0.528413
RAVER2	55225	s30490	0.089181
RAVER2	55225	s30489	0.0905789
RAVER2	55225	s30488	0.199485
RBFOX1	54715	s29338	0.0546282
RBFOX1	54715	s29339	0.209715
RBFOX1	54715	s29340	0.21883
RBFOX2	23543	s24049	0.231917
RBFOX2	23543	s24048	0.249795
RBFOX2	23543	s24047	0.34269
RBFOX3	146713	s44893	0.222649
RBFOX3	146713	s44891	0.236082
RBFOX3	146713	s225704	0.250397
RBM10	8241	s533777	-0.030647
RBM10	8241	s15747	0.214948
RBM10	8241	s15745	0.396562
RBM11	54033	s28836	0.230412
RBM11	54033	s28838	0.25541
RBM11	54033	s28837	0.364813
RBM12	10137	s19732	0.121649
RBM12	10137	s19730	0.1437
RBM12	10137	s19731	0.240849
RBM12B	389677	s52539	-0.0118557
RBM12B	389677	s52540	-0.00567537
RBM12B	389677	s52538	0.142568
RBM14	10432	s20408	0.0628866
RBM14	10432	s20406	0.214983
RBM14	10432	s20407	0.318504
RBM15	64783	s34936	0.0436877
RBM15	64783	s34935	0.118991
RBM15	64783	s224625	0.155511
RBM15	64783	s34936	0.193299
RBM15	64783	s34935	0.263564
RBM15	64783	s224625	0.684321
RBM15B	29890	s26652	0.0107179
RBM15B	29890	s26653	0.288082
RBM15B	29890	s26654	0.404639
RBM17	84991	s39814	0.0471985
RBM17	84991	s39812	0.363636
RBM17	84991	s39813	0.975052
RBM18	92400	s40950	0.00745239
RBM18	92400	s40952	0.0785124
RBM18	92400	s40951	0.336105
RBM19	9904	s19196	0.205631
RBM19	9904	s19194	0.213675
RBM19	9904	s19195	0.26157
RBM20	282996	s534018	-0.057135
RBM20	282996	s49083	0.100485
RBM20	282996	s49081	0.274793
RBM22	55696	s31274	0.147147
RBM22	55696	s31273	0.439256
RBM22	55696	s31272	0.495446
RBM23	55147	s224348	0.115702
RBM23	55147	s30282	0.390621
RBM23	55147	s30280	0.445211
RBM24	221662	s48088	0.106266
RBM24	221662	s48090	0.176253
RBM24	221662	s48089	0.249587
RBM25	58517	s33913	0.354545
RBM25	58517	s33912	0.50483
RBM25	58517	s33914	0.70894
RBM26	64062	s34369	0.0780992
RBM26	64062	s34367	0.150428
RBM26	64062	s224595	0.188727
RBM27	54439	s229795	0.150413
RBM27	54439	s229794	0.157311
RBM27	54439	s229796	0.184102
RBM28	55131	s30244	0.029799
RBM28	55131	s30243	0.169197
RBM28	55131	s30242	0.227686
RBM3	5935	s11858	0.139387
RBM3	5935	s11860	0.145299
RBM3	5935	s11859	0.344215
RBM33	155435	s45943	0.0372619
RBM33	155435	s45941	0.136364
RBM33	155435	s45942	0.219219
RBM34	23029	s22865	0.0586777
RBM34	23029	s22864	0.0681755
RBM34	23029	s22863	0.267267
RBM35A	54845	s29570	0.0193076
RBM35A	54845	s29571	0.173597
RBM35A	54845	s29572	0.413135
RBM38	55544	s30962	-0.0603306
RBM38	55544	s30964	0.137907
RBM38	55544	s30963	0.308308
RBM39	9584	s18418	0.163636
RBM39	9584	s18417	0.177177
RBM39	9584	s18416	0.417058
RBM4	5936	s11863	-0.015477
RBM4	5936	s11862	0.105372
RBM4	5936	s11861	0.568314
RBM41	55285	s30641	-0.028875
RBM41	55285	s30640	0.218182
RBM41	55285	s30639	0.253657
RBM42	79171	s35672	0.0952928
RBM42	79171	s35670	0.180362
RBM42	79171	s35671	0.268957
RBM43	375287	s226387	0.0114811
RBM43	375287	s51672	0.156532
RBM43	375287	s51671	0.178467
RBM44	375316	s51683	0.0470723
RBM44	375316	s51685	0.166393
RBM44	375316	s51684	0.35023
RBM45	129831	s43442	0.113662
RBM45	129831	s43440	0.150817
RBM45	129831	s43441	0.228431
RBM46	166863	s46641	-0.0671642
RBM46	166863	s46643	0.0517666
RBM46	166863	s46642	0.188102
RBM47	54502	s29088	0.026393
RBM47	54502	s230615	0.162284
RBM47	54502	s29090	0.163031
RBM4B	83759	s38191	0.00293255
RBM4B	83759	s38192	0.193509
RBM4B	83759	s38193	0.389208
RBM5	10181	s19843	-0.0741517
RBM5	10181	s19842	0.208381
RBM5	10181	s19841	0.209121
RBM6	10180	s19839	0.0213657
RBM6	10180	s19838	0.218981
RBM6	10180	s19840	0.351894
RBM7	10179	s19836	0.091747
RBM7	10179	s19835	0.377153
RBM7	10179	s19837	0.553821
RBM8A	9939	s19292	0.62744
RBM8A	9939	s532200	0.741988
RBM8A	9939	s532199	0.756598
RBMS1	5937	s11864	0.076349
RBMS1	5937	s11865	0.136573
RBMS1	5937	s11866	0.198028
RBMS2	5939	s11868	0.0803674
RBMS2	5939	s11867	0.115207
RBMS2	5939	s11869	0.434265
RBMS3	27303	s26125	0.0608053
RBMS3	27303	s26126	0.138921
RBMS3	27303	s26124	0.24424
RBMX	27316	s26144	0.269515
RBMX	27316	s26142	0.506163
RBMX2	51634	s28438	0.0451931
RBMX2	51634	s28439	0.0477587
RBMX2	51634	s28437	0.238806
RBMXL2	27288	s26084	0.357847
RBMXL2	27288	s26086	0.449518
RBMXL2	27288	s26085	0.544202
RBMY1A1	5940	s229751	0.0683919
RBMY1A1	5940	s229749	0.295137
RBMY1A1	5940	s229750	0.297063
RBMY1B	378948	s196161	0.0534425
RBMY1D	378949	s196165	0.0615263
RBMY1D	378949	s196166	0.17841
RBMY1D	378949	s196164	0.247105
RBMY1E	378950	s196167	0.0539745
RBMY1E	378950	s196169	0.090573
RBMY1E	378950	s196168	0.365431
RBMY1F	159163	s195801	0.0678864
RBMY1F	159163	s46154	0.171737
RBMY1F	159163	s46153	0.208872
RBMY1J	378951	s196171	0.162926
RBMY1J	378951	s196170	0.296013
RBMY1J	378951	s196172	0.363505
RBPMS	11030	s21730	0.0173327
RBPMS	11030	s21729	0.193557
RBPMS	11030	s21728	0.389598
RBPMS2	348093	s51323	0.197782
RBPMS2	348093	s51324	0.249068
RBPMS2	348093	s51322	0.344247
RC3H1	149041	s45246	0.063788
RC3H1	149041	s45245	0.174016
RC3H1	149041	s45244	0.267694
RC3H2	54542	s29170	0.0499076
RC3H2	54542	s29169	0.15368
RC3H2	54542	s29171	0.269138
RCAN2	10231	s19965	0.0389986
RCAN2	10231	s19964	0.115604
RCAN2	10231	s19966	0.165566
RDM1	201299	s47360	0.0500722
RDM1	201299	s47361	0.0631106
RDM1	201299	s47359	0.101472
RNF113A	7737	s15245	0.154465
RNF113A	7737	s15246	0.155994
RNF113A	7737	s15247	0.156588
RNF113B	140432	s44266	0.0536044
RNF113B	140432	s44265	0.282826
RNF113B	140432	s44264	0.297545
RNPC3	55599	s31042	0.190676
RNPC3	55599	s31041	0.228175
RNPC3	55599	s31043	0.275296
RNPS1	10921	s21475	0.321678
ROD1	9991	s19414	0.0595238
ROD1	9991	s19413	0.17296
ROD1	9991	s19412	0.379152
RPS3	6188	s12256	0.526155
RPS3	6188	s12255	0.602513
RPS3	6188	s12257	0.801399
RRP7A	27341	s226119	0.00343643
RRP7A	27341	s26192	0.0244709
RRP7A	27341	s26190	0.269464
SAFB	6294	s12453	0.0550117
SAFB	6294	s224568	0.082672
SAFB	6294	s12454	0.214204
SAFB2	9667	s18600	-0.0545455
SAFB2	9667	s18599	0.137566
SAFB2	9667	s18601	0.153112
SAMD14	201191	s47334	0.0185185
SAMD14	201191	s47333	0.286247
SAMD14	201191	s47335	0.324551
SAMD4A	23034	s22879	0.0171958
SAMD4A	23034	s22880	0.326079
SAMD4A	23034	s22878	0.417249
SAMD4B	55095	s30159	0.255291
SAMD4B	55095	s30160	0.326807
SAMD4B	55095	s30161	0.333333
SART3	9733	s18772	0.128968
SART3	9733	s18771	0.271795
SART3	9733	s18770	0.408935
SCAF8	22828	s22449	0.142338
SCAF8	22828	s22448	0.165217
SCAF8	22828	s22450	0.241237
SETD1A	9739	s18789	0.0895105
SETD1A	9739	s18788	0.0908744
SETD1A	9739	s18790	0.301587
SETD1B	23067	s22959	0.0350529
SETD1B	23067	s22961	0.0694639
SETD1B	23067	s22960	0.225659
SF1	7536	s224783	0.102329
SF1	7536	s14976	0.240079
SF1	7536	s200464	0.426107
SF3A1	10291	s20117	0.435185
SF3A1	10291	s20116	0.57312
SF3A1	10291	s20118	0.592075
SF3B14	51639	s28448	0.350117
SF3B14	51639	s224225	0.55021
SF3B14	51639	s28446	0.656746
SF3B4	10262	s20050	0.409698
SF3B4	10262	s532854	0.440476
SF3B4	10262	s20048	0.495571
SFMBT2	57713	s33657	0.0251323
SFMBT2	57713	s33656	0.102098
SFMBT2	57713	s33655	0.196258
SFPQ	6421	s12712	0.0365601
SFPQ	6421	s224606	0.207835
SFPQ	6421	s12710	0.246173
SFRS10	6434	s12750	0.249759
SFRS10	6434	s12751	0.436811
SFRS10	6434	s12749	0.488903
SFRS11	9295	s17770	0.147804
SFRS11	9295	s17771	0.213612
SFRS11	9295	s17769	0.24338
SFRS13A	10772	s21156	0.335939
SFRS13A	10772	s21157	0.45593
SFRS14	10147	s19759	-0.109902
SFRS14	10147	s19758	0.371644
SFRS14	10147	s19757	0.388365
SFRS15	57466	s33084	-0.016813
SFRS15	57466	s33082	0.177282
SFRS15	57466	s33083	0.324628
SFRS2	6427	s12729	-0.0512762
SFRS2	6427	s12728	0.246675
SFRS2	6427	s12730	0.453029
SFRS3	6428	s12733	0.283279
SFRS3	6428	s12731	0.434881
SFRS3	6428	s12732	0.471603
SFRS4	6429	s12735	-0.0787087
SFRS4	6429	s12736	0.0348808
SFRS4	6429	s12734	0.207174
SFRS6	6431	s12741	0.0402612
SFRS6	6431	s12742	0.0961104
SFRS6	6431	s12740	0.3318
SFRS7	6432	s12743	0.0308306
SFRS7	6432	s12745	0.178419
SFRS7	6432	s12744	0.414118
SFSWAP	6433	s12746	0.0083424
SFSWAP	6433	s12747	0.14931
SFSWAP	6433	s12748	0.454587
SLBP	7884	s15449	0.331957
SLBP	7884	s15448	0.333859
SLBP	7884	s228164	0.59338
SLTM	79811	s36386	0.0964014
SLTM	79811	s36384	0.104231
SLTM	79811	s36385	0.734495
SNRNP35	11066	s21808	-0.00791194
SNRNP35	11066	s21806	0.111111
SNRNP35	11066	s21807	0.58223
SNRNP70	6625	s13211	0.0560716
SNRNP70	6625	s13212	0.303914
SNRNP70	6625	s13210	0.598258
SNRPA	6626	s13214	0.0139217
SNRPA	6626	s13215	0.0540076
SNRPA	6626	s13213	0.556794
SNRPB	6628	s13219	0.443412
SNRPB	6628	s13221	0.56186
SNRPB	6628	s224659	0.899303
SNRPB2	6629	s13224	0.117991
SNRPB2	6629	s13222	0.449961
SNRPB2	6629	s13223	0.733798
SNRPC	6631	s227454	0.239821
SNRPC	6631	s13225	0.265222
SNRPC	6631	s13227	0.634146
SNRPD1	6632	s13229	-0.100697
SNRPD1	6632	s224661	0.609907
SNRPD1	6632	s13230	0.674284
SNRPD2	6633	s13231	0.596835
SNRPD2	6633	s13232	0.660627
SNRPD2	6633	s13233	0.794064
SNRPD3	6634	s13236	0.48538
SNRPD3	6634	s13234	0.538219
SNRPD3	6634	s13235	0.749826
SNRPE	6635	s13239	0.557657
SNRPE	6635	s13238	0.778746
SNRPEL1	414153	s53906	0.488132
SNRPF	6636	s13241	0.327141
SNRPF	6636	s13240	0.543998
SNRPF	6636	s13242	0.752962
SNRPG	6637	s13245	0.416581
SNRPG	6637	s13244	0.56974
SNRPG	6637	s13243	0.736237
SNRPN	6638	s56795	0.157342
SRBD1	55133	s30250	0.227213
SRBD1	55133	s30249	0.271414
SRBD1	55133	s30248	0.340418
SREK1	140890	s44452	-0.0102886
SREK1	140890	s225670	0.0192238
SREK1	140890	s225669	0.0650724
SRRM1	10250	s20020	0.212467
SRRM1	10250	s20018	0.270819
SRRM1	10250	s20019	0.37212
SRRM2	23524	s24003	0.0643196
SRRM2	23524	s24005	0.18547
SRRM2	23524	s24004	0.250219
SRRT	51593	s28376	0.140579
SRRT	51593	s28375	0.223426
SRRT	51593	s28374	0.357331
SRSF1	6426	s12725	0.220167
SRSF1	6426	s12726	0.314931
SRSF1	6426	s12727	0.676707
SRSF12	135295	s43933	-0.136261
SRSF12	135295	s43934	0.0816104
SRSF12	135295	s43932	0.275236
SRSF5	6430	s12738	-0.0685528
SRSF5	6430	s12739	0.171304
SRSF5	6430	s12737	0.361606
SRSF8	10929	s21497	-0.221618
SRSF8	10929	s21496	0.0338009
SRSF8	10929	s21495	0.356587
SRSF9	8683	s16546	0.29639
SRSF9	8683	s16547	0.305767
SRSF9	8683	s16548	0.66675
SSB	6741	s13469	0.0773774
SSB	6741	s13468	0.241706
SSB	6741	s13470	0.253731
SUGP1	57794	s33722	0.121693
SUGP1	57794	s33720	0.244755
SUGP1	57794	s33721	0.268423
SUPT6H	6830	s13635	0.486121
SUPT6H	6830	s13634	0.489073
SUPT6H	6830	s13636	0.554873
SYNCRIP	10492	s20564	0.102185
SYNCRIP	10492	s20563	0.219491
SYNCRIP	10492	s20562	0.260664
SYNJ1	8867	s16933	0.023266
SYNJ1	8867	s16934	0.0750148
SYNJ1	8867	s16935	0.144211
SYNJ2	8871	s16944	0.084631
SYNJ2	8871	s16943	0.244513
SYNJ2	8871	s16942	0.244536
TAF15	8148	s15658	-0.0433311
TAF15	8148	s15656	0.139596
TAF15	8148	s15657	0.178972
TARDBP	23435	s530935	0.0728709
TARDBP	23435	s530936	0.288836
TARDBP	23435	s23831	0.730535
TDRD10	126668	s225577	0.033668
TDRD10	126668	s43067	0.157752
TDRD10	126668	s43068	0.435031
TDRKH	11022	s223179	0.0342406
TDRKH	11022	s21711	0.20176
TDRKH	11022	s21712	0.239811
TEP1	7011	s13987	0.00767868
TEP1	7011	s13985	0.161137
TEP1	7011	s13986	0.274363
THOC4	10189	s19853	0.161814
THOC4	10189	s19855	0.358648
THOC4	10189	s19854	0.367986
THUMPD1	55623	s31104	0.135263
THUMPD1	55623	s31105	0.141352
THUMPD1	55623	s31103	0.297901
THUMPD2	80745	s37346	0.188762
THUMPD2	80745	s37345	0.321598
THUMPD2	80745	s37344	0.397519
THUMPD3	25917	s24745	0.185511
THUMPD3	25917	s24746	0.188762
THUMPD3	25917	s24747	0.444773
TIA1	7072	s14132	0.140035
TIA1	7072	s14131	0.330399
TIA1	7072	s14133	0.349675
TIAL1	7073	s14134	0.0480704
TIAL1	7073	s14136	0.5259
TIAL1	7073	s14135	0.565269
TIPARP	25976	s24858	0.161065
TIPARP	25976	s24856	0.165768
TIPARP	25976	s24857	0.236258
TLR2	7097	s169	0.158529
TLR2	7097	s168	0.189971
TLR2	7097	s170	0.486049
TMEM63A	9725	s228532	0.0208675
TMEM63A	9725	s18748	0.0871103
TNRC4	11189	s22096	-0.0342422
TNRC4	11189	s22097	0.182181
TNRC4	11189	s22095	0.263902
TNRC6A	27327	s26155	0.0588511
TNRC6A	27327	s26154	0.206088
TNRC6A	27327	s26156	0.256831
TNRC6C	57690	s33601	0.0395371
TNRC6C	57690	s33603	0.0677608
TNRC6C	57690	s33602	0.463538
TOE1	114034	s41524	-0.0480657
TOE1	114034	s41523	0.00887762
TOE1	114034	s41525	0.121826
TRA2A	29896	s26665	-0.0234623
TRA2A	29896	s26666	0.0851114
TRA2A	29896	s26664	0.143041
TRMT2A	27037	s25733	-0.348129
TRMT2A	27037	s25734	0.0958968
TRMT2A	27037	s25732	0.222115
TRMU	55687	s31251	0.123754
TRMU	55687	s31252	0.238427
TRMU	55687	s31253	0.343494
TRNAU1AP	54952	s29836	-0.359543
TRNAU1AP	54952	s29835	-0.0202507
TRNAU1AP	54952	s224328	0.0626026
TROVE2	6738	s13466	-0.0900444
TROVE2	6738	s13465	0.0221794
TROVE2	6738	s13467	0.0485346
TTC14	151613	s45592	0.0806815
TTC14	151613	s45591	0.144666
TTC14	151613	s45590	0.167406
TUT1	64852	s35029	0.0533847
TUT1	64852	s35030	0.136699
TUT1	64852	s35028	0.158752
U2AF1	7307	s14554	0.186228
U2AF1	7307	s14553	0.3014
U2AF1	7307	s14555	0.512383
U2AF2	11338	s22365	0.254749
U2AF2	11338	s22364	0.349668
U2AF2	11338	s22366	0.673638
U2SURP	23350	s23622	0.144208
U2SURP	23350	s23620	0.267974
U2SURP	23350	s23621	0.872822
UHMK1	127933	s43238	-0.148489
UHMK1	127933	s43239	0.0393487
UHMK1	127933	s43240	0.294441
UNK	85451	s40019	0.0932836
UNK	85451	s40020	0.239499
UNK	85451	s40018	0.653825
UNKL	64718	s34837	0.0346352
UNKL	64718	s35262	0.226255
UNKL	64718	s35261	0.26197
UPF1	5976	s11927	0.32306
UPF1	5976	s11926	0.323609
UPF1	5976	s11928	0.441415
UPF3B	65109	s35212	0.0542741
UPF3B	65109	s535069	0.537214
UPF3B	65109	s35213	0.774904
YBX1	4904	s9732	0.198779
YBX1	4904	s9733	0.288504
YBX1	4904	s9731	0.755641
YBX2	51087	s27392	0.151289
YBX2	51087	s27394	0.383599
YBX2	51087	s27393	0.396831
YTHDC1	91746	s40757	0.274423
YTHDC1	91746	s40756	0.282609
YTHDC1	91746	s40758	1.00936
YTHDC2	64848	s35021	0.108209
YTHDC2	64848	s35019	0.450258
YTHDC2	64848	s35020	0.481013
YTHDF1	54915	s29743	0.0722524
YTHDF1	54915	s29745	0.0884304
YTHDF1	54915	s29744	0.318657
YTHDF2	51441	s28148	0.0902727
YTHDF2	51441	s28149	0.316147
YTHDF2	51441	s28147	0.524491
YTHDF3	253943	s48464	0.136703
YTHDF3	253943	s48466	0.218865
YTHDF3	253943	s48465	0.533847
ZC3H10	84872	s39548	0.0928519
ZC3H10	84872	s39547	0.164858
ZC3H10	84872	s39549	0.789213
ZC3H11A	9877	s19125	0.129919
ZC3H12A	80149	s36970	0.040899
ZC3H12A	80149	s36969	0.261194
ZC3H12A	80149	s36971	0.49257
ZC3H12B	340554	s226314	0.0167109
ZC3H12B	340554	s226316	0.0287462
ZC3H12B	340554	s50748	0.184615
ZC3H12C	85463	s40050	-0.236295
ZC3H12C	85463	s40049	0.0887299
ZC3H12C	85463	s40048	0.857288
ZC3H12D	340152	s50669	-0.0120285
ZC3H12D	340152	s196064	0.0865832
ZC3H12D	340152	s50668	0.326878
ZC3H13	23091	s23011	0.124159
ZC3H13	23091	s23012	0.15814
ZC3H13	23091	s23010	0.286272
ZC3H14	79882	s36559	0.0817533
ZC3H14	79882	s36557	0.286583
ZC3H14	79882	s36558	0.30064
ZC3H15	55854	s31667	0.0422018
ZC3H15	55854	s31666	0.24879
ZC3H15	55854	s31665	0.557066
ZC3H18	124245	s42718	0.0788991
ZC3H18	124245	s42719	0.31449
ZC3H18	124245	s42717	0.351866
ZC3H3	23144	s23133	0.0982352
ZC3H3	23144	s23134	0.234347
ZC3H3	23144	s223574	0.582059
ZC3H4	23211	s23294	0.227191
ZC3H4	23211	s23293	0.265344
ZC3H4	23211	s23292	0.414475
ZC3H6	376940	s51770	0.00178891
ZC3H6	376940	s51771	0.114373
ZC3H6	376940	s51769	0.157582
ZC3H7A	29066	s26412	0.170304
ZC3H7A	29066	s26411	0.245668
ZC3H7A	29066	s26413	0.272529
ZC3H7B	23264	s23429	0.15841
ZC3H7B	23264	s23428	0.327503
ZC3H7B	23264	s23430	0.800358
ZC3H8	84524	s39105	0.0679785
ZC3H8	84524	s39103	0.188991
ZC3H8	84524	s39104	0.268156
ZC3HAV1	56829	s32274	0.143113
ZC3HAV1	56829	s32272	0.165749
ZC3HAV1	56829	s32273	0.404654
ZC3HAV1L	92092	s40848	0.117635
ZC3HAV1L	92092	s40846	0.235983
ZC3HAV1L	92092	s40847	0.386404
ZCCHC17	51538	s28291	0.175313
ZCCHC17	51538	s28292	0.191845
ZCCHC17	51538	s28293	0.230361
ZCRB1	85437	s39986	0.177982
ZCRB1	85437	s39985	0.246154
ZCRB1	85437	s39987	0.484617
ZFP36	7538	s14979	0.0962433
ZFP36	7538	s14977	0.320631
ZFP36	7538	s14978	0.500917
ZFP36L1	677	s2091	-0.373075
ZFP36L1	677	s2089	0.757202
ZFP36L2	678	s2093	0.175699
ZFP36L2	678	s2092	0.231481
ZFP36L2	678	s2094	0.300117
ZFR	51663	s28495	-0.0221193
ZFR	51663	s28494	0.368881
ZFR2	23217	s23310	-0.428979
ZFR2	23217	s23311	0.150206
ZFR2	23217	s23312	0.24359
ZGPAT	84619	s39186	0.00171135
ZGPAT	84619	s39187	0.0702214
ZGPAT	84619	s195478	0.241255
ZMAT5	55954	s224398	-0.285796
ZMAT5	55954	s31798	-0.0823045
ZMAT5	55954	s224399	0.449592
ZNF239	8187	s15681	0.0159465
ZNF239	8187	s15680	0.0212704
ZNF239	8187	s15682	0.138049
ZNF638	27332	s26166	0.114198
ZNF638	27332	s26168	0.211637
ZNF638	27332	s26167	0.285839
ZNF74	7625	s15116	0.151749
ZNF74	7625	s224787	0.186537
ZNF74	7625	s15114	0.612179
ZRANB2	9406	s18003	-0.236111
ZRANB2	9406	s18005	-0.149458
ZRANB2	9406	s18004	0.0614802
ZRSR2	8233	s15737	-0.245864
ZRSR2	8233	s15736	-0.235597
ZRSR2	8233	s15738	0.304196
	653884	s57795	0.0609787
	645947	s56239	0.0699534
	728796	s59016	0.111604
	728844	s227681	0.199714
	643446	s55320	0.199735
	728844	s59071	0.217154
	643446	s55322	0.504009
