# Supplementary material for: The Identification of RNA-Binding Proteins Functionally Associated with Tumor Progression in Gastrointestinal Cancer
Source: Cancers (Basel). 2021 Jun 24;13(13):3165. doi: 10.3390/cancers13133165 (PMC8269357; doi:10.3390/cancers13133165)
Supplement: Supplementary file 1 [file cancers-13-03165-s001.zip › Supplementary information/Supplemental table s7.xlsx]

## Sheet: Sheet1
Growth inhibition effect of OE33
Gene Symbol	Gene ID	siRNA ID	Growth inhibition effect
A1CF	29974	s26826	0.253911
A1CF	29974	s26824	0.0771049
A1CF	29974	s26825	0.0530542
ACIN1	22985	s22776	0.184399
ACIN1	22985	s22777	0.157148
ACIN1	22985	s22775	0.0446086
ACO1	48	s671	0.45944
ACO1	48	s673	0.343849
ACO1	48	s672	0.166322
AKAP1	8165	s15667	0.493834
AKAP1	8165	s15665	0.281557
AKAP1	8165	s15666	0.0342688
ALKBH8	91801	s40784	0.613708
ALKBH8	91801	s40783	0.324482
ALKBH8	91801	s40785	0.0626292
ANKHD1-EIF4EBP3	404734	s53877	0.207681
ANKHD1-EIF4EBP3	404734	s53878	0.146235
ANKHD1-EIF4EBP3	404734	s53879	0.044164
ANKRD17	26057	s25029	0.60131
ANKRD17	26057	s25030	0.0891884
ANKRD17	26057	s25031	0.0537666
APTX	54840	s534438	0.592579
APTX	54840	s29558	0.446972
APTX	54840	s29560	-0.0189274
ASCC1	51008	s27223	0.701346
ASCC1	51008	s27225	0.178139
ASCC1	51008	s27224	0.146831
BICC1	80114	s36913	0.954689
BICC1	80114	s36915	0.759549
BICC1	80114	s224846	0.295716
BOLL	66037	s35359	0.429542
BOLL	66037	s35358	0.384284
BOLL	66037	s35357	0.269189
BRUNOL4	56853	s32298	0.180793
BRUNOL4	56853	s32300	0.0646972
BRUNOL4	56853	s32299	0.0498996
BRUNOL6	60677	s34162	0.353323
BRUNOL6	60677	s34164	0.298251
BRUNOL6	60677	s34163	0.078574
C14orf156	81892	s37870	0.488541
C14orf156	81892	s37869	0.141956
C14orf156	81892	s37871	0.139143
C14orf181	400223	s53256	0.607891
C1orf25	81627	s37741	0.688614
C1orf25	81627	s37742	0.256094
C1orf25	81627	s37740	0.19616
C4orf23	152992	s45751	0.210986
C4orf23	152992	s45752	0.092343
C4orf23	152992	s45753	-0.0286558
CARHSP1	23589	s24153	0.919051
CARHSP1	23589	s24152	0.701497
CARHSP1	23589	s24154	0.0469327
CCAR1	55749	s31412	0.38302
CCAR1	55749	s31411	0.234224
CCAR1	55749	s31410	0.120447
CELF2	10659	s20957	0.777042
CELF2	10659	s20958	0.470848
CELF2	10659	s20959	-0.0483644
CELF5	60680	s34169	0.388141
CELF5	60680	s34170	0.197591
CELF5	60680	s34168	0.14062
CHERP	10523	s20626	0.735279
CHERP	10523	s20627	0.631347
CHERP	10523	s20628	0.0978367
CIRBP	1153	s3086	0.24829
CIRBP	1153	s3085	0.130613
CIRBP	1153	s3087	0.12322
CLASRP	11129	s21948	0.656617
CLASRP	11129	s21946	0.218327
CLASRP	11129	s21947	0.113007
CNOT4	4850	s9631	0.218374
CNOT4	4850	s9632	0.215352
CNOT4	4850	s9630	0.0437687
CPEB1	64506	s34773	0.432589
CPEB1	64506	s34771	0.0915762
CPEB1	64506	s34772	0.0319609
CPEB2	132864	s43733	0.658991
CPEB2	132864	s43734	0.42354
CPEB2	132864	s43735	0.147244
CPEB3	22849	s22498	0.611975
CPEB3	22849	s22496	0.336776
CPEB3	22849	s22497	0.0993145
CPEB4	80315	s37203	0.639655
CPEB4	80315	s37202	0.525471
CPEB4	80315	s37201	0.278544
CPSF4	10898	s21413	0.537001
CPSF4	10898	s21412	0.506211
CPSF4	10898	s21411	0.254183
CPSF4L	642843	s55136	0.384426
CPSF4L	642843	s55135	0.377458
CPSF4L	642843	s229678	0.105652
CPSF6	11052	s21774	0.492812
CPSF6	11052	s223186	0.210758
CPSF6	11052	s21775	0.0730848
CPSF7	79869	s36530	0.453683
CPSF7	79869	s36529	0.0995115
CPSF7	79869	s224836	0.07602
CSDA	8531	s224989	0.229527
CSDA	8531	s224990	0.157013
CSDA	8531	s16222	0.074354
CSDC2	27254	s26059	0.703559
CSDC2	27254	s26057	0.633327
CSDC2	27254	s26058	0.421779
CSDE1	7812	s15375	0.377165
CSDE1	7812	s15373	0.246616
CSDE1	7812	s15374	0.202791
CSTF2	1478	s3684	0.228687
CSTF2	1478	s3686	0.06516
CSTF2	1478	s3685	0.0219121
CSTF2T	23283	s23471	0.454013
CSTF2T	23283	s23472	0.195186
CSTF2T	23283	s23470	0.142907
CUGBP1	10658	s20956	0.606315
CUGBP1	10658	s20954	0.300641
CUGBP1	10658	s20955	0.0752856
DAZAP1	26528	s223706	0.404289
DAZAP1	26528	s25514	0.373913
DAZAP1	26528	s25513	0.0964724
DAZL	1618	s3941	0.754824
DAZL	1618	s3940	0.616821
DAZL	1618	s3939	-0.000156519
DDX43	55510	s30920	0.324108
DDX43	55510	s30921	0.234212
DDX43	55510	s30919	0.00798247
DDX53	168400	s46700	0.614825
DDX53	168400	s46699	-0.00175404
DDX53	168400	s46698	-0.00547817
DGKQ	1609	s3921	0.69665
DGKQ	1609	s3922	0.321647
DGKQ	1609	s3920	0.296823
DHX57	90957	s40539	0.0964724
DHX57	90957	s40541	0.0149679
DHX57	90957	s40540	-0.0446079
DHX8	1659	s4017	1.09141
DHX8	1659	s4018	0.888239
DHX8	1659	s4016	0.757552
DKC1	1736	s4110	0.458585
DKC1	1736	s4112	0.434966
DKC1	1736	s4111	0.0585887
DNAJC17	55192	s30399	0.823816
DNAJC17	55192	s30397	0.183749
DNAJC17	55192	s30398	0.0565034
DND1	373863	s51522	0.79183
DND1	373863	s51521	0.145545
DND1	373863	s51523	0.0863379
DPPA5	340168	s50673	0.516663
DPPA5	340168	s50674	0.0893724
DPPA5	340168	s50675	0.0269423
DUS3L	56931	s32425	0.176907
DUS3L	56931	s32424	0.131943
DUS3L	56931	s32423	-0.0261387
EIF2D	1939	s4494	0.468403
EIF2D	1939	s4495	0.449645
EIF2D	1939	s4496	0.243729
EIF2S1	1965	s4555	0.666614
EIF2S1	1965	s4556	0.65114
EIF2S1	1965	s4557	0.629651
EIF3B	8662	s16494	0.931758
EIF3B	8662	s16492	0.8168
EIF3B	8662	s16493	0.682965
EIF3G	8666	s16504	0.851307
EIF3G	8666	s225017	0.842136
EIF3G	8666	s16505	0.771347
EIF4B	1975	s4574	0.86602
EIF4B	1975	s4573	0.263691
EIF4B	1975	s4575	0.190306
EIF4H	7458	s14846	0.668272
EIF4H	7458	s14845	0.0245499
EIF4H	7458	s224778	-0.0490965
ELAVL1	1994	s4608	0.138462
ELAVL1	1994	s4610	0.0364814
ELAVL1	1994	s4609	-0.0484648
ELAVL2	1993	s4605	0.0317081
ELAVL2	1993	s4607	0.0295003
ELAVL2	1993	s4606	-0.0180033
ELAVL3	1995	s223473	0.728969
ELAVL3	1995	s4613	0.263697
ELAVL3	1995	s4611	-0.0634163
ELAVL4	1996	s4614	0.244517
ELAVL4	1996	s223474	0.127634
ELAVL4	1996	s4616	0.0944426
ENOX1	55068	s30096	0.258098
ENOX1	55068	s30098	0.139675
ENOX1	55068	s30097	0.136825
ENOX2	10495	s20572	0.353846
ENOX2	10495	s20571	0.212411
ENOX2	10495	s20573	0.0526791
ESRP2	80004	s36796	0.568576
ESRP2	80004	s228220	0.139107
ESRP2	80004	s36798	0.0364238
EWSR1	2130	s4888	0.635762
EWSR1	2130	s4887	0.161268
EWSR1	2130	s4886	0.144354
FMR1	2332	s5315	0.612111
FMR1	2332	s5316	0.200818
FMR1	2332	s5317	0.0376279
FUBP1	8880	s16968	0.318786
FUBP1	8880	s16966	0.306442
FUBP1	8880	s16967	0.0651391
FUBP3	8939	s17096	0.351595
FUBP3	8939	s17094	0.0695534
FUBP3	8939	s17095	-0.0324059
FUS	2521	s5401	0.440698
FUS	2521	s533595	0.198773
FUS	2521	s533596	-0.00949264
FXR1	8087	s15610	0.203191
FXR1	8087	s15612	0.18036
FXR1	8087	s15611	0.120014
FXR2	9513	s18242	0.531607
FXR2	9513	s18243	0.502216
FXR2	9513	s18244	0.42455
G3BP1	10146	s19755	0.573474
G3BP1	10146	s19754	0.176432
G3BP1	10146	s19756	0.0948224
G3BP2	9908	s19208	0.127032
G3BP2	9908	s19207	0.110311
G3BP2	9908	s19206	0.0531879
GAPDH	2597	s5572	0.896011
GAPDH	2597	s5574	0.442806
GAPDH	2597	s5573	0.166285
GRSF1	2926	s6234	0.692462
GRSF1	2926	s6235	0.436433
GRSF1	2926	s6233	0.268278
GTF3A	2971	s230101	0.334282
GTF3A	2971	s230099	0.230821
GTF3A	2971	s230100	0.0897337
HDLBP	3069	s6502	0.594582
HDLBP	3069	s6504	0.166111
HDLBP	3069	s6503	0.0714738
HELZ	9931	s19269	0.401328
HELZ	9931	s19271	0.198799
HELZ	9931	s19270	0.0460212
HNRNPA0	10949	s21545	0.169513
HNRNPA0	10949	s21543	0.0583722
HNRNPA0	10949	s21544	0.00908111
HNRNPA1	3178	s223860	0.305526
HNRNPA1L2	144983	s223347	0.562619
HNRNPA1L2	144983	s195755	0.524704
HNRNPA1L2	144983	s195756	0.122081
HNRNPA2B1	3181	s6714	0.591398
HNRNPA2B1	3181	s6715	0.442295
HNRNPA2B1	3181	s6713	0.343081
HNRNPA3	220988	s47926	0.512342
HNRNPA3	220988	s47928	0.36907
HNRNPA3	220988	s47927	0.149454
HNRNPAB	3182	s6718	0.672676
HNRNPAB	3182	s6717	0.453636
HNRNPAB	3182	s6716	0.106972
HNRNPC	3183	s6720	1.10841
HNRNPC	3183	s6721	1.04525
HNRNPC	3183	s6719	0.843454
HNRNPCL1	343069	s50976	0.988659
HNRNPCL1	343069	s50974	0.983993
HNRNPCL1	343069	s50975	0.0711575
HNRNPD	3184	s6724	0.288741
HNRNPD	3184	s6722	0.125417
HNRNPD	3184	s6723	0.0764968
HNRNPF	3185	s6727	0.511467
HNRNPF	3185	s230280	0.290006
HNRNPF	3185	s6725	0.20547
HNRNPH1	3187	s6729	0.93812
HNRNPH1	3187	s6730	0.630774
HNRNPH1	3187	s6728	0.535039
HNRNPH2	3188	s6732	0.261416
HNRNPH2	3188	s6731	0.0634353
HNRNPH2	3188	s6733	0.063033
HNRNPH3	3189	s6735	0.57677
HNRNPH3	3189	s6734	0.209863
HNRNPH3	3189	s6736	0.0413142
HNRNPK	3190	s6739	0.938782
HNRNPK	3190	s6737	0.883574
HNRNPK	3190	s6738	0.487964
HNRNPL	3191	s6742	1.09597
HNRNPL	3191	s6740	0.139043
HNRNPL	3191	s6741	0.0837194
HNRNPM	4670	s9260	0.387492
HNRNPM	4670	s9261	0.198369
HNRNPM	4670	s9259	0.192583
HNRNPR	10236	s19979	0.777163
HNRNPR	10236	s19980	0.655526
HNRNPR	10236	s19981	0.185391
HNRPDL	9987	s19403	0.62409
HNRPDL	9987	s19405	0.168835
HNRPDL	9987	s19404	0.149425
HNRPLL	92906	s41042	0.607712
HNRPLL	92906	s41041	0.278293
HNRPLL	92906	s41040	0.0510735
HTATSF1	27336	s26180	0.472377
HTATSF1	27336	s26178	0.419974
HTATSF1	27336	s26179	0.203839
hypothetical LOC728796	728796	s59016	0.069278
hypothetical LOC728844	728844	s227681	0.322581
hypothetical LOC728844	728844	s59071	0.212475
IGF2BP1	10642	s20918	0.620781
IGF2BP1	10642	s20917	0.417372
IGF2BP1	10642	s20916	0.104561
IGF2BP2	10644	s20922	0.418928
IGF2BP2	10644	s20924	0.36825
IGF2BP2	10644	s20923	0.122358
IGF2BP3	10643	s20919	0.93812
IGF2BP3	10643	s20921	0.197998
IGF2BP3	10643	s20920	0.156799
IGFLR1	79713	s228195	0.565424
IGFLR1	79713	s36161	0.493963
IGFLR1	79713	s36160	0.119451
IREB2	3658	s7499	0.115156
IREB2	3658	s7500	0.105075
IREB2	3658	s7498	0.0723026
KHDRBS1	10657	s20953	0.586532
KHDRBS1	10657	s223144	0.491657
KHDRBS1	10657	s20952	0.289543
KHDRBS2	202559	s47452	0.464262
KHDRBS2	202559	s47454	0.433074
KHDRBS2	202559	s47453	0.327261
KHDRBS3	10656	s20950	0.48959
KHDRBS3	10656	s20948	0.475182
KHDRBS3	10656	s20949	0.415276
KHSRP	8570	s16322	0.278458
KHSRP	8570	s16324	0.233289
KHSRP	8570	s16323	0.0839297
KIAA0020	9933	s19274	0.758946
KIAA0020	9933	s19273	0.425215
KIAA0020	9933	s19272	0.29366
KIAA0430	9665	s18595	0.548319
KIAA0430	9665	s18593	0.0185089
KIAA0430	9665	s18594	-0.0121187
KIN	22944	s22724	0.430382
KIN	22944	s22726	0.0378827
KIN	22944	s22725	0.0259089
KRR1	11103	s21892	0.633163
KRR1	11103	s21893	0.443349
KRR1	11103	s21894	0.178437
L3MBTL3	84456	s39037	0.457879
L3MBTL3	84456	s39038	0.426243
L3MBTL3	84456	s39039	0.214575
LARP1	23367	s23665	0.706742
LARP1	23367	s23667	0.55544
LARP1	23367	s23666	0.161722
LARP1B	55132	s30247	0.564161
LARP1B	55132	s30246	0.544923
LARP1B	55132	s30245	0.156547
LARP4	113251	s41456	0.707317
LARP4	113251	s41457	0.280056
LARP4	113251	s41455	-0.00626828
LARP4B	23185	s23226	0.814565
LARP4B	23185	s23228	0.571554
LARP4B	23185	s23227	0.408692
LARP6	55323	s200533	0.659567
LARP6	55323	s200532	0.53745
LARP6	55323	s200534	0.269118
LARP7	51574	s28354	0.358128
LARP7	51574	s28355	0.0653054
LARP7	51574	s28353	-0.126449
LEMD3	23592	s24158	0.679064
LEMD3	23592	s527437	0.533299
LEMD3	23592	s527439	0.298011
LENG9	94059	s41247	0.633281
LENG9	94059	s41246	0.472628
LENG9	94059	s195577	0.271607
LIN28A	79727	s36195	0.378983
LIN28A	79727	s36196	0.275804
LIN28A	79727	s36197	0.138557
LIN28B	389421	s52477	0.597606
LIN28B	389421	s52478	0.569971
LIN28B	389421	s52479	0.468868
LOC390335	390335	s52785	0.434396
LOC642536	642536	s55044	0.0652006
LOC645420	645420	s56033	0.996449
LOC645420	645420	s56033	0.949845
LOC645420	645420	s56035	0.938711
LOC645420	645420	s56035	0.850429
LOC647805	647805	s56782	-0.0179806
LOC647855	647855	s197572	-0.0766753
LOC728303	728303	s58493	0.21604
LOC732208	732208	s61581	0.579165
LOC732208	732208	s200312	0.40115
LSM1	27257	s26064	0.36314
LSM1	27257	s26063	0.270022
LSM1	27257	s26065	0.219808
LSM10	84967	s39774	0.556478
LSM10	84967	s39775	0.461763
LSM10	84967	s228404	0.38708
LSM11	134353	s43854	0.436084
LSM11	134353	s43856	0.188466
LSM11	134353	s43855	0.104735
LSM2	57819	s33744	0.619599
LSM2	57819	s33743	0.611312
LSM2	57819	s33745	0.375276
LSM3	27258	s26066	0.668778
LSM3	27258	s26068	0.278354
LSM4	25804	s24521	0.837443
LSM4	25804	s24522	0.573302
LSM4	25804	s24520	0.452489
LSM5	23658	s223622	0.495324
LSM5	23658	s24294	0.408951
LSM5	23658	s24293	0.28914
LSM6	11157	s22008	0.670804
LSM6	11157	s22010	0.466435
LSM6	11157	s22009	0.449774
LSM7	51690	s28527	0.769767
LSM7	51690	s28526	0.335648
LSM7	51690	s195230	0.0158371
LSM8	51691	s28528	1.08115
LSM8	51691	s224230	0.494855
LSM8	51691	s28529	-0.0150862
LSMD1	84316	s195464	1.04999
LSMD1	84316	s38903	0.449321
LSMD1	84316	s38904	0.255787
MATR3	9782	s18899	0.437851
MATR3	9782	s18897	0.209502
MBNL1	4154	s8555	0.762443
MBNL1	4154	s8553	0.325965
MBNL1	4154	s8554	0.0231481
MBNL2	10150	s19766	0.742221
MBNL2	10150	s19768	0.42284
MBNL2	10150	s19767	0.323982
MBNL3	55796	s31534	0.442081
MBNL3	55796	s31533	0.200617
MBNL3	55796	s31535	0.145383
MCM3AP	8888	s16987	0.640877
MCM3AP	8888	s16989	0.28858
MCM3AP	8888	s16988	0.286878
MCTS1	28985	s26357	0.763646
MCTS1	28985	s26359	0.140046
MCTS1	28985	s26358	0.0371041
MEX3A	92312	s40918	0.385068
MEX3A	92312	s225103	0.170889
MEX3A	92312	s40919	-0.0837191
MEX3B	84206	s38653	0.257716
MEX3B	84206	s38652	0.200816
MEX3B	84206	s38651	0.0846154
MEX3C	51320	s27948	0.143003
MEX3C	51320	s27947	-0.127602
MEX3C	51320	s27949	-0.150463
MEX3D	399664	s53136	0.314402
MEX3D	399664	s53135	0.101466
MEX3D	399664	s53137	-0.101357
MKI67IP	84365	s38967	0.69946
MKI67IP	84365	s38966	0.556538
MKI67IP	84365	s38965	0.467873
MKRN1	23608	s24196	0.800643
MKRN1	23608	s24194	0.511308
MKRN1	23608	s24195	0.0897989
MKRN2	23609	s24199	0.52949
MKRN2	23609	s24198	0.340517
MKRN2	23609	s24197	0.254341
MKRN3	7681	s15157	0.437251
MKRN3	7681	s15156	0.383923
MKRN3	7681	s15158	0.263649
MOV10L1	54456	s28996	0.666238
MOV10L1	54456	s28994	0.584922
MOV10L1	54456	s28995	0.141882
MSI1	4440	s8979	0.864302
MSI1	4440	s8978	0.28592
MSI1	4440	s8980	0.0855305
MSI2	124540	s42756	0.669623
MSI2	124540	s42755	0.471264
MSI2	124540	s42757	0.21672
MTHFSD	64779	s34923	0.482759
MTHFSD	64779	s34924	0.42508
MTHFSD	64779	s34925	0.122838
MYEF2	50804	s27093	0.802661
MYEF2	50804	s27094	0.430547
MYEF2	50804	s27095	-0.0984195
NCL	4691	s9312	0.498004
NCL	4691	s9314	0.444695
NCL	4691	s9313	0.147989
NIP7	51388	s28072	0.750776
NIP7	51388	s28073	0.703859
NIP7	51388	s28074	0.322557
NOL8	55035	s30037	0.669623
NOL8	55035	s30039	0.468167
NOL8	55035	s30038	0.291667
NONO	4841	s9614	0.808869
NONO	4841	s9612	0.803879
NONO	4841	s9613	0.542122
NOP9	161424	s46267	0.379696
NOP9	161424	s46266	0.253547
NOP9	161424	s46268	0.138552
NOVA1	4857	s9649	1.26563
NOVA1	4857	s224127	0.665273
NOVA1	4857	s9650	0.157687
NOVA2	4858	s9654	0.390675
NOVA2	4858	s9653	0.258537
NOVA2	4858	s9652	0.165589
NSUN6	221078	s47957	0.278017
NSUN6	221078	s47958	0.202217
NSUN6	221078	s47956	0.033119
NUFIP1	26747	s25622	0.583592
NUFIP1	26747	s25621	0.399784
NUFIP1	26747	s25623	0.38328
NUPL2	11097	s21877	0.838581
NUPL2	11097	s21879	0.699035
NUPL2	11097	s21878	0.235632
PABPC1	26986	s25664	1.10466
PABPC1	26986	s25665	0.651768
PABPC1	26986	s25666	0.499641
PABPC1L	80336	s37251	0.811246
PABPC1L	80336	s37249	0.211833
PABPC1L	80336	s37250	0.0238843
PABPC1L2A	340529	s229301	0.861435
PABPC1L2A	340529	s229302	0.587052
PABPC1L2A	340529	s229300	0.0374877
PABPC1L2B	645974	s56255	0.871095
PABPC1L2B	645974	s56256	0.507971
PABPC1L2B	645974	s56254	0.0568825
PABPC3	5042	s9984	0.491829
PABPC3	5042	s9985	0.392305
PABPC3	5042	s9986	0.314531
PABPC4	8761	s16694	0.228214
PABPC4	8761	s16693	0.156191
PABPC4L	132430	s43704	0.538933
PABPC4L	132430	s43703	0.12885
PABPC4L	132430	s43705	0.120684
PABPC5	140886	s44448	0.899142
PABPC5	140886	s44449	0.518579
PABPC5	140886	s44450	0.237586
PABPN1	8106	s15626	0.765175
PABPN1		s502611	0.304525
PABPN1		s502610	0.257152
PABPN1L	390748	s196340	0.516342
PABPN1L	390748	s52857	0.325874
PABPN1L	390748	s196339	0.287405
PAN3	255967	s48722	0.377989
PAN3	255967	s48723	0.2805
PAN3	255967	s48721	0.14362
PARN	5073	s10046	0.587052
PARN	5073	s533096	0.0187002
PARN	5073	s10048	-0.0213745
PARP10	84875	s39556	0.579706
PARP10	84875	s39557	0.57777
PARP10	84875	s195494	0.194846
PARP12	64761	s34883	0.213059
PARP12	64761	s34881	0.159648
PARP12	64761	s34882	0.108846
PARP14	54625	s29272	0.331867
PARP14	54625	s29270	0.295831
PARP14	54625	s29271	0.0993094
PCBP1	5093	s224175	0.733852
PCBP1	5093	s10094	0.305193
PCBP1	5093	s10095	0.0616143
PCBP2	5094	s10099	0.886033
PCBP2	5094	s10098	0.587184
PCBP2	5094	s10097	0.272061
PCBP3	54039	s28840	0.323989
PCBP3	54039	s224291	0.237403
PCBP3	54039	s28839	0.113062
PCBP4	57060	s32630	0.216948
PCBP4	57060	s32629	0.211337
PCBP4	57060	s32628	0.0703416
PDCD11	22984	s22773	0.587767
PDCD11	22984	s22774	0.432871
PDCD11	22984	s223550	0.202403
PNO1	56902	s32352	0.548582
PNO1	56902	s32351	0.473791
PNO1	56902	s32353	0.408811
PNPT1	87178	s40092	0.65979
PNPT1	87178	s40091	0.281577
PNPT1	87178	s40090	0.151004
POLDIP3	84271	s38779	0.368279
POLDIP3	84271	s38778	0.190507
POLDIP3	84271	s38777	0.0227973
POLR2G	5436	s10812	0.998089
POLR2G	5436	s10811	0.951978
POLR2G	5436	s10810	0.633703
PPARGC1A	10891	s21394	0.197836
PPARGC1A	10891	s21393	0.19162
PPARGC1A	10891	s21395	0.164702
PPARGC1B	133522	s43784	0.600609
PPARGC1B	133522	s43785	0.492832
PPARGC1B	133522	s43786	0.267714
PPIE	10450	s20447	0.975788
PPIE	10450	s20445	0.371534
PPIE	10450	s20446	0.310788
PPIL4	85313	s39900	0.511628
PPIL4	85313	s39899	0.463031
PPIL4	85313	s39901	0.0547853
PPP1R10	5514	s328	0.528831
PPP1R10	5514	s329	0.181762
PPP1R10	5514	s330	0.126141
PPRC1	23082	s223567	0.664187
PPRC1	23082	s22992	0.410659
PPRC1	23082	s22993	0.288627
PRPF3	9129	s17435	0.559732
PRPF3	9129	s17436	0.529591
PRPF3	9129	s530930	0.150955
PRR3	80742	s37341	0.214081
PRR3	80742	s37343	0.167399
PRR3	80742	s37342	0.00554529
PSPC1	55269	s30594	0.428475
PSPC1	55269	s30595	0.21565
PSPC1	55269	s30596	0.130615
PTBP1	5725	s11434	0.615489
PTBP1	5725	s11436	0.404269
PTBP1	5725	s11435	0.0723968
PTBP2	58155	s33790	0.262909
PTBP2	58155	s33789	0.216754
PTBP2	58155	s33791	0.0527092
PUF60	22827	s22446	1.12474
PUF60	22827	s22447	1.04565
PUF60	22827	s223538	0.800221
PUM1	9698	s18682	0.706932
PUM1	9698	s18680	0.550313
PUM1	9698	s18681	0.405236
PUM2	23369	s23672	0.395183
PUM2	23369	s23673	0.223738
PUM2	23369	s23671	0.0494237
QKI	9444	s18085	0.31628
QKI	9444	s18083	0.0885864
QKI	9444	s18084	0.0759307
RALY	22913	s22655	0.530041
RALY	22913	s22657	0.143037
RALY	22913	s22656	0.0901626
RALYL	138046	s44080	0.556211
RALYL	138046	s44081	0.169424
RALYL	138046	s44079	0.157745
RAVER1	125950	s42906	1.05271
RAVER1	125950	s42905	0.33445
RAVER1	125950	s42907	0.205116
RAVER2	55225	s30489	0.196649
RAVER2	55225	s30490	0.184666
RAVER2	55225	s30488	0.176378
RBFOX1	54715	s29338	0.744271
RBFOX1	54715	s29340	0.0880413
RBFOX1	54715	s29339	0.054062
RBFOX2	23543	s24048	0.458219
RBFOX2	23543	s24047	0.44696
RBFOX2	23543	s24049	0.345824
RBFOX3	146713	s44893	0.392554
RBFOX3	146713	s44891	0.3087
RBFOX3	146713	s225704	0.256545
RBM10	8241	s15745	0.443421
RBM10	8241	s15747	0.0907943
RBM10	8241	s533777	0.0818848
RBM11	54033	s28838	0.701806
RBM11	54033	s28837	0.606283
RBM11	54033	s28836	0.399968
RBM12	10137	s19730	0.574031
RBM12	10137	s19731	0.308146
RBM12	10137	s19732	0.116059
RBM12B	389677	s52538	0.54847
RBM12B	389677	s52539	0.417654
RBM12B	389677	s52540	0.344084
RBM14	10432	s20407	0.759307
RBM14	10432	s20406	0.573613
RBM14	10432	s20408	0.129323
RBM15	64783	s34935	0.775497
RBM15	64783	s34935	0.687692
RBM15	64783	s224625	0.225212
RBM15	64783	s34936	0.0975104
RBM15	64783	s34936	0.00836886
RBM15	64783	s224625	-0.0505799
RBM15B	29890	s26654	0.964314
RBM15B	29890	s26653	0.422827
RBM15B	29890	s26652	0.39108
RBM17	84991	s39812	0.751495
RBM17	84991	s39813	0.558078
RBM17	84991	s39814	-0.0598225
RBM18	92400	s40951	0.907967
RBM18	92400	s40952	0.253514
RBM18	92400	s40950	-0.0760324
RBM19	9904	s19195	0.758927
RBM19	9904	s19194	0.490371
RBM19	9904	s19196	0.348514
RBM20	282996	s49081	0.490063
RBM20	282996	s49083	0.239408
RBM20	282996	s534018	0.147819
RBM22	55696	s31272	0.613277
RBM22	55696	s31273	0.554048
RBM22	55696	s31274	0.378066
RBM23	55147	s30282	0.618893
RBM23	55147	s224348	0.570528
RBM23	55147	s30280	0.0625241
RBM24	221662	s48090	0.588486
RBM24	221662	s48089	0.372435
RBM24	221662	s48088	0.170976
RBM25	58517	s33914	0.815528
RBM25	58517	s33912	0.646854
RBM25	58517	s33913	0.593149
RBM26	64062	s224595	0.242246
RBM26	64062	s34367	0.071401
RBM26	64062	s34369	0.0334464
RBM27	54439	s229795	0.331071
RBM27	54439	s229796	0.236974
RBM27	54439	s229794	0.0370971
RBM28	55131	s30243	0.600926
RBM28	55131	s30242	0.53078
RBM28	55131	s30244	0.339955
RBM3	5935	s11859	0.802876
RBM3	5935	s11860	0.0675046
RBM3	5935	s11858	-0.00192976
RBM33	155435	s45942	0.476992
RBM33	155435	s45943	0.434581
RBM33	155435	s45941	0.279367
RBM34	23029	s22863	0.204946
RBM34	23029	s22865	0.192115
RBM34	23029	s22864	0.130838
RBM35A	54845	s29572	0.324804
RBM35A	54845	s29570	0.208838
RBM35A	54845	s29571	0.182407
RBM38	55544	s30963	0.39367
RBM38	55544	s30964	0.192378
RBM38	55544	s30962	0.169171
RBM39	9584	s18416	0.827866
RBM39	9584	s18417	0.545104
RBM39	9584	s18418	0.250283
RBM4	5936	s11861	0.736395
RBM4	5936	s11862	0.523025
RBM4	5936	s11863	-0.0302047
RBM41	55285	s30639	0.536858
RBM41	55285	s30641	0.26495
RBM41	55285	s30640	0.149459
RBM42	79171	s35670	0.963356
RBM42	79171	s35671	0.289836
RBM42	79171	s35672	-0.0539854
RBM43	375287	s51671	0.37328
RBM43	375287	s51672	0.269521
RBM43	375287	s226387	0.147031
RBM44	375316	s51684	1.0648
RBM44	375316	s51685	0.346918
RBM44	375316	s51683	-0.0212766
RBM45	129831	s43440	0.416778
RBM45	129831	s43441	0.318836
RBM45	129831	s43442	0.266751
RBM46	166863	s46642	0.352419
RBM46	166863	s46643	0.180822
RBM46	166863	s46641	-0.033979
RBM47	54502	s29088	0.765202
RBM47	54502	s230615	0.423288
RBM47	54502	s29090	0.141632
RBM4B	83759	s38193	0.644649
RBM4B	83759	s38191	0.44119
RBM4B	83759	s38192	0.27774
RBM5	10181	s19841	0.674315
RBM5	10181	s19842	0.162591
RBM5	10181	s19843	0.12783
RBM6	10180	s19840	0.805653
RBM6	10180	s19838	0.25
RBM6	10180	s19839	0.161119
RBM7	10179	s19837	0.928425
RBM7	10179	s19836	0.391922
RBM7	10179	s19835	0.0625595
RBM8A	9939	s532200	1.15377
RBM8A	9939	s19292	1.12417
RBM8A	9939	s532199	1.0688
RBMS1	5937	s11864	0.422039
RBMS1	5937	s11866	0.398973
RBMS1	5937	s11865	0.365735
RBMS2	5939	s11869	0.598288
RBMS2	5939	s11867	0.521083
RBMS2	5939	s11868	0.0870117
RBMS3	27303	s26124	0.610741
RBMS3	27303	s26126	0.229597
RBMS3	27303	s26125	0.0530822
RBMX	27316	s26142	0.975342
RBMX	27316	s26144	0.954452
RBMX2	51634	s28437	0.0292156
RBMX2	51634	s28439	0.0213049
RBMX2	51634	s28438	-0.0184932
RBMXL2	27288	s26086	0.469596
RBMXL2	27288	s26085	0.444586
RBMXL2	27288	s26084	0.311301
RBMY1A1	5940	s229749	0.463966
RBMY1A1	5940	s229750	0.38585
RBMY1A1	5940	s229751	-0.0337121
RBMY1B	378948	s196161	0.131247
RBMY1D	378949	s196164	0.499723
RBMY1D	378949	s196166	0.196089
RBMY1D	378949	s196165	0.000931272
RBMY1E	378950	s196168	0.709363
RBMY1E	378950	s196167	0.217119
RBMY1E	378950	s196169	0.0720805
RBMY1F	159163	s195801	0.55576
RBMY1F	159163	s46153	0.331719
RBMY1F	159163	s46154	0.152186
RBMY1J	378951	s196172	0.466597
RBMY1J	378951	s196170	0.390203
RBMY1J	378951	s196171	0.0705904
RBPMS	11030	s21728	0.885999
RBPMS	11030	s21730	0.141241
RBPMS	11030	s21729	0.130564
RBPMS2	348093	s51323	0.547402
RBPMS2	348093	s51322	0.292215
RBPMS2	348093	s51324	0.221915
RC3H1	149041	s45244	0.568122
RC3H1	149041	s45245	-0.0582976
RC3H1	149041	s45246	-0.0691754
RC3H2	54542	s29171	0.276959
RC3H2	54542	s29169	0.218594
RC3H2	54542	s29170	-0.0411622
RCAN2	10231	s19964	0.141118
RCAN2	10231	s19966	0.100019
RCAN2	10231	s19965	0.0799579
RDM1	201299	s47361	0.425219
RDM1	201299	s47359	0.179487
RDM1	201299	s47360	0.0707522
RNF113A	7737	s15247	0.576457
RNF113A	7737	s15245	0.471315
RNF113A	7737	s15246	0.290637
RNF113B	140432	s44265	0.44881
RNF113B	140432	s44264	0.437401
RNF113B	140432	s44266	0.00577389
RNPC3	55599	s31041	0.505171
RNPC3	55599	s31043	0.146883
RNPC3	55599	s31042	0.0500455
RNPS1	10921	s21475	0.328025
ROD1	9991	s19412	0.481355
ROD1	9991	s19414	0.429541
ROD1	9991	s19413	0.326661
RPS3	6188	s12257	0.797543
RPS3	6188	s12255	0.782482
RPS3	6188	s12256	0.744663
RRP7A	27341	s26190	0.863967
RRP7A	27341	s26192	0.603426
RRP7A	27341	s226119	0.246798
SAFB	6294	s12454	0.268147
SAFB	6294	s224568	0.223982
SAFB	6294	s12453	0.0928116
SAFB2	9667	s18599	0.328701
SAFB2	9667	s18600	0.147407
SAFB2	9667	s18601	0.0352975
SAMD14	201191	s47333	0.656506
SAMD14	201191	s47335	0.414176
SAMD14	201191	s47334	0.142534
SAMD4A	23034	s22878	0.649682
SAMD4A	23034	s22880	0.273555
SAMD4A	23034	s22879	0.175501
SAMD4B	55095	s30159	0.570136
SAMD4B	55095	s30160	0.16242
SAMD4B	55095	s30161	0.111301
SART3	9733	s18770	0.69741
SART3	9733	s18772	0.442146
SART3	9733	s18771	0.22475
SCAF8	22828	s22449	0.341152
SCAF8	22828	s22448	0.337634
SCAF8	22828	s22450	0.213011
SETD1A	9739	s18789	0.292994
SETD1A	9739	s18790	0.248546
SETD1A	9739	s18788	0.135781
SETD1B	23067	s22959	0.274079
SETD1B	23067	s22960	0.110447
SETD1B	23067	s22961	-0.0163785
SF1	7536	s200464	0.848044
SF1	7536	s14976	0.676794
SF1	7536	s224783	0.393111
SF3A1	10291	s20116	0.889838
SF3A1	10291	s20117	0.793148
SF3A1	10291	s20118	0.637398
SF3B14	51639	s224225	0.684885
SF3B14	51639	s28446	0.605688
SF3B14	51639	s28448	0.105551
SF3B4	10262	s20048	0.776615
SF3B4	10262	s532854	0.634131
SF3B4	10262	s20050	0.386564
SFMBT2	57713	s33657	0.308339
SFMBT2	57713	s33655	0.108454
SFMBT2	57713	s33656	-0.0145587
SFPQ	6421	s224606	0.731033
SFPQ	6421	s12710	0.508764
SFPQ	6421	s12712	0.355743
SFRS10	6434	s12751	0.374472
SFRS10	6434	s12750	0.252872
SFRS10	6434	s12749	0.236773
SFRS11	9295	s17769	0.420145
SFRS11	9295	s17771	0.140488
SFRS11	9295	s17770	0.115775
SFRS13A	10772	s21157	0.906511
SFRS13A	10772	s21156	0.346699
SFRS14	10147	s19758	0.641605
SFRS14	10147	s19757	0.198372
SFRS14	10147	s19759	0.194584
SFRS15	57466	s33083	0.773697
SFRS15	57466	s33084	0.0880996
SFRS15	57466	s33082	0.0536629
SFRS2	6427	s12730	0.685031
SFRS2	6427	s12728	0.582103
SFRS2	6427	s12729	0.0506482
SFRS3	6428	s12732	0.562858
SFRS3	6428	s12733	0.360416
SFRS3	6428	s12731	0.290129
SFRS4	6429	s12736	0.659594
SFRS4	6429	s12734	0.323485
SFRS4	6429	s12735	0.0198479
SFRS6	6431	s12741	0.883139
SFRS6	6431	s12742	0.35655
SFRS6	6431	s12740	0.155864
SFRS7	6432	s12745	0.649446
SFRS7	6432	s12743	0.450937
SFRS7	6432	s12744	0.317456
SFSWAP	6433	s12748	0.593006
SFSWAP	6433	s12747	0.508303
SFSWAP	6433	s12746	0.081803
SRSF10	653884	s57795	0.512915
LSM3	645947	s56239	0.162037
RNPS1	643446	s55322	0.444634
RNPS1	643446	s55320	0.308339
SLBP	7884	s228164	0.14884
SLBP	7884	s15448	0.101026
SLBP	7884	s15449	-0.00103734
SLTM	79811	s36385	0.0789304
SLTM	79811	s36386	0.0651282
SLTM	79811	s36384	-0.0446058
SNRNP35	11066	s21807	0.455541
SNRNP35	11066	s21806	0.150769
SNRNP35	11066	s21808	-0.0138313
SNRNP70	6625	s13210	0.502255
SNRNP70	6625	s13212	0.398462
SNRNP70	6625	s13211	0.121024
SNRPA	6626	s13214	0.131795
SNRPA	6626	s13213	0.0486469
SNRPA	6626	s13215	0.0165975
SNRPB	6628	s224659	0.803802
SNRPB	6628	s13219	0.761065
SNRPB	6628	s13221	0.70359
SNRPB2	6629	s13222	0.835897
SNRPB2	6629	s13223	0.456508
SNRPB2	6629	s13224	0.307054
SNRPC	6631	s13227	0.508698
SNRPC	6631	s227454	0.403077
SNRPC	6631	s13225	0.353389
SNRPD1	6632	s224661	0.802213
SNRPD1	6632	s13229	0.795747
SNRPD1	6632	s13230	0.788718
SNRPD2	6633	s13233	0.866667
SNRPD2	6633	s13231	0.687414
SNRPD2	6633	s13232	0.612758
SNRPD3	6634	s13235	0.862113
SNRPD3	6634	s13234	0.749744
SNRPD3	6634	s13236	0.501383
SNRPE	6635	s13239	0.818462
SNRPE	6635	s13238	0.757732
SNRPEL1	414153	s53906	0.684302
SNRPF	6636	s13240	0.724103
SNRPF	6636	s13242	0.713273
SNRPF	6636	s13241	0.551176
SNRPG	6637	s13244	0.793846
SNRPG	6637	s13245	0.698479
SNRPG	6637	s13243	0.647874
SNRPN	6638	s56795	0.853333
SRBD1	55133	s30250	0.602564
SRBD1	55133	s30249	0.556017
SRBD1	55133	s30248	0.0347938
SREK1	140890	s225670	0.182341
SREK1	140890	s44452	0.0770295
SREK1	140890	s225669	0.0428098
SRRM1	10250	s20020	0.467269
SRRM1	10250	s20019	0.332485
SRRM1	10250	s20018	0.138475
SRRM2	23524	s24004	0.562641
SRRM2	23524	s24005	0.242634
SRRM2	23524	s24003	0.172071
SRRT	51593	s28374	0.658014
SRRT	51593	s28376	0.341215
SRRT	51593	s28375	0.259714
SRSF1	6426	s12727	0.86524
SRSF1	6426	s12726	0.33441
SRSF1	6426	s12725	0.233166
SRSF12	135295	s43934	0.452792
SRSF12	135295	s43932	0.114863
SRSF12	135295	s43933	0.0738007
SRSF5	6430	s12739	0.419656
SRSF5	6430	s12738	0.306993
SRSF5	6430	s12737	0.214945
SRSF8	10929	s21497	0.265813
SRSF8	10929	s21495	0.183579
SRSF8	10929	s21496	0.142297
SRSF9	8683	s16547	0.750696
SRSF9	8683	s16548	0.434502
SRSF9	8683	s16546	0.123606
SSB	6741	s13470	0.395034
SSB	6741	s13468	0.26468
SSB	6741	s13469	0.127683
SUGP1	57794	s33720	0.201547
SUGP1	57794	s33722	0.193277
SUGP1	57794	s33721	0.192428
SUPT6H	6830	s13636	0.883183
SUPT6H	6830	s13634	0.768643
SUPT6H	6830	s13635	0.615542
SYNCRIP	10492	s20562	0.432369
SYNCRIP	10492	s20563	0.354966
SYNCRIP	10492	s20564	-0.0294653
SYNJ1	8867	s16933	0.21219
SYNJ1	8867	s16935	0.0525855
SYNJ1	8867	s16934	0.0196435
SYNJ2	8871	s16942	0.424154
SYNJ2	8871	s16943	0.297404
SYNJ2	8871	s16944	-0.0709904
TAF15	8148	s15658	0.0648554
TAF15	8148	s15657	0.0472899
TAF15	8148	s15656	0.0276524
TARDBP	23435	s23831	0.447561
TARDBP	23435	s530936	0.384503
TARDBP	23435	s530935	0.0829571
TDRD10	126668	s43067	0.708151
TDRD10	126668	s43068	0.480248
TDRD10	126668	s225577	0.039287
TDRKH	11022	s21712	0.815933
TDRKH	11022	s223179	0.358916
TDRKH	11022	s21711	0.128542
TEP1	7011	s13986	0.596501
TEP1	7011	s13987	0.143325
TEP1	7011	s13985	0.0452819
THOC4	10189	s19854	0.787923
THOC4	10189	s19855	0.645598
THOC4	10189	s19853	0.161846
THUMPD1	55623	s31104	0.610404
THUMPD1	55623	s31103	0.438796
THUMPD1	55623	s31105	0.293454
THUMPD2	80745	s37344	0.530011
THUMPD2	80745	s37345	0.318142
THUMPD2	80745	s37346	0.222348
THUMPD3	25917	s24747	0.351401
THUMPD3	25917	s24746	0.312077
THUMPD3	25917	s24745	0.0809232
TIA1	7072	s14133	0.871953
TIA1	7072	s14131	0.620508
TIA1	7072	s14132	-0.0112867
TIAL1	7073	s14135	0.574391
TIAL1	7073	s14136	0.471783
TIAL1	7073	s14134	0.0108092
TIPARP	25976	s24857	0.727413
TIPARP	25976	s24856	0.185686
TIPARP	25976	s24858	0.140602
TLR2	7097	s170	0.803888
TLR2	7097	s168	0.537459
TLR2	7097	s169	0.305466
TMEM63A	9725	s228532	0.171034
TMEM63A	9725	s18748	0.0690897
TNRC4	11189	s22095	0.501457
TNRC4	11189	s22097	0.130459
TNRC4	11189	s22096	0.0666472
TNRC6A	27327	s26155	0.273598
TNRC6A	27327	s26156	0.23367
TNRC6A	27327	s26154	0.105232
TNRC6C	57690	s33602	0.271266
TNRC6C	57690	s33601	0.0721756
TNRC6C	57690	s33603	-0.0583263
TOE1	114034	s41524	0.295576
TOE1	114034	s41525	0.102692
TOE1	114034	s41523	-0.0122771
TRA2A	29896	s26664	0.972913
TRA2A	29896	s26666	0.380107
TRA2A	29896	s26665	0.0415083
TRMT2A	27037	s25732	0.519287
TRMT2A	27037	s25734	0.243731
TRMT2A	27037	s25733	0.0429699
TRMU	55687	s31251	0.310132
TRMU	55687	s31253	0.292759
TRMU	55687	s31252	0.18708
TRNAU1AP	54952	s224328	0.0972105
TRNAU1AP	54952	s29836	0.0698626
TRNAU1AP	54952	s29835	-0.0108006
TROVE2	6738	s13466	0.218942
TROVE2	6738	s13465	0.109549
TROVE2	6738	s13467	0.00197239
TTC14	151613	s45591	0.430262
TTC14	151613	s45592	0.34202
TTC14	151613	s45590	0.0254312
TUT1	64852	s35028	0.289831
TUT1	64852	s35030	0.213522
TUT1	64852	s35029	0.043756
U2AF1	7307	s14553	0.853053
U2AF1	7307	s14555	0.688279
U2AF1	7307	s14554	0.681695
U2AF2	11338	s22364	1.04346
U2AF2	11338	s22366	0.951134
U2AF2	11338	s22365	0.838644
U2SURP	23350	s23621	0.593106
U2SURP	23350	s23620	0.569848
U2SURP	23350	s23622	0.0974359
UHMK1	127933	s43240	0.153306
UHMK1	127933	s43239	0.148475
UHMK1	127933	s43238	0.132459
UNK	85451	s40018	0.540083
UNK	85451	s40020	0.464298
UNK	85451	s40019	0.0976271
UNKL	64718	s35262	0.681017
UNKL	64718	s34837	0.428769
UNKL	64718	s35261	0.19802
UPF1	5976	s11928	0.806485
UPF1	5976	s11926	0.645763
UPF1	5976	s11927	0.342063
UPF3B	65109	s535069	1.20835
UPF3B	65109	s35213	0.793037
UPF3B	65109	s35212	0.123729
YBX1	4904	s9733	1.00241
YBX1	4904	s9731	0.974768
YBX1	4904	s9732	0.371864
YBX2	51087	s27394	0.31236
YBX2	51087	s27392	0.216271
YBX2	51087	s27393	0.150742
YTHDC1	91746	s40758	0.843181
YTHDC1	91746	s40757	0.798305
YTHDC1	91746	s40756	0.565712
YTHDC2	64848	s35019	0.954122
YTHDC2	64848	s35020	0.358033
YTHDC2	64848	s35021	0.295593
YTHDF1	54915	s29745	0.380821
YTHDF1	54915	s29744	0.340147
YTHDF1	54915	s29743	0.192542
YTHDF2	51441	s28149	0.365763
YTHDF2	51441	s28147	0.35963
YTHDF2	51441	s28148	0.106588
YTHDF3	253943	s48466	0.875819
YTHDF3	253943	s48465	0.366017
YTHDF3	253943	s48464	0.327458
ZC3H10	84872	s39549	0.481635
ZC3H10	84872	s39548	0.283546
ZC3H10	84872	s39547	0.205763
ZC3H11A	9877	s19125	0.645085
ZC3H12A	80149	s36969	0.507458
ZC3H12A	80149	s36971	0.350367
ZC3H12A	80149	s36970	0.0476026
ZC3H12B	340554	s226314	0.557898
ZC3H12B	340554	s50748	0.50659
ZC3H12B	340554	s226316	0.101796
ZC3H12C	85463	s40048	1.13659
ZC3H12C	85463	s40050	0.567629
ZC3H12C	85463	s40049	0.0800946
ZC3H12D	340152	s50668	0.820305
ZC3H12D	340152	s196064	0.519094
ZC3H12D	340152	s50669	0.0661919
ZC3H13	23091	s23010	0.469348
ZC3H13	23091	s23012	0.42075
ZC3H13	23091	s23011	0.367535
ZC3H14	79882	s36557	0.823589
ZC3H14	79882	s36559	0.26493
ZC3H14	79882	s36558	0.260785
ZC3H15	55854	s31666	0.689912
ZC3H15	55854	s31665	0.625549
ZC3H15	55854	s31667	0.537142
ZC3H18	124245	s42717	0.716186
ZC3H18	124245	s42719	0.628591
ZC3H18	124245	s42718	0.345849
ZC3H3	23144	s223574	1.01165
ZC3H3	23144	s23133	0.408693
ZC3H3	23144	s23134	0.345049
ZC3H4	23211	s23292	0.673734
ZC3H4	23211	s23293	0.652935
ZC3H4	23211	s23294	0.64515
ZC3H6	376940	s51769	0.795654
ZC3H6	376940	s51771	0.283379
ZC3H6	376940	s51770	0.0402163
ZC3H7A	29066	s26411	0.658521
ZC3H7A	29066	s26412	0.388307
ZC3H7A	29066	s26413	0.382744
ZC3H7B	23264	s23430	0.991551
ZC3H7B	23264	s23428	0.869283
ZC3H7B	23264	s23429	0.41641
ZC3H8	84524	s39103	0.654313
ZC3H8	84524	s39105	0.323082
ZC3H8	84524	s39104	0.175154
ZC3HAV1	56829	s32273	0.603308
ZC3HAV1	56829	s32272	0.45687
ZC3HAV1	56829	s32274	0.332207
ZC3HAV1L	92092	s40847	0.576208
ZC3HAV1L	92092	s40848	0.507687
ZC3HAV1L	92092	s40846	0.104119
ZCCHC17	51538	s28292	0.723256
ZCCHC17	51538	s28291	0.185536
ZCCHC17	51538	s28293	0.115796
ZCRB1	85437	s39987	0.504054
ZCRB1	85437	s39986	0.401521
ZCRB1	85437	s39985	0.370057
ZFP36	7538	s14978	1.07186
ZFP36	7538	s14977	0.435615
ZFP36	7538	s14979	0.0591416
ZFP36L1	677	s2089	1.0723
ZFP36L1	677	s2091	0.37145
ZFP36L2	678	s2092	0.737574
ZFP36L2	678	s2093	0.703377
ZFP36L2	678	s2094	0.283189
ZFR	51663	s28495	0.427529
ZFR	51663	s28494	0.191122
ZFR2	23217	s23311	0.460897
ZFR2	23217	s23312	0.234279
ZFR2	23217	s23310	0.0729087
ZGPAT	84619	s195478	0.716371
ZGPAT	84619	s39186	0.65119
ZGPAT	84619	s39187	0.0423346
ZMAT5	55954	s224399	0.558981
ZMAT5	55954	s224398	0.270146
ZMAT5	55954	s31798	0.172402
ZNF239	8187	s15682	0.417114
ZNF239	8187	s15680	0.212084
ZNF239	8187	s15681	0.163365
ZNF638	27332	s26167	0.379367
ZNF638	27332	s26166	0.289538
ZNF638	27332	s26168	0.0145817
ZNF74	7625	s15114	0.928483
ZNF74	7625	s15116	0.646507
ZNF74	7625	s224787	0.517652
ZRANB2	9406	s18004	0.875462
ZRANB2	9406	s18005	0.684574
ZRANB2	9406	s18003	0.279458
ZRSR2	8233	s15737	0.598235
ZRSR2	8233	s15738	0.521167
ZRSR2	8233	s15736	0.296142
