# Supplementary material for: The Identification of RNA-Binding Proteins Functionally Associated with Tumor Progression in Gastrointestinal Cancer
Source: Cancers (Basel). 2021 Jun 24;13(13):3165. doi: 10.3390/cancers13133165 (PMC8269357; doi:10.3390/cancers13133165)
Supplement: Supplementary file 1 [file cancers-13-03165-s001.zip › Supplementary information/Supplemental table s8.xlsx]

## Sheet: Sheet1
Growth inhibition effect of KYSE70
Gene Symbol	Gene ID	siRNA ID	Growth inhibition effect
A1CF	29974	s26826	0.318926
A1CF	29974	s26824	0.0784406
A1CF	29974	s26825	-0.0767824
ACIN1	22985	s22776	0.0511883
ACIN1	22985	s22775	0.0408643
ACIN1	22985	s22777	0.0309372
ACO1	48	s671	0.309827
ACO1	48	s673	0.25777
ACO1	48	s672	0.0131517
AKAP1	8165	s15667	0.193784
AKAP1	8165	s15665	0.0595996
AKAP1	8165	s15666	-0.129638
ALKBH8	91801	s40785	0.275247
ALKBH8	91801	s40783	0.234304
ALKBH8	91801	s40784	0.229738
ANKHD1-EIF4EBP3	404734	s53877	0.164396
ANKHD1-EIF4EBP3	404734	s53878	0.0850773
ANKHD1-EIF4EBP3	404734	s53879	0.0670323
ANKRD17	26057	s25029	0.275705
ANKRD17	26057	s25030	0.2273
ANKRD17	26057	s25031	0.22217
APTX	54840	s29558	0.500705
APTX	54840	s534438	0.183803
APTX	54840	s29560	0.0652041
ASCC1	51008	s27225	0.177078
ASCC1	51008	s27223	0.139217
ASCC1	51008	s27224	0.0725168
BICC1	80114	s36915	0.319836
BICC1	80114	s36913	0.265082
BICC1	80114	s224846	0.0742132
BOLL	66037	s35358	0.241926
BOLL	66037	s35359	0.232034
BOLL	66037	s35357	0.152866
BRUNOL4	56853	s32300	0.0681071
BRUNOL4	56853	s32298	0.0077343
BRUNOL4	56853	s32299	-0.0390006
BRUNOL6	60677	s34164	0.447288
BRUNOL6	60677	s34162	0.236261
BRUNOL6	60677	s34163	-0.146497
C14orf156	81892	s37869	0.26752
C14orf156	81892	s37871	0.253171
C14orf156	81892	s37870	0.0950864
C14orf181	400223	s53256	0.341205
C1orf25	81627	s37742	0.173675
C1orf25	81627	s37741	0.137398
C1orf25	81627	s37740	0.0187882
C4orf23	152992	s45751	0.0423112
C4orf23	152992	s45753	-0.0192579
C4orf23	152992	s45752	-0.0670323
CARHSP1	23589	s24152	0.509649
CARHSP1	23589	s24153	0.487743
CARHSP1	23589	s24154	0.154332
CCAR1	55749	s31410	0.221655
CCAR1	55749	s31412	0.206679
CCAR1	55749	s31411	0.182387
CELF2	10659	s20958	0.51837
CELF2	10659	s20957	0.479926
CELF2	10659	s20959	-0.060459
CELF5	60680	s34170	0.24741
CELF5	60680	s34169	0.0500455
CELF5	60680	s34168	0.0220761
CHERP	10523	s20627	0.498233
CHERP	10523	s20628	0.124106
CHERP	10523	s20626	-0.0379061
CIRBP	1153	s3087	0.210289
CIRBP	1153	s3086	0.186925
CIRBP	1153	s3085	0.146507
CLASRP	11129	s21948	0.450756
CLASRP	11129	s21946	0.222916
CLASRP	11129	s21947	0.138824
CNOT4	4850	s9632	0.104699
CNOT4	4850	s9631	0.0171242
CNOT4	4850	s9630	0.00541516
CPEB1	64506	s34771	0.138896
CPEB1	64506	s34773	0.125451
CPEB1	64506	s34772	0.100613
CPEB2	132864	s43734	0.297635
CPEB2	132864	s43735	0.128703
CPEB2	132864	s43733	0.0212094
CPEB3	22849	s22498	0.340582
CPEB3	22849	s22496	0.291113
CPEB3	22849	s22497	0.0157942
CPEB4	80315	s37202	0.439224
CPEB4	80315	s37203	0.424639
CPEB4	80315	s37201	0.0763795
CPSF4	10898	s21413	0.522112
CPSF4	10898	s21412	0.283453
CPSF4	10898	s21411	0.265561
CPSF4L	642843	s55136	0.372744
CPSF4L	642843	s55135	0.3134
CPSF4L	642843	s229678	0.149132
CPSF6	11052	s21775	0.273716
CPSF6	11052	s223186	0.243231
CPSF6	11052	s21774	0.240552
CPSF7	79869	s36530	0.343863
CPSF7	79869	s224836	0.223158
CPSF7	79869	s36529	-0.0403473
CSDA	8531	s224989	0.203588
CSDA	8531	s16222	0.126354
CSDA	8531	s224990	-0.0786517
CSDC2	27254	s26058	0.515629
CSDC2	27254	s26059	0.280388
CSDC2	27254	s26057	0.173736
CSDE1	7812	s15374	0.555669
CSDE1	7812	s15373	0.25
CSDE1	7812	s15375	0.203588
CSTF2	1478	s3686	0.166621
CSTF2	1478	s3684	0.100181
CSTF2	1478	s3685	0.0566905
CSTF2T	23283	s23471	0.31665
CSTF2T	23283	s23472	0.310682
CSTF2T	23283	s23470	0.109206
CUGBP1	10658	s20955	0.274492
CUGBP1	10658	s20954	0.115959
CUGBP1	10658	s20956	0.113521
DAZAP1	26528	s25513	0.275958
DAZAP1	26528	s25514	0.210677
DAZAP1	26528	s223706	0.193292
DAZL	1618	s3941	0.387633
DAZL	1618	s3939	0.200794
DAZL	1618	s3940	0.0350172
DDX43	55510	s30921	0.206085
DDX43	55510	s30919	0.188879
DDX43	55510	s30920	0.0839871
DDX53	168400	s46700	0.260046
DDX53	168400	s46698	0.12842
DDX53	168400	s46699	0.00369174
DGKQ	1609	s3921	0.386912
DGKQ	1609	s3922	0.352604
DGKQ	1609	s3920	0.122289
DHX57	90957	s40539	0.127826
DHX57	90957	s40540	0.117387
DHX57	90957	s40541	0.0809414
DHX8	1659	s4017	0.472639
DHX8	1659	s4016	0.368713
DHX8	1659	s4018	0.208381
DKC1	1736	s4110	0.365944
DKC1	1736	s4111	0.286452
DKC1	1736	s4112	0.275816
DNAJC17	55192	s30397	0.322044
DNAJC17	55192	s30399	0.311029
DNAJC17	55192	s30398	-0.119594
DND1	373863	s51522	0.634598
DND1	373863	s51523	0.0235348
DND1	373863	s51521	-0.107348
DPPA5	340168	s50673	0.133364
DPPA5	340168	s50674	0.122683
DPPA5	340168	s50675	0.0947187
DUS3L	56931	s32423	0.141659
DUS3L	56931	s32425	0.132032
DUS3L	56931	s32424	0.107983
EIF2D	1939	s4494	0.274021
EIF2D	1939	s4495	0.137437
EIF2D	1939	s4496	0.0467735
EIF2S1	1965	s4555	0.489409
EIF2S1	1965	s4556	0.425473
EIF2S1	1965	s4557	0.425373
EIF3B	8662	s16494	0.659753
EIF3B	8662	s16493	0.657865
EIF3B	8662	s16492	0.639594
EIF3G	8666	s16504	0.789938
EIF3G	8666	s16505	0.708381
EIF3G	8666	s225017	0.675588
EIF4B	1975	s4574	0.353486
EIF4B	1975	s4575	0.266361
EIF4B	1975	s4573	-0.0627596
EIF4H	7458	s14846	0.449178
EIF4H	7458	s224778	0.239392
EIF4H	7458	s14845	0.111561
ELAVL1	1994	s4608	0.193882
ELAVL1	1994	s4610	0.0968968
ELAVL1	1994	s4609	0.0328667
ELAVL2	1993	s4607	0.0772976
ELAVL2	1993	s4606	0.0445344
ELAVL2	1993	s4605	0.0411653
ELAVL3	1995	s223473	0.234368
ELAVL3	1995	s4613	0.0206939
ELAVL3	1995	s4611	0.00253325
ELAVL4	1996	s4614	0.318489
ELAVL4	1996	s4616	0.269158
ELAVL4	1996	s223474	0.185636
ENOX1	55068	s30098	0.337188
ENOX1	55068	s30096	0.318556
ENOX1	55068	s30097	0.132704
ENOX2	10495	s20571	0.576947
ENOX2	10495	s20573	0.129032
ENOX2	10495	s20572	0.0301395
ESRP2	80004	s36796	0.339631
ESRP2	80004	s228220	0.0905636
ESRP2	80004	s36798	0.0316494
EWSR1	2130	s4888	0.284845
EWSR1	2130	s4887	0.188094
EWSR1	2130	s4886	0.134503
FMR1	2332	s5315	0.556005
FMR1	2332	s5316	0.0664978
FMR1	2332	s5317	0.0310408
FUBP1	8880	s16968	0.471818
FUBP1	8880	s16966	0.230067
FUBP1	8880	s16967	0.0539811
FUBP3	8939	s17096	0.115033
FUBP3	8939	s17094	0.106396
FUBP3	8939	s17095	-0.0931174
FUS	2521	s5401	0.192331
FUS	2521	s533596	0.0899685
FUS	2521	s533595	0.0468651
FXR1	8087	s15611	0.221659
FXR1	8087	s15612	0.112011
FXR1	8087	s15610	0.0608643
FXR2	9513	s18243	0.428752
FXR2	9513	s18242	0.284236
FXR2	9513	s18244	0.0814215
G3BP1	10146	s19755	0.556048
G3BP1	10146	s19754	0.280702
G3BP1	10146	s19756	0.140596
G3BP2	9908	s19208	0.133901
G3BP2	9908	s19206	0.129829
G3BP2	9908	s19207	0.0503824
GAPDH	2597	s5572	0.309056
GAPDH	2597	s5574	0.183201
GAPDH	2597	s5573	-0.0337382
GRSF1	2926	s6234	0.532436
GRSF1	2926	s6235	0.375996
GRSF1	2926	s6233	0.232732
GTF3A	2971	s230100	0.375233
GTF3A	2971	s230099	0.300857
GTF3A	2971	s230101	0.236756
HDLBP	3069	s6502	0.568762
HDLBP	3069	s6504	0.376744
HDLBP	3069	s6503	0.0525082
HELZ	9931	s19271	0.29743
HELZ	9931	s19269	-0.0604782
HELZ	9931	s19270	-0.0883634
HNRNPA0	10949	s21543	0.0898409
HNRNPA0	10949	s21544	0.0230243
HNRNPA0	10949	s21545	0.00937647
HNRNPA1	3178	s223860	0.332296
HNRNPA1L2	144983	s195756	0.271971
HNRNPA1L2	144983	s195755	0.216553
HNRNPA1L2	144983	s223347	0.18331
HNRNPA2B1	3181	s6715	0.452142
HNRNPA2B1	3181	s6714	0.297703
HNRNPA2B1	3181	s6713	0.141879
HNRNPA3	220988	s47926	0.344431
HNRNPA3	220988	s47927	0.281892
HNRNPA3	220988	s47928	-0.0468823
HNRNPAB	3182	s6717	0.507466
HNRNPAB	3182	s6718	0.351617
HNRNPAB	3182	s6716	0.0541381
HNRNPC	3183	s6720	0.36989
HNRNPC	3183	s6719	0.313174
HNRNPC	3183	s6721	0.27878
HNRNPCL1	343069	s50974	0.395769
HNRNPCL1	343069	s50976	0.326316
HNRNPCL1	343069	s50975	0.0797
HNRNPD	3184	s6724	0.315987
HNRNPD	3184	s6723	0.227754
HNRNPD	3184	s6722	0.0501836
HNRNPF	3185	s6727	0.265713
HNRNPF	3185	s230280	0.120019
HNRNPF	3185	s6725	0.116769
HNRNPH1	3187	s6729	0.609726
HNRNPH1	3187	s6730	0.37129
HNRNPH1	3187	s6728	0.173122
HNRNPH2	3188	s6732	0.323253
HNRNPH2	3188	s6731	0.151825
HNRNPH2	3188	s6733	0.1027
HNRNPH3	3189	s6734	0.321009
HNRNPH3	3189	s6736	0.131387
HNRNPH3	3189	s6735	0.0817327
HNRNPK	3190	s6737	0.396127
HNRNPK	3190	s6739	0.262771
HNRNPK	3190	s6738	0.212652
HNRNPL	3191	s6742	0.801946
HNRNPL	3191	s6740	0.103286
HNRNPL	3191	s6741	0.0351451
HNRNPM	4670	s9260	0.120147
HNRNPM	4670	s9259	0.0875912
HNRNPM	4670	s9261	-0.0510563
HNRNPR	10236	s19980	0.312219
HNRNPR	10236	s19979	0.255474
HNRNPR	10236	s19981	0.200117
HNRPDL	9987	s19403	0.322844
HNRPDL	9987	s19404	0.0569249
HNRPDL	9987	s19405	-0.100243
HNRPLL	92906	s41041	0.272579
HNRPLL	92906	s41042	0.228286
HNRPLL	92906	s41040	0.0554745
HTATSF1	27336	s26179	0.108296
HTATSF1	27336	s26180	-0.0111502
HTATSF1	27336	s26178	-0.0355231
IGF2BP1	10642	s20918	0.663261
IGF2BP1	10642	s20917	0.255474
IGF2BP1	10642	s20916	0.189554
IGF2BP2	10644	s20922	0.241929
IGF2BP2	10644	s20924	0.235036
IGF2BP2	10644	s20923	0.0399061
IGF2BP3	10643	s20919	0.582754
IGF2BP3	10643	s20921	0.169601
IGF2BP3	10643	s20920	0.0350365
IGFLR1	79713	s228195	0.111216
IGFLR1	79713	s36161	0.105533
IGFLR1	79713	s36160	0.0593066
IREB2	3658	s7498	0.203052
IREB2	3658	s7499	0.14998
IREB2	3658	s7500	0.0652068
KHDRBS1	10657	s20953	0.198054
KHDRBS1	10657	s20952	0.191255
KHDRBS1	10657	s223144	0.13439
KHDRBS2	202559	s47453	0.225791
KHDRBS2	202559	s47452	0.215366
KHDRBS2	202559	s47454	0.206573
KHDRBS3	10656	s20949	0.40669
KHDRBS3	10656	s20948	0.353494
KHDRBS3	10656	s20950	0.288078
KHSRP	8570	s16322	0.340376
KHSRP	8570	s16324	0.168778
KHSRP	8570	s16323	0.00243309
KIAA0020	9933	s19273	0.378831
KIAA0020	9933	s19272	0.252347
KIAA0020	9933	s19274	0.0476886
KIAA0430	9665	s18595	0.400237
KIAA0430	9665	s18593	0.0324816
KIAA0430	9665	s18594	0.00210793
KIN	22944	s22725	0.0510118
KIN	22944	s22726	0.0138588
KIN	22944	s22724	-0.0125741
KRR1	11103	s21892	0.58102
KRR1	11103	s21893	0.247293
KRR1	11103	s21894	0.145868
L3MBTL3	84456	s39039	0.281613
L3MBTL3	84456	s39037	0.250758
L3MBTL3	84456	s39038	0.242833
LARP1	23367	s23665	0.579122
LARP1	23367	s23667	0.551321
LARP1	23367	s23666	0.266442
LARP1B	55132	s30247	0.309609
LARP1B	55132	s30246	0.303541
LARP1B	55132	s30245	0.0584669
LARP4	113251	s41457	0.19573
LARP4	113251	s41456	0.189693
LARP4	113251	s41455	0.0682968
LARP4B	23185	s23228	0.423013
LARP4B	23185	s23227	0.421164
LARP4B	23185	s23226	0.346037
LARP6	55323	s200534	0.328415
LARP6	55323	s200533	0.301542
LARP6	55323	s200532	0.138155
LARP7	51574	s28354	0.366779
LARP7	51574	s28355	0.089917
LARP7	51574	s28353	0.0281507
LEMD3	23592	s24158	0.488196
LEMD3	23592	s527437	0.48809
LEMD3	23592	s527439	0.183393
LENG9	94059	s41247	0.432222
LENG9	94059	s195577	0.28446
LENG9	94059	s41246	0.137437
LIN28A	79727	s36195	0.291103
LIN28A	79727	s36197	0.137722
LIN28A	79727	s36196	0.113406
LIN28B	389421	s52479	0.36172
LIN28B	389421	s52477	0.315777
LIN28B	389421	s52478	0.226505
LOC390335	390335	s52785	0.518953
LOC642536	642536	s55044	-0.00397289
LOC645420	645420	s56033	0.392857
LOC645420	645420	s56033	0.368132
LOC645420	645420	s56035	0.120619
LOC645420	645420	s56035	0.0984536
LOC647805	647805	s56782	0.0158946
LOC647855	647855	s197572	0.0142251
LOC728303	728303	s58493	0.110997
LOC732208	732208	s200312	0.0693431
LOC732208	732208	s61581	0.0665984
LSM1	27257	s26064	0.349941
LSM1	27257	s26063	0.346037
LSM1	27257	s26065	0.219224
LSM10	84967	s228404	0.395018
LSM10	84967	s39775	0.124789
LSM10	84967	s39774	0.0857514
LSM11	134353	s43855	0.162989
LSM11	134353	s43854	0.131659
LSM11	134353	s43856	0.0897976
LSM2	57819	s33744	0.27039
LSM2	57819	s33745	0.252777
LSM2	57819	s33743	0.170775
LSM3	27258	s26066	0.384855
LSM3	27258	s26068	0.0543754
LSM4	25804	s24521	0.272267
LSM4	25804	s24520	0.208528
LSM4	25804	s24522	0.0731479
LSM5	23658	s24294	0.380229
LSM5	23658	s223622	0.279673
LSM5	23658	s24293	0.220964
LSM6	11157	s22010	0.392381
LSM6	11157	s22009	0.176105
LSM6	11157	s22008	0.114013
LSM7	51690	s28527	0.292925
LSM7	51690	s28526	0.134845
LSM7	51690	s195230	0.0943815
LSM8	51691	s28528	0.655914
LSM8	51691	s28529	0.324887
LSM8	51691	s224230	-0.0505306
LSMD1	84316	s195464	0.455077
LSMD1	84316	s38903	0.367533
LSMD1	84316	s38904	0.0932461
MATR3	9782	s18899	0.129994
MATR3	9782	s18897	-0.0139907
MBNL1	4154	s8553	0.271097
MBNL1	4154	s8555	0.133911
MBNL1	4154	s8554	0.131105
MBNL2	10150	s19766	0.366985
MBNL2	10150	s19767	0.196536
MBNL2	10150	s19768	0.158682
MBNL3	55796	s31534	0.255607
MBNL3	55796	s31535	0.24693
MBNL3	55796	s31533	-0.168497
MCM3AP	8888	s16987	0.264081
MCM3AP	8888	s16988	0.135687
MCM3AP	8888	s16989	-0.0586586
MCTS1	28985	s26358	0.117477
MCTS1	28985	s26357	0.0426817
MCTS1	28985	s26359	-0.139986
MEX3A	92312	s40918	0.253831
MEX3A	92312	s40919	0.0913765
MEX3A	92312	s225103	0.00526213
MEX3B	84206	s38652	0.21029
MEX3B	84206	s38653	0.140921
MEX3B	84206	s38651	0.0637353
MEX3C	51320	s27948	0.0719158
MEX3C	51320	s27949	0.0137883
MEX3C	51320	s27947	-0.00288696
MEX3D	399664	s53135	0.124094
MEX3D	399664	s53136	0.122978
MEX3D	399664	s53137	0.014879
MKI67IP	84365	s38966	0.299162
MKI67IP	84365	s38967	0.283477
MKI67IP	84365	s38965	0.224961
MKRN1	23608	s24194	0.333801
MKRN1	23608	s24195	0.31982
MKRN1	23608	s24196	0.260232
MKRN2	23609	s24197	0.287519
MKRN2	23609	s24199	0.192146
MKRN2	23609	s24198	0.0934685
MKRN3	7681	s15158	0.402027
MKRN3	7681	s15156	0.258211
MKRN3	7681	s15157	0.188873
MOV10L1	54456	s28996	0.535119
MOV10L1	54456	s28994	0.375877
MOV10L1	54456	s28995	0.326014
MSI1	4440	s8979	0.363721
MSI1	4440	s8978	0.304617
MSI1	4440	s8980	0.0267812
MSI2	124540	s42755	0.469032
MSI2	124540	s42756	0.332398
MSI2	124540	s42757	0.276402
MTHFSD	64779	s34923	0.331081
MTHFSD	64779	s34925	0.304815
MTHFSD	64779	s34924	0.139464
MYEF2	50804	s27093	0.554932
MYEF2	50804	s27095	0.150338
MYEF2	50804	s27094	0.136433
NCL	4691	s9314	0.489136
NCL	4691	s9312	0.338943
NCL	4691	s9313	0.234797
NIP7	51388	s28073	0.673067
NIP7	51388	s28072	0.517064
NIP7	51388	s28074	0.27759
NOL8	55035	s30039	0.354725
NOL8	55035	s30037	0.255259
NOL8	55035	s30038	0.173986
NONO	4841	s9613	0.558363
NONO	4841	s9612	0.504505
NONO	4841	s9614	0.461431
NOP9	161424	s46268	0.263504
NOP9	161424	s46267	0.0822669
NOP9	161424	s46266	0.0527753
NOVA1	4857	s9649	0.57784
NOVA1	4857	s9650	0.178491
NOVA1	4857	s224127	0.128348
NOVA2	4858	s9653	0.0906966
NOVA2	4858	s9652	0.035473
NOVA2	4858	s9654	0.0166751
NSUN6	221078	s47957	0.268018
NSUN6	221078	s47956	0.13239
NSUN6	221078	s47958	0.058906
NUFIP1	26747	s25621	0.565878
NUFIP1	26747	s25622	0.241234
NUFIP1	26747	s25623	0.126832
NUPL2	11097	s21879	0.403234
NUPL2	11097	s21877	0.101449
NUPL2	11097	s21878	0.0748874
PABPC1	26986	s25664	0.474521
PABPC1	26986	s25665	0.343608
PABPC1	26986	s25666	0.0478604
PABPC1L	80336	s37251	0.0490416
PABPC1L	80336	s37249	0.0231466
PABPC1L	80336	s37250	-0.00810446
PABPC1L2A	340529	s229301	0.217712
PABPC1L2A	340529	s229300	0.134678
PABPC1L2A	340529	s229302	0.118865
PABPC1L2B	645974	s56256	0.178128
PABPC1L2B	645974	s56254	0.0828456
PABPC1L2B	645974	s56255	0.0679612
PABPC3	5042	s9985	0.448842
PABPC3	5042	s9984	0.208014
PABPC3	5042	s9986	0.0607179
PABPC4	8761	s16694	0.321384
PABPC4	8761	s16693	0.096353
PABPC4L	132430	s43704	0.215699
PABPC4L	132430	s43703	0.0670869
PABPC4L	132430	s43705	-0.0271347
PABPC5	140886	s44449	0.141648
PABPC5	140886	s44448	0.0848708
PABPC5	140886	s44450	0.0594327
PABPN1	8106	s15626	0.317679
PABPN1		s502610	0.310431
PABPN1		s502611	0.167492
PABPN1L	390748	s196339	0.218322
PABPN1L	390748	s52857	0.156659
PABPN1L	390748	s196340	0.153084
PAN3	255967	s48722	0.36263
PAN3	255967	s48721	0.303917
PAN3	255967	s48723	0.0794125
PARN	5073	s10046	0.324178
PARN	5073	s10048	0.147125
PARN	5073	s533096	0.00972828
PARP10	84875	s39557	0.31541
PARP10	84875	s195494	0.09095
PARP10	84875	s39556	0.0607179
PARP12	64761	s34882	0.217326
PARP12	64761	s34881	0.14633
PARP12	64761	s34883	0.0325394
PARP14	54625	s29271	0.148618
PARP14	54625	s29272	0.113012
PARP14	54625	s29270	0.110366
PCBP1	5093	s224175	0.360892
PCBP1	5093	s10094	0.171963
PCBP1	5093	s10095	0.107988
PCBP2	5094	s10098	0.641026
PCBP2	5094	s10099	0.284121
PCBP2	5094	s10097	0.144548
PCBP3	54039	s28840	0.181308
PCBP3	54039	s28839	0.16075
PCBP3	54039	s224291	0.124672
PCBP4	57060	s32629	0.230769
PCBP4	57060	s32628	0.0905512
PCBP4	57060	s32630	-0.0361371
PDCD11	22984	s22774	0.681759
PDCD11	22984	s22773	0.360125
PDCD11	22984	s223550	0.291913
PNO1	56902	s32353	0.535503
PNO1	56902	s32352	0.370093
PNO1	56902	s32351	0.319554
PNPT1	87178	s40092	0.217192
PNPT1	87178	s40091	0.210059
PNPT1	87178	s40090	0.146417
POLDIP3	84271	s38777	0.337278
POLDIP3	84271	s38778	0.203115
POLDIP3	84271	s38779	0.156824
POLR2G	5436	s10812	0.696573
POLR2G	5436	s10811	0.572835
POLR2G	5436	s10810	0.349606
PPARGC1A	10891	s21393	0.27712
PPARGC1A	10891	s21395	0.131464
PPARGC1A	10891	s21394	0.103675
PPARGC1B	133522	s43785	0.501558
PPARGC1B	133522	s43784	0.2021
PPARGC1B	133522	s43786	0.178008
PPIE	10450	s20447	0.394393
PPIE	10450	s20445	0.228304
PPIE	10450	s20446	0.0492126
PPIL4	85313	s39899	0.24211
PPIL4	85313	s39900	0.0517134
PPIL4	85313	s39901	-0.0111549
PPP1R10	5514	s328	0.490343
PPP1R10	5514	s329	0.314103
PPP1R10	5514	s330	0.259843
PPRC1	23082	s22992	0.475838
PPRC1	23082	s223567	0.474409
PPRC1	23082	s22993	0.340187
PRPF3	9129	s17436	0.458661
PRPF3	9129	s17435	0.431776
PRPF3	9129	s530930	0.21499
PRR3	80742	s37341	0.17134
PRR3	80742	s37342	0.170118
PRR3	80742	s37343	0.112861
PSPC1	55269	s30595	0.286489
PSPC1	55269	s30596	0.189408
PSPC1	55269	s30594	0.122703
PTBP1	5725	s11434	0.260499
PTBP1	5725	s11436	0.16947
PTBP1	5725	s11435	0.0710059
PTBP2	58155	s33790	0.100052
PTBP2	58155	s33791	0.0503737
PTBP2	58155	s33789	-0.202732
PUF60	22827	s223538	0.725057
PUF60	22827	s22446	0.503908
PUF60	22827	s22447	0.319466
PUM1	9698	s18682	0.142262
PUM1	9698	s18680	0.0295743
PUM1	9698	s18681	-0.38901
PUM2	23369	s23672	0.294008
PUM2	23369	s23673	0.136822
PUM2	23369	s23671	-0.015112
QKI	9444	s18085	0.310578
QKI	9444	s18083	0.210183
QKI	9444	s18084	0.0295743
RALY	22913	s22657	0.177274
RALY	22913	s22655	0.0360741
RALY	22913	s22656	-0.00833768
RALYL	138046	s44080	0.18947
RALYL	138046	s44081	0.1009
RALYL	138046	s44079	0.084419
RAVER1	125950	s42906	0.435814
RAVER1	125950	s42905	0.259857
RAVER1	125950	s42907	0.256384
RAVER2	55225	s30489	0.228811
RAVER2	55225	s30488	0.21678
RAVER2	55225	s30490	0.000324992
RBFOX1	54715	s29338	0.526388
RBFOX1	54715	s29339	0.306247
RBFOX1	54715	s29340	0.230347
RBFOX2	23543	s24048	0.347292
RBFOX2	23543	s24049	0.0706186
RBFOX2	23543	s24047	0.0542582
RBFOX3	146713	s44893	0.153071
RBFOX3	146713	s44891	0.0964044
RBFOX3	146713	s225704	-0.192797
RBM10	8241	s15745	0.539162
RBM10	8241	s15747	0.146952
RBM10	8241	s533777	-0.0605402
RBM11	54033	s28838	0.563211
RBM11	54033	s28836	0.239708
RBM11	54033	s28837	-0.0437752
RBM12	10137	s19732	0.21209
RBM12	10137	s19730	0.17479
RBM12	10137	s19731	0.145271
RBM12B	389677	s52540	0.280969
RBM12B	389677	s52538	0.141371
RBM12B	389677	s52539	0.0265763
RBM14	10432	s20406	0.358584
RBM14	10432	s20407	0.304517
RBM14	10432	s20408	0.126628
RBM15	64783	s34935	0.556659
RBM15	64783	s34935	0.430423
RBM15	64783	s224625	0.248815
RBM15	64783	s224625	0.18362
RBM15	64783	s34936	0.131698
RBM15	64783	s34936	0.044815
RBM15B	29890	s26653	0.633654
RBM15B	29890	s26654	0.470558
RBM15B	29890	s26652	0.303867
RBM17	84991	s39812	0.296697
RBM17	84991	s39813	0.235447
RBM17	84991	s39814	0.015856
RBM18	92400	s40951	0.449759
RBM18	92400	s40952	0.177352
RBM18	92400	s40950	0.0292932
RBM19	9904	s19194	0.42677
RBM19	9904	s19196	0.348562
RBM19	9904	s19195	0.288926
RBM20	282996	s49081	0.512628
RBM20	282996	s534018	0.257726
RBM20	282996	s49083	0.196144
RBM22	55696	s31272	0.533459
RBM22	55696	s31274	0.296255
RBM22	55696	s31273	0.283375
RBM23	55147	s224348	0.333333
RBM23	55147	s30282	0.193178
RBM23	55147	s30280	0.148078
RBM24	221662	s48089	0.448238
RBM24	221662	s48090	0.313311
RBM24	221662	s48088	0.00833109
RBM25	58517	s33914	0.49277
RBM25	58517	s33913	0.456009
RBM25	58517	s33912	0.100779
RBM26	64062	s224595	0.119021
RBM26	64062	s34367	0.0249933
RBM26	64062	s34369	-0.0635581
RBM27	54439	s229796	0.157753
RBM27	54439	s229794	0.0537634
RBM27	54439	s229795	0.0413544
RBM28	55131	s30243	0.249127
RBM28	55131	s30244	0.14201
RBM28	55131	s30242	0.0618929
RBM3	5935	s11859	0.337774
RBM3	5935	s11858	0.228702
RBM3	5935	s11860	0.172414
RBM33	155435	s45943	0.435636
RBM33	155435	s45942	0.215425
RBM33	155435	s45941	0.100749
RBM34	23029	s22864	0.0212309
RBM34	23029	s22865	-0.0169303
RBM34	23029	s22863	-0.0411568
RBM35A	54845	s29572	0.389531
RBM35A	54845	s29571	0.308423
RBM35A	54845	s29570	0.214125
RBM38	55544	s30963	0.236764
RBM38	55544	s30962	0.201221
RBM38	55544	s30964	0.125695
RBM39	9584	s18416	0.3104
RBM39	9584	s18418	0.246739
RBM39	9584	s18417	0.11828
RBM4	5936	s11861	0.369524
RBM4	5936	s11863	0.020393
RBM4	5936	s11862	-0.0163752
RBM41	55285	s30640	0.219539
RBM41	55285	s30641	0.0329996
RBM41	55285	s30639	-0.0395055
RBM42	79171	s35671	0.223214
RBM42	79171	s35672	0.078866
RBM42	79171	s35670	0.0496929
RBM43	375287	s51672	0.352317
RBM43	375287	s226387	0.189175
RBM43	375287	s51671	0.0473901
RBM44	375316	s51685	0.485762
RBM44	375316	s51684	0.428571
RBM44	375316	s51683	0.0742268
RBM45	129831	s43441	0.349525
RBM45	129831	s43440	0.234203
RBM45	129831	s43442	0.132474
RBM46	166863	s46642	0.163462
RBM46	166863	s46643	0.124511
RBM46	166863	s46641	-0.014433
RBM47	54502	s29088	0.331731
RBM47	54502	s230615	0.125628
RBM47	54502	s29090	0.101546
RBM4B	83759	s38193	0.471649
RBM4B	83759	s38192	0.222222
RBM4B	83759	s38191	0.118819
RBM5	10181	s19841	0.264098
RBM5	10181	s19842	0.198969
RBM5	10181	s19843	0.0535714
RBM6	10180	s19840	0.448969
RBM6	10180	s19839	0.12294
RBM6	10180	s19838	0.00390843
RBM7	10179	s19837	0.386376
RBM7	10179	s19835	0.36134
RBM7	10179	s19836	0.274725
RBM8A	9939	s19292	0.648969
RBM8A	9939	s532199	0.491758
RBM8A	9939	s532200	0.366834
RBMS1	5937	s11866	0.328308
RBMS1	5937	s11864	0.102062
RBMS1	5937	s11865	-0.0913462
RBMS2	5939	s11867	0.197115
RBMS2	5939	s11869	0.194863
RBMS2	5939	s11868	0.0278351
RBMS3	27303	s26125	0.144612
RBMS3	27303	s26124	0.112637
RBMS3	27303	s26126	-0.0056701
RBMX	27316	s26144	0.15187
RBMX	27316	s26142	0.027359
RBMX2	51634	s28439	0.118132
RBMX2	51634	s28438	0.0921273
RBMX2	51634	s28437	0.042268
RBMXL2	27288	s26085	0.339175
RBMXL2	27288	s26086	0.289148
RBMXL2	27288	s26084	0.0882189
RBMY1A1	5940	s229750	0.337217
RBMY1A1	5940	s229751	0.270011
RBMY1A1	5940	s229749	0.24743
RBMY1B	378948	s196161	0.143249
RBMY1D	378949	s196166	0.464487
RBMY1D	378949	s196165	0.179296
RBMY1D	378949	s196164	0.151071
RBMY1E	378950	s196168	0.513365
RBMY1E	378950	s196167	0.128523
RBMY1E	378950	s196169	-0.00266809
RBMY1F	159163	s46153	0.420491
RBMY1F	159163	s46154	0.13416
RBMY1F	159163	s195801	0.00685401
RBMY1J	378951	s196170	0.427428
RBMY1J	378951	s196172	0.374914
RBMY1J	378951	s196171	0.0731057
RBPMS	11030	s21728	0.343856
RBPMS	11030	s21729	0.178228
RBPMS	11030	s21730	-0.027416
RBPMS2	348093	s51322	0.267306
RBPMS2	348093	s51323	0.203308
RBPMS2	348093	s51324	0.162345
RC3H1	149041	s45244	0.448252
RC3H1	149041	s45246	0.296505
RC3H1	149041	s45245	0.155283
RC3H2	54542	s29171	0.365319
RC3H2	54542	s29169	0.256483
RC3H2	54542	s29170	0.139274
RCAN2	10231	s19965	0.156957
RCAN2	10231	s19966	0.118997
RCAN2	10231	s19964	0.0913191
RDM1	201299	s47360	0.25634
RDM1	201299	s47359	0.200676
RDM1	201299	s47361	-0.00960512
RNF113A	7737	s15247	0.254536
RNF113A	7737	s15245	0.196731
RNF113A	7737	s15246	0.146676
RNF113B	140432	s44265	0.344983
RNF113B	140432	s44264	-0.0157642
RNF113B	140432	s44266	-0.018143
RNPC3	55599	s31043	0.339849
RNPC3	55599	s31042	0.0515588
RNPC3	55599	s31041	-0.0599745
RNPS1	10921	s21475	0.508993
ROD1	9991	s19412	0.416704
ROD1	9991	s19414	0.31561
ROD1	9991	s19413	0.0581535
RPS3	6188	s12256	0.85251
RPS3	6188	s12257	0.84952
RPS3	6188	s12255	0.719268
RRP7A	27341	s26190	0.369904
RRP7A	27341	s26192	0.201616
RRP7A	27341	s226119	0.182141
SAFB	6294	s12454	0.439805
SAFB	6294	s12453	0.20024
SAFB	6294	s224568	0.154828
SAFB2	9667	s18601	0.482008
SAFB2	9667	s18599	0.287537
SAFB2	9667	s18600	0.101319
SAMD14	201191	s47335	0.527765
SAMD14	201191	s47333	0.232614
SAMD14	201191	s47334	0.0961293
SAMD4A	23034	s22880	0.470902
SAMD4A	23034	s22878	0.398082
SAMD4A	23034	s22879	0.131008
SAMD4B	55095	s30161	0.415815
SAMD4B	55095	s30159	0.323267
SAMD4B	55095	s30160	0.18765
SART3	9733	s18770	0.403376
SART3	9733	s18771	0.226619
SART3	9733	s18772	0.0633773
SCAF8	22828	s22449	0.190314
SCAF8	22828	s22448	0.138772
SCAF8	22828	s22450	0.109432
SETD1A	9739	s18790	0.282858
SETD1A	9739	s18789	0.15048
SETD1A	9739	s18788	0.145713
SETD1B	23067	s22960	0.0981786
SETD1B	23067	s22961	0.0551559
SETD1B	23067	s22959	0.0493407
SF1	7536	s200464	0.626499
SF1	7536	s14976	0.286687
SF1	7536	s224783	0.198578
SF3A1	10291	s20116	0.607286
SF3A1	10291	s20118	0.541367
SF3A1	10291	s20117	0.510846
SF3B14	51639	s224225	0.66948
SF3B14	51639	s28446	0.371757
SF3B14	51639	s28448	0.0251799
SF3B4	10262	s20048	0.591727
SF3B4	10262	s532854	0.589111
SF3B4	10262	s20050	0.561528
SFMBT2	57713	s33655	0.417592
SFMBT2	57713	s33657	0.0748618
SFMBT2	57713	s33656	0.0473621
SFPQ	6421	s12712	0.303804
SFPQ	6421	s12710	0.238235
SFPQ	6421	s224606	0.191471
SFRS10	6434	s12751	0.311953
SFRS10	6434	s12750	0.0721452
SFRS10	6434	s12749	-0.046875
SFRS11	9295	s17771	0.246483
SFRS11	9295	s17769	0.177256
SFRS11	9295	s17770	0.102353
SFRS13A	10772	s21157	0.522722
SFRS13A	10772	s21156	0.418447
SFRS14	10147	s19758	0.503529
SFRS14	10147	s19757	0.423137
SFRS14	10147	s19759	0.045014
SFRS15	57466	s33083	0.216024
SFRS15	57466	s33082	0.188119
SFRS15	57466	s33084	0.172941
SFRS2	6427	s12730	0.43614
SFRS2	6427	s12729	0.0948411
SFRS2	6427	s12728	0.0505882
SFRS3	6428	s12732	0.489838
SFRS3	6428	s12733	0.297868
SFRS3	6428	s12731	0.142941
SFRS4	6429	s12734	0.237624
SFRS4	6429	s12736	0.152941
SFRS4	6429	s12735	0.110058
SFRS6	6431	s12741	0.493431
SFRS6	6431	s12740	0.34445
SFRS6	6431	s12742	0.252353
SFRS7	6432	s12745	0.307647
SFRS7	6432	s12744	0.295987
SFRS7	6432	s12743	0.253069
SFSWAP	6433	s12748	0.467952
SFSWAP	6433	s12746	0.102735
SFSWAP	6433	s12747	0.0917647
SLBP	7884	s228164	0.209883
SLBP	7884	s15448	0.169392
SLBP	7884	s15449	0.0694823
SLTM	79811	s36385	0.153981
SLTM	79811	s36386	0.123727
SLTM	79811	s36384	0.000908265
SNRNP35	11066	s21806	0.186671
SNRNP35	11066	s21807	0.0636386
SNRNP35	11066	s21808	0.05495
SNRNP70	6625	s13212	0.334773
SNRNP70	6625	s13210	0.192413
SNRNP70	6625	s13211	0.173933
SNRPA	6626	s13214	0.126813
SNRPA	6626	s13215	0.107629
SNRPA	6626	s13213	-0.0127277
SNRPB	6628	s224659	0.683554
SNRPB	6628	s13221	0.577291
SNRPB	6628	s13219	0.507266
SNRPB2	6629	s13222	0.631595
SNRPB2	6629	s13223	0.398053
SNRPB2	6629	s13224	0.187557
SNRPC	6631	s227454	0.427954
SNRPC	6631	s13225	0.350136
SNRPC	6631	s13227	0.341652
SNRPD1	6632	s224661	0.644868
SNRPD1	6632	s13230	0.61987
SNRPD1	6632	s13229	0.520839
SNRPD2	6633	s13233	0.68158
SNRPD2	6633	s13232	0.574245
SNRPD2	6633	s13231	0.470936
SNRPD3	6634	s13235	0.749938
SNRPD3	6634	s13234	0.482259
SNRPD3	6634	s13236	0.249773
SNRPE	6635	s13238	0.744447
SNRPE	6635	s13239	0.642703
SNRPEL1	414153	s53906	0.568574
SNRPF	6636	s13242	0.652608
SNRPF	6636	s13240	0.608763
SNRPF	6636	s13241	0.333787
SNRPG	6637	s13243	0.56027
SNRPG	6637	s13244	0.500771
SNRPG	6637	s13245	0.360581
SNRPN	6638	s56795	0.339093
SRBD1	55133	s30249	0.440963
SRBD1	55133	s30248	0.174445
SRBD1	55133	s30250	0.15705
SREK1	140890	s225669	0.2074
SREK1	140890	s225670	0.0773207
SREK1	140890	s44452	0.0364706
SRRM1	10250	s20020	0.545397
SRRM1	10250	s20018	0.538196
SRRM1	10250	s20019	0.208182
SRRM2	23524	s24004	0.412698
SRRM2	23524	s24005	0.257727
SRRM2	23524	s24003	0.245261
SRRT	51593	s28375	0.508903
SRRT	51593	s28374	0.485714
SRRT	51593	s28376	0.142273
SRSF1	6426	s12727	0.833246
SRSF1	6426	s12725	0.23627
SRSF1	6426	s12726	0.202353
SRSF12	135295	s43932	0.208963
SRSF12	135295	s43934	0.170364
SRSF12	135295	s43933	0.0652941
SRSF5	6430	s12737	0.355882
SRSF5	6430	s12739	0.281918
SRSF5	6430	s12738	-0.0867973
SRSF8	10929	s21496	0.432517
SRSF8	10929	s21495	0.151765
SRSF8	10929	s21497	0.0514753
SRSF9	8683	s16547	0.413741
SRSF9	8683	s16548	0.335294
SRSF9	8683	s16546	0.334549
SSB	6741	s13470	0.261587
SSB	6741	s13468	0.135554
SSB	6741	s13469	0.129545
SUGP1	57794	s33720	0.148681
SUGP1	57794	s33721	0.147046
SUGP1	57794	s33722	0.064228
SUPT6H	6830	s13635	0.726594
SUPT6H	6830	s13636	0.71746
SUPT6H	6830	s13634	0.545455
SYNCRIP	10492	s20562	0.475014
SYNCRIP	10492	s20563	0.459048
SYNCRIP	10492	s20564	-0.114545
SYNJ1	8867	s16935	0.178633
SYNJ1	8867	s16933	0.0266667
SYNJ1	8867	s16934	-0.0154545
SYNJ2	8871	s16943	0.320635
SYNJ2	8871	s16944	0.211373
SYNJ2	8871	s16942	0.0686364
TAF15	8148	s15658	0.294658
TAF15	8148	s15656	0.072381
TAF15	8148	s15657	0.0168182
TARDBP	23435	s23831	0.177484
TARDBP	23435	s530936	0.134091
TARDBP	23435	s530935	0.00888889
TDRD10	126668	s43067	0.426192
TDRD10	126668	s43068	0.240635
TDRD10	126668	s225577	0.225909
TDRKH	11022	s21711	0.569213
TDRKH	11022	s21712	0.277273
TDRKH	11022	s223179	0.207619
TEP1	7011	s13986	0.466032
TEP1	7011	s13985	0.0959219
TEP1	7011	s13987	-0.0363636
THOC4	10189	s19855	0.258413
THOC4	10189	s19854	0.184091
THOC4	10189	s19853	0.159104
THUMPD1	55623	s31103	0.68409
THUMPD1	55623	s31105	0.149841
THUMPD1	55623	s31104	-0.0677273
THUMPD2	80745	s37345	0.282596
THUMPD2	80745	s37344	0.267727
THUMPD2	80745	s37346	0.0450794
THUMPD3	25917	s24745	0.348076
THUMPD3	25917	s24746	0.215873
THUMPD3	25917	s24747	-0.0386364
TIA1	7072	s14131	0.39977
TIA1	7072	s14133	0.227727
TIA1	7072	s14132	-0.0387302
TIAL1	7073	s14135	0.414091
TIAL1	7073	s14136	0.28127
TIAL1	7073	s14134	-0.0970706
TIPARP	25976	s24858	0.481971
TIPARP	25976	s24857	0.208313
TIPARP	25976	s24856	0.0774214
TLR2	7097	s169	0.796875
TLR2	7097	s170	0.337868
TLR2	7097	s168	0.153368
TMEM63A	9725	s18748	0.214047
TMEM63A	9725	s228532	0.167477
TNRC4	11189	s22095	0.386049
TNRC4	11189	s22096	0.347356
TNRC4	11189	s22097	0.17849
TNRC6A	27327	s26156	0.31677
TNRC6A	27327	s26155	0.201166
TNRC6A	27327	s26154	0.0456731
TNRC6C	57690	s33602	0.28125
TNRC6C	57690	s33603	0.0145773
TNRC6C	57690	s33601	-0.0664118
TOE1	114034	s41524	0.183026
TOE1	114034	s41523	0.0817308
TOE1	114034	s41525	-0.0253225
TRA2A	29896	s26664	0.32537
TRA2A	29896	s26666	0.114351
TRA2A	29896	s26665	0.0324519
TRMT2A	27037	s25733	0.49399
TRMT2A	27037	s25732	0.395127
TRMT2A	27037	s25734	0.127308
TRMU	55687	s31252	0.623798
TRMU	55687	s31251	0.234591
TRMU	55687	s31253	0.000971817
TRNAU1AP	54952	s29836	0.453125
TRNAU1AP	54952	s224328	0.16942
TRNAU1AP	54952	s29835	-0.0200669
TROVE2	6738	s13466	0.564904
TROVE2	6738	s13467	0.0379009
TROVE2	6738	s13465	-0.0334448
TTC14	151613	s45590	0.748798
TTC14	151613	s45591	0.262067
TTC14	151613	s45592	-0.0649785
TUT1	64852	s35028	0.169651
TUT1	64852	s35029	0.133212
TUT1	64852	s35030	0.0430328
U2AF1	7307	s14555	0.306569
U2AF1	7307	s14553	0.205943
U2AF1	7307	s14554	0.109331
U2AF2	11338	s22365	0.294062
U2AF2	11338	s22366	0.212591
U2AF2	11338	s22364	0.0901639
U2SURP	23350	s23620	0.400091
U2SURP	23350	s23621	0.311705
U2SURP	23350	s23622	0.158284
UHMK1	127933	s43239	0.114986
UHMK1	127933	s43240	0.0346715
UHMK1	127933	s43238	0.0317623
UNK	85451	s40018	0.135036
UNK	85451	s40020	0.039959
UNK	85451	s40019	-0.0358153
UNKL	64718	s35261	0.0885036
UNKL	64718	s35262	0.0791706
UNKL	64718	s34837	0.0348361
UPF1	5976	s11926	0.432611
UPF1	5976	s11928	0.349385
UPF1	5976	s11927	0.0976277
UPF3B	65109	s535069	0.246926
UPF3B	65109	s35213	0.228102
UPF3B	65109	s35212	-0.0584354
YBX1	4904	s9731	0.362226
YBX1	4904	s9732	0.141376
YBX1	4904	s9733	0.107582
YBX2	51087	s27393	0.205943
YBX2	51087	s27392	0.131951
YBX2	51087	s27394	0.114051
YTHDC1	91746	s40758	0.301095
YTHDC1	91746	s40756	0.1875
YTHDC1	91746	s40757	0.122526
YTHDC2	64848	s35019	0.268443
YTHDC2	64848	s35020	0.206204
YTHDC2	64848	s35021	0.129123
YTHDF1	54915	s29743	0.0791706
YTHDF1	54915	s29744	0.0492701
YTHDF1	54915	s29745	0.0276639
YTHDF2	51441	s28148	0.16291
YTHDF2	51441	s28149	0.147031
YTHDF2	51441	s28147	0.080292
YTHDF3	253943	s48465	0.273723
YTHDF3	253943	s48466	0.190574
YTHDF3	253943	s48464	0.0518379
ZC3H10	84872	s39547	0.217719
ZC3H10	84872	s39549	0.215328
ZC3H10	84872	s39548	0.0532787
ZC3H11A	9877	s19125	0.0414703
ZC3H12A	80149	s36971	0.125
ZC3H12A	80149	s36970	0.0194672
ZC3H12A	80149	s36969	-0.0885957
ZC3H12B	340554	s50748	0.117994
ZC3H12B	340554	s226316	0.0909091
ZC3H12B	340554	s226314	0.0855064
ZC3H12C	85463	s40048	0.42246
ZC3H12C	85463	s40049	-0.0117994
ZC3H12C	85463	s40050	-0.118253
ZC3H12D	340152	s50668	0.0879321
ZC3H12D	340152	s50669	0.0481283
ZC3H12D	340152	s196064	-0.0884956
ZC3H13	23091	s23012	0.0855457
ZC3H13	23091	s23011	0.00855615
ZC3H13	23091	s23010	0.00181928
ZC3H14	79882	s36557	0.244838
ZC3H14	79882	s36558	0.178896
ZC3H14	79882	s36559	0.0181818
ZC3H15	55854	s31666	0.244391
ZC3H15	55854	s31665	0.181908
ZC3H15	55854	s31667	0.159358
ZC3H18	124245	s42717	0.233475
ZC3H18	124245	s42719	0.126844
ZC3H18	124245	s42718	0.0663102
ZC3H3	23144	s223574	0.141176
ZC3H3	23144	s23133	0.0903578
ZC3H3	23144	s23134	0.0698132
ZC3H4	23211	s23292	0.210695
ZC3H4	23211	s23294	0.19174
ZC3H4	23211	s23293	0.135233
ZC3H6	376940	s51769	0.351122
ZC3H6	376940	s51770	0.133727
ZC3H6	376940	s51771	0.0203209
ZC3H7A	29066	s26411	0.0652406
ZC3H7A	29066	s26412	0.0353982
ZC3H7A	29066	s26413	-0.141298
ZC3H7B	23264	s23430	0.827925
ZC3H7B	23264	s23428	0.267435
ZC3H7B	23264	s23429	0.109091
ZC3H8	84524	s39104	0.146149
ZC3H8	84524	s39105	0.0943953
ZC3H8	84524	s39103	0.0759358
ZC3HAV1	56829	s32273	0.258945
ZC3HAV1	56829	s32272	0.241711
ZC3HAV1	56829	s32274	0.116028
ZC3HAV1L	92092	s40846	0.272286
ZC3HAV1L	92092	s40848	0.203209
ZC3HAV1L	92092	s40847	0.144543
ZCCHC17	51538	s28292	0.285561
ZCCHC17	51538	s28293	0.157065
ZCCHC17	51538	s28291	0.0993117
ZCRB1	85437	s39987	0.167981
ZCRB1	85437	s39985	0.133727
ZCRB1	85437	s39986	0.0524064
ZFP36	7538	s14978	0.269519
ZFP36	7538	s14977	0.195876
ZFP36	7538	s14979	0.0403147
ZFP36L1	677	s2089	0.19937
ZFP36L1	677	s2091	0.0441932
ZFP36L2	678	s2094	0.246743
ZFP36L2	678	s2093	0.230216
ZFP36L2	678	s2092	0.0451207
ZFR	51663	s28494	0.332248
ZFR	51663	s28495	0.162644
ZFR2	23217	s23312	0.257329
ZFR2	23217	s23310	0.161357
ZFR2	23217	s23311	0.0975866
ZGPAT	84619	s39186	0.405961
ZGPAT	84619	s39187	0.200326
ZGPAT	84619	s195478	0.16999
ZMAT5	55954	s224399	0.27443
ZMAT5	55954	s224398	0.159301
ZMAT5	55954	s31798	0.104932
ZNF239	8187	s15680	0.271173
ZNF239	8187	s15681	0.103882
ZNF239	8187	s15682	0.065776
ZNF638	27332	s26166	0.160546
ZNF638	27332	s26167	0.157166
ZNF638	27332	s26168	0.0154162
ZNF74	7625	s15114	0.293974
ZNF74	7625	s15116	0.19937
ZNF74	7625	s224787	0.170606
ZRANB2	9406	s18005	0.329908
ZRANB2	9406	s18004	0.315147
ZRANB2	9406	s18003	0.143757
ZRSR2	8233	s15738	0.245114
ZRSR2	8233	s15737	0.0873587
ZRSR2	8233	s15736	0.0104932
RNPS1	643446	s55322	0.656153
TMEM63A	728796	s59016	0.56851
HNRNPA1	728844	s59071	0.304284
RNPS1	643446	s55320	0.234368
SRSF10	653884	s57795	0.134706
HNRNPA1	728844	s227681	0.109705
LSM3	645947	s56239	-0.0170601
