# Supplementary material for: The Identification of RNA-Binding Proteins Functionally Associated with Tumor Progression in Gastrointestinal Cancer
Source: Cancers (Basel). 2021 Jun 24;13(13):3165. doi: 10.3390/cancers13133165 (PMC8269357; doi:10.3390/cancers13133165)
Supplement: Supplementary file 1 [file cancers-13-03165-s001.zip › Supplementary information/Supplemental table s9.xlsx]

## Sheet: Sheet1
Fold Change of mRNA of RBPs (HCT116/HCEC-1CT)
Gene Symbol	ID	Fold Change
A1CF	TC1000010642.hg.1	1.9809
ACIN1	TC1400008698.hg.1	1.30567
ACIN1	TC1400008694.hg.1	2.04474
ACO1	TC0900006937.hg.1	-3.60794
AKAP1	TC1700008376.hg.1	2.73204
ALKBH8	TC1100012209.hg.1	1.33148
ANKHD1-EIF4EBP3	TC0500008854.hg.1	1.73389
ANKRD17	TC0400010995.hg.1	-1.17402
APTX	TC0900012222.hg.1	1.48721
APTX	TC0900012221.hg.1	1.64829
ASCC1	TC1000010980.hg.1	1.02998
ASCC1	TC1000010982.hg.1	1.06111
BCL2L2-PABPN1	TC1400010574.hg.1	1.10251
BICC1	TC1000007703.hg.1	-193.504
BOLL	TC0200015352.hg.1	-1.11841
BRUNOL4	TC1800008487.hg.1	-2.45175
BRUNOL6	TC1500010889.hg.1	1.18437
C14orf156	TC1400010636.hg.1	1.72439
C1orf25	TC0100016685.hg.1	1.77431
C4orf23	TC0400006756.hg.1	3.29255
CARHSP1	TC1600009322.hg.1	-1.53662
CARHSP1	TC1600011351.hg.1	-1.3486
CELF2	TC1000006754.hg.1	-1.0562
CELF2	TC1000006768.hg.1	1.25203
CELF5	TC1900006626.hg.1	-1.21246
CHERP	TC1900011900.hg.1	2.16593
CIRBP	TC1900006524.hg.1	1.57171
CLASRP	TC1900008303.hg.1	-1.11638
CNOT4	TC0700012701.hg.1	-1.08187
CPEB1	TC1500010911.hg.1	-1.29508
CPEB2	TC0400006930.hg.1	-6.17478
CPEB3	TC1000011419.hg.1	-1.38869
CPEB3	TC1000011420.hg.1	2.12543
CPEB4	TC0500009521.hg.1	-1.29745
CPSF4	TC0700008496.hg.1	1.40134
CPSF4L	TC1700011656.hg.1	1.18289
CPSF6	TC1200008126.hg.1	2.93514
CPSF7	TC1100011035.hg.1	1.24446
CSDA	TC1200009913.hg.1	-1.23394
CSDC2	TC2200007483.hg.1	-1.35719
CSDE1	TC0100015353.hg.1	-1.03801
CSTF2	TC0X00007923.hg.1	2.28222
CSTF2T	TC1000010651.hg.1	1.33828
CUGBP1	TC1100010741.hg.1	-1.16944
DAZAP1	TC1900006530.hg.1	1.33566
DAZL	TC0300010431.hg.1	1.1711
DDX43	TC0600008527.hg.1	-1.11177
DDX53	TC0X00006788.hg.1	-1.34967
DGKQ	TC0400009712.hg.1	1.31858
DHX57	TC0200012299.hg.1	-1.04716
DHX8	TC1700012263.hg.1	1.27904
DKC1	TC0X00008857.hg.1	1.36192
DNAJC17	TC1500009123.hg.1	1.29027
DND1	TC0500013376.hg.1	-1.12503
DPPA5	TC0600012288.hg.1	-1.45017
DUS3L	TC1900006770.hg.1	2.0081
DUS3L	TC1900011849.hg.1	2.33158
EIF2D	TC0100017100.hg.1	1.49997
EIF2S1	TC1400007494.hg.1	1.28962
EIF3B	TC0700006549.hg.1	1.79757
EIF3G	TC1900009608.hg.1	1.33944
EIF4B	TC1200007687.hg.1	1.63455
EIF4H	TC0700007998.hg.1	1.0446
ELAVL1	TC1900011854.hg.1	1.41883
ELAVL2	TC0900009740.hg.1	1.03866
ELAVL3	TC1900011870.hg.1	1.25824
ELAVL4	TC0100008243.hg.1	-1.18666
ENOX1	TC1300008766.hg.1	-1.02239
ENOX2	TC0X00010813.hg.1	1.05713
ESRP2	TC1600010676.hg.1	20.4148
EWSR1	TC2200007013.hg.1	1.27867
FMR1	TC0X00008668.hg.1	1.19772
FUBP1	TC0100014660.hg.1	1.78776
FUBP3	TC0900008963.hg.1	-1.47648
FUBP3	TC0900008960.hg.1	1.09812
FUBP3	TC0900008959.hg.1	1.1339
FUS	TC1600007521.hg.1	1.32854
FXR1	TC0300013908.hg.1	2.39905
FXR2	TC1700009649.hg.1	-1.06081
G3BP1	TC0500009131.hg.1	1.29152
G3BP2	TC0400012931.hg.1	1.13791
GAPDH	TC1200006629.hg.1	-1.04527
GRSF1	TC0400010965.hg.1	1.69837
GTF3A	TC1300006683.hg.1	-1.36185
HDLBP	TC0200016347.hg.1	-1.46678
HDLBP	TC0200016348.hg.1	1.04502
HDLBP	TC0200011397.hg.1	1.10731
HDLBP	TC0200016354.hg.1	1.6558
HELZ	TC1700011519.hg.1	-1.05724
HNRNPA0	TC0500012147.hg.1	1.50844
HNRNPA1	TC1200007758.hg.1	1.33266
HNRNPA1L2	TC1300007250.hg.1	1.6206
HNRNPA2B1	TC0700010538.hg.1	1.66671
HNRNPA3	TC0200010083.hg.1	1.5724
HNRNPAB	TC0500009652.hg.1	1.21387
HNRNPC	TC1400008625.hg.1	1.42206
HNRNPCL1	TC0100018406.hg.1	1.34263
HNRNPCL1	TSUnmapped00000528.hg.1	1.37865
HNRNPCL1	TSUnmapped00000651.hg.1	1.7518
HNRNPCL2	TC0100012938.hg.1	-1.78476
HNRNPCL2	TSUnmapped00000610.hg.1	1.27087
HNRNPCL4	TSUnmapped00000765.hg.1	1.05278
HNRNPCL4	TC0100012940.hg.1	1.3337
HNRNPD	TC0400011168.hg.1	1.60299
HNRNPF	TC1000010438.hg.1	1.52289
HNRNPF	TC1000010439.hg.1	3.81773
HNRNPH1	TC0500013424.hg.1	1.81122
HNRNPH1	TC0500013423.hg.1	2.87997
HNRNPH2	TC0X00011309.hg.1	1.12002
HNRNPH3	TC1000007852.hg.1	1.53716
HNRNPK	TC0900010589.hg.1	-1.05374
HNRNPL	TC1900011941.hg.1	1.77957
HNRNPM	TC1900006896.hg.1	1.73237
HNRNPR	TC0100018424.hg.1	1.37596
HNRPDL	TC0400011173.hg.1	1.11461
HNRPLL	TC0200012288.hg.1	1.5416
HTATSF1	TC0X00008533.hg.1	1.93847
IGF2BP1	TC1700008186.hg.1	-1.21431
IGF2BP2	TC0300013420.hg.1	-1.04069
IGF2BP3	TC0700010463.hg.1	-2.53455
IGFLR1	TC1900011929.hg.1	-1.13325
IREB2	TC1500007975.hg.1	1.364
KHDRBS1	TC0100007659.hg.1	1.48546
KHDRBS2	TC0600012175.hg.1	1.14624
KHDRBS3	TC0800012362.hg.1	-1.26362
KHDRBS3	TC0800012363.hg.1	2.32426
KHSRP	TC1900009429.hg.1	1.74107
KIAA0020	TC0900009404.hg.1	-1.88052
KIAA0430	TC1600009531.hg.1	1.30267
KIN	TC1000009742.hg.1	1.35938
KRR1	TC1200011301.hg.1	4.22251
L3MBTL3	TC0600009436.hg.1	3.86134
LARP1	TC0500009175.hg.1	-1.57198
LARP1B	TC0400008668.hg.1	1.80801
LARP4	TC1200007612.hg.1	1.77102
LARP4B	TC1000009527.hg.1	1.33166
LARP6	TC1500009926.hg.1	-1.22355
LARP7	TC0400008444.hg.1	1.59002
LARP7	TC0400008443.hg.1	2.15509
LEMD3	TC1200008026.hg.1	-1.06482
LENG9	TC1900011422.hg.1	1.13265
LIN28A	TC0100007457.hg.1	-1.14587
LIN28B	TC0600008955.hg.1	-1.15048
LSM1	TC0800010154.hg.1	1.21511
LSM10	TC0100013718.hg.1	2.06215
LSM11	TC0500009224.hg.1	-1.05345
LSM2	TC0600011457.hg.1	1.35786
LSM3	TC0300006669.hg.1	2.0138
LSM4	TC1900010011.hg.1	1.98547
LSM5	TC0700010678.hg.1	1.80426
LSM6	TC0400008924.hg.1	1.86066
LSM6	TC0400008922.hg.1	3.13863
LSM7	TC1900009227.hg.1	2.07506
LSM8	TC0700008897.hg.1	1.27541
LSMD1	TC1700012349.hg.1	2.16677
MATR3	TC0500008810.hg.1	1.50289
MBNL1	TC0300009202.hg.1	-1.10958
MBNL2	TC1300007774.hg.1	1.5684
MBNL3	TC0X00010837.hg.1	-4.67176
MCM3AP	TC2100008465.hg.1	-1.36756
MCTS1	TC0X00011325.hg.1	1.17534
MEX3A	TC0100015985.hg.1	1.18146
MEX3B	TC1500010233.hg.1	-1.68351
MEX3C	TC1800008707.hg.1	-1.27308
MEX3D	TC1900009172.hg.1	1.7662
MKI67IP	TC0200014108.hg.1	1.14257
MKRN1	TC0700012812.hg.1	1.41501
MKRN2	TC0300006631.hg.1	-1.29128
MKRN3	TC1500010692.hg.1	2.72212
MOV10L1	TC2200007787.hg.1	-1.21281
MSI1	TC1200012159.hg.1	10.6346
MSI2	TC1700008382.hg.1	1.01464
MSI2	TC1700008378.hg.1	3.97011
MTHFSD	TC1600011147.hg.1	2.04439
MYEF2	TC1500009335.hg.1	-7.57077
MYEF2	TC1500009336.hg.1	-1.32606
NCL	TC0200016018.hg.1	1.35095
NIP7	TC1600008226.hg.1	1.76973
NOL8	TC0900010792.hg.1	-1.02675
NONO	TC0X00007561.hg.1	1.21012
NOP9	TC1400010585.hg.1	1.36631
NOVA1	TC1400008780.hg.1	-9.83723
NOVA2	TC1900011987.hg.1	1.01739
NSUN6	TC1000012529.hg.1	1.62318
NSUN6	TC1000012528.hg.1	2.40808
NUFIP1	TC1300008809.hg.1	1.95113
NUPL2	TC0700006910.hg.1	1.38391
PABPC1	TC0800012444.hg.1	1.8765
PABPC1L	TC2000007474.hg.1	1.31709
PABPC1L2A	TC0X00010050.hg.1	2.08878
PABPC1L2B	TC0X00007602.hg.1	-1.23118
PABPC3	TC1300006633.hg.1	1.99952
PABPC4	TC0100013796.hg.1	1.84569
PABPC4L	TC0400011882.hg.1	-1.01822
PABPC5	TC0X00007832.hg.1	1.15028
PABPN1	TC1400010576.hg.1	1.79834
PABPN1L	TC1600011237.hg.1	1.29682
PAN3	TC1300006715.hg.1	1.296
PARN	TC1600009482.hg.1	1.53235
PARP10	TC0800012180.hg.1	-2.20867
PARP12	TC0700012797.hg.1	2.00353
PARP14	TC0300008561.hg.1	3.27471
PCBP1	TC0200007943.hg.1	1.02063
PCBP2	TC1200012636.hg.1	-1.0078
PCBP3	TC2100008536.hg.1	-46.1837
PCBP3	TC2100008533.hg.1	-4.80154
PCBP3	TC2100008534.hg.1	-1.4762
PCBP4	TC0300013988.hg.1	-2.18234
PDCD11	TC1000008770.hg.1	2.10264
PNO1	TC0200007886.hg.1	1.2231
PNPT1	TC0200012652.hg.1	1.05842
POLDIP3	TC2200008885.hg.1	1.62423
POLR2G	TC1100007874.hg.1	2.30889
PPARGC1A	TC0400010242.hg.1	-1.54128
PPARGC1B	TC0500009072.hg.1	1.51837
PPIE	TC0100007922.hg.1	1.13745
PPIE	TC0100007920.hg.1	2.84909
PPIL4	TC0600013523.hg.1	1.24714
PPP1R10	TC0600011372.hg.1	1.86347
PPRC1	TC1000008712.hg.1	3.26697
PRPF3	TC0100009902.hg.1	1.2584
PRR3	TC0600007534.hg.1	3.14559
PSPC1	TC1300008225.hg.1	2.01965
PTBP1	TC1900006488.hg.1	1.47254
PTBP2	TC0100009149.hg.1	-1.06688
PTBP2	TC0100009142.hg.1	1.35542
PUF60	TC0800012167.hg.1	2.33664
PUM1	TC0100013548.hg.1	1.58074
PUM2	TC0200011901.hg.1	1.28766
QKI	TC0600010121.hg.1	-9.67987
RALY	TC2000007177.hg.1	-1.0254
RALY	TC2000009909.hg.1	1.07739
RALYL	TC0800008112.hg.1	1.03813
RAVER1	TC1900011864.hg.1	1.11703
RAVER2	TC0100008607.hg.1	5.7915
RBFOX1	TC1600011349.hg.1	1.21382
RBFOX1	TC1600006788.hg.1	1.42447
RBFOX2	TC2200008576.hg.1	-1.71922
RBFOX3	TC1700011929.hg.1	-1.70368
RBM10	TC0X00007127.hg.1	1.4361
RBM11	TC2100006585.hg.1	1.32287
RBM12	TC2000010007.hg.1	1.15984
RBM12B	TC0800011116.hg.1	3.97056
RBM12B	TC0800011116.hg.1	3.97056
RBM14	TC1100013050.hg.1	-1.14193
RBM15	TC0100009383.hg.1	1.51659
RBM15B	TC0300007438.hg.1	-1.10992
RBM17	TC1000006648.hg.1	1.55195
RBM18	TC0900011432.hg.1	1.06346
RBM19	TC1200012003.hg.1	-1.1759
RBM20	TC1000008898.hg.1	-1.01192
RBM22	TC0500012485.hg.1	1.70748
RBM23	TC1400008683.hg.1	1.5571
RBM24	TC0600007084.hg.1	5.91697
RBM25	TC1400007625.hg.1	2.17157
RBM26	TC1300007590.hg.1	1.41189
RBM26	TC1300009330.hg.1	2.00624
RBM26	TC1300009332.hg.1	2.07645
RBM27	TC0500013253.hg.1	-1.07595
RBM28	TC0700013619.hg.1	2.08826
RBM3	TC0X00007195.hg.1	1.046
RBM33	TC0700009827.hg.1	1.69687
RBM34	TC0100018567.hg.1	1.21803
RBM35A	TC0800008263.hg.1	589.153
RBM38	TC2000007859.hg.1	4.4109
RBM39	TC2000008985.hg.1	1.14013
RBM41	TC0X00010462.hg.1	1.40383
RBM42	TC1900007869.hg.1	1.05129
RBM43	TC0200014609.hg.1	-1.7149
RBM44	TC0200016604.hg.1	-1.20327
RBM45	TC0200010112.hg.1	-1.28052
RBM46	TC0400009074.hg.1	1.3624
RBM47	TC0400010500.hg.1	4.33915
RBM4B	TC1100011299.hg.1	-1.38067
RBM5	TC0300013829.hg.1	1.17887
RBM6	TC0300013828.hg.1	1.4935
RBM7	TC1100013096.hg.1	-1.25243
RBM8A	TC0100018477.hg.1	1.48409
RBMS1	TC0200014736.hg.1	-1.71342
RBMS1	TC0200014738.hg.1	1.25731
RBMS2	TC1200007844.hg.1	-1.95102
RBMS3	TC0300006905.hg.1	-66.9524
RBMX	TC0100014848.hg.1	-1.10247
RBMX2	TC0X00008405.hg.1	1.46817
RBMXL2	TC1100006752.hg.1	-1.0737
RBMY1A1	TC0Y00007342.hg.1	-1.04146
RBMY1D	TC0Y00006744.hg.1	1.14625
RBMY1E	TC0Y00007341.hg.1	-1.07281
RBMY1F	TC0Y00006763.hg.1	1.39302
RBMY1J	TC0Y00007343.hg.1	1.0243
RBPMS	TC0800007185.hg.1	-12.8955
RBPMS2	TC1500009756.hg.1	10.8214
RC3H1	TC0100016447.hg.1	1.18479
RC3H2	TC0900012272.hg.1	1.01666
RCAN2	TC0600011945.hg.1	-8.94067
RDM1	TC1700010451.hg.1	5.15154
RNF113A	TC0X00010653.hg.1	-1.35713
RNF113B	TC1300009560.hg.1	1.23866
RNPC3	TC0100018248.hg.1	-1.0553
RNPS1	TC1600009102.hg.1	1.36383
ROD1	TC0900011217.hg.1	1.56696
RPS3	TC1100008462.hg.1	1.25993
RRP7A	TC2200008881.hg.1	-1.19752
SAFB	TC1900006764.hg.1	2.425
SAFB2	TC1900009393.hg.1	-1.21959
SAMD14	TC1700011083.hg.1	1.1764
SAMD4A	TC1400007207.hg.1	-1.11588
SAMD4A	TC1400007209.hg.1	1.30136
SAMD4B	TC1900008053.hg.1	-1.08952
SART3	TC1200011843.hg.1	2.06796
SCAF8	TC0600014193.hg.1	1.11442
SETD1A	TC1600007504.hg.1	2.20284
SETD1B	TC1200009183.hg.1	-1.35935
SF1	TC1100011184.hg.1	-1.04937
SF1	TC1100011183.hg.1	2.01524
SF3A1	TC2200008434.hg.1	1.61846
SF3B14	TC0200011974.hg.1	1.37903
SF3B4	TC0100015715.hg.1	1.17152
SFPQ	TC0100018431.hg.1	1.36612
SFPQ	TC0100018432.hg.1	1.95619
SFRS10	TC0100013311.hg.1	1.09761
SFRS11	TC0100008692.hg.1	1.52297
SFRS13A	TC0100013311.hg.1	1.09761
SFRS14	TC1900010037.hg.1	-1.35502
SFRS15	TC2100007935.hg.1	-1.23696
SFRS2	TC1700011820.hg.1	1.41929
SFRS3	TC0600007842.hg.1	1.69425
SFRS4	TC0100013497.hg.1	1.13958
SFRS6	TC2000007430.hg.1	1.85032
SFRS7	TC0200012297.hg.1	1.42005
SFSWAP	TC1200009445.hg.1	2.43823
SLBP	TC0400009746.hg.1	1.64852
SLTM	TC1500009585.hg.1	2.4395
SNRNP35	TC1200009242.hg.1	-1.08679
SNRNP70	TC1900008522.hg.1	1.14493
SNRPA	TC1900008121.hg.1	1.75612
SNRPB	TC2000009972.hg.1	1.75717
SNRPB2	TC2000006781.hg.1	1.35186
SNRPC	TC0600007769.hg.1	1.73767
SNRPD1	TC1800006834.hg.1	2.04196
SNRPD2	TC1900010951.hg.1	2.14219
SNRPD3	TC2200009235.hg.1	2.00651
SNRPE	TC0100011276.hg.1	1.85347
SNRPF	TC1200008525.hg.1	3.10955
SNRPG	TC0200012994.hg.1	2.25656
SNRPN	TC1500010698.hg.1	-203.672
SRBD1	TC0200012459.hg.1	3.20644
SREK1	TC0500007617.hg.1	1.1415
SRP19; ZRSR1	TC0500013212.hg.1	1.395
SRRM1	TC0100018198.hg.1	1.38822
SRRM1	TC0100018199.hg.1	1.87922
SRRM2	TC1600006633.hg.1	1.3176
SRRT	TC0700008568.hg.1	1.71657
SRSF1	TC1700012437.hg.1	1.22373
SRSF12	TC0600012536.hg.1	1.42002
SRSF5	TC1400007562.hg.1	1.85069
SRSF8	TC1100008827.hg.1	1.82193
SRSF9	TC1200012163.hg.1	1.74497
SSB	TC0200009920.hg.1	-1.71203
SUGP1	TC1900010050.hg.1	1.43012
SUPT6H	TC1700007381.hg.1	-1.05491
SYNCRIP	TC0600014322.hg.1	1.16327
SYNJ1	TC2100007964.hg.1	-1.55631
SYNJ2	TC0600010002.hg.1	-1.58924
TAF15	TC1700007606.hg.1	1.41602
TAF15	TC1700007602.hg.1	1.82906
TARDBP	TC0100006840.hg.1	1.31459
TDRD10	TC0100010082.hg.1	-1.1504
TDRKH	TC0100015803.hg.1	2.52039
TEP1	TC1400008588.hg.1	1.25853
THOC4	TC1700012078.hg.1	3.79704
THUMPD1	TC1600009666.hg.1	1.9969
THUMPD2	TC0200012335.hg.1	1.6426
THUMPD3	TC0300006542.hg.1	2.19854
TIA1	TC0200016684.hg.1	-1.23474
TIAL1	TC1000012015.hg.1	1.36205
TIAL1	TC1000012016.hg.1	1.81806
TIPARP	TC0300012900.hg.1	-1.75704
TIPARP	TC0300009282.hg.1	-1.66867
TLR2	TC0400009048.hg.1	1.30509
TMEM63A	TC0100017500.hg.1	-6.19178
TNRC4	TC0100015805.hg.1	1.32955
TNRC6A	TC1600007262.hg.1	-1.53093
TNRC6C	TC1700009032.hg.1	1.85609
TOE1	TC0100008121.hg.1	1.59747
TRA2A	TC0700010472.hg.1	1.93626
TRA2B	TC0300013428.hg.1	1.08024
TRMT2A	TC2200006640.hg.1	-1.03832
TRMT2A	TC2200008018.hg.1	1.39305
TRMU	TC2200009289.hg.1	1.69546
TRMU	TC2200009288.hg.1	3.3107
TRNAU1AP	TC0100007562.hg.1	1.1444
TROVE2	TC0100011026.hg.1	-1.24919
TTC14	TC0300009625.hg.1	-1.81411
TUT1	TC1100013171.hg.1	2.18855
U2AF1	TC2100007492.hg.1	1.85358
U2AF1	TC2100008286.hg.1	1.91951
U2AF2	TC1900008924.hg.1	1.56393
U2AF2	TC1900008925.hg.1	2.35082
U2SURP	TC0300013881.hg.1	2.1677
UHMK1	TC0100010379.hg.1	1.22192
UNK	TC1700008923.hg.1	3.11459
UNKL	TC1600009037.hg.1	1.04929
UPF1	TC1900007410.hg.1	1.41236
UPF3B	TC0X00010652.hg.1	2.14384
YBX1	TC0100008025.hg.1	1.09289
YBX1	TC0100008026.hg.1	1.24627
YBX2	TC1700009627.hg.1	1.0354
YTHDC1	TC0400010904.hg.1	1.80692
YTHDC2	TC0500008349.hg.1	-1.26118
YTHDF1	TC2000009800.hg.1	1.72398
YTHDF2	TC0100007570.hg.1	1.60296
YTHDF3	TC0800007809.hg.1	-1.75282
ZC3H10	TC1200012645.hg.1	-1.10452
ZC3H11A	TC0100011272.hg.1	1.19675
ZC3H12A	TC0100007832.hg.1	-1.03523
ZC3H12B	TC0X00011300.hg.1	-1.19717
ZC3H12C	TC1100008999.hg.1	-1.43251
ZC3H12D	TC0600013519.hg.1	-1.30881
ZC3H13	TC1300008837.hg.1	1.36824
ZC3H13	TC1300007082.hg.1	1.40159
ZC3H14	TC1400007906.hg.1	1.1545
ZC3H15	TC0200010214.hg.1	1.41604
ZC3H18	TC1600008829.hg.1	1.26049
ZC3H3	TC0800012137.hg.1	1.30357
ZC3H3	TC0800012132.hg.1	2.32943
ZC3H4	TC1900011014.hg.1	-1.37354
ZC3H6	TC0200008911.hg.1	1.04655
ZC3H7A	TC1600009417.hg.1	-1.59446
ZC3H7B	TC2200007467.hg.1	-1.53213
ZC3H8	TC0200013899.hg.1	1.9989
ZC3HAV1	TC0700012761.hg.1	-1.84468
ZC3HAV1L	TC0700012760.hg.1	1.45398
ZCCHC17	TC0100007634.hg.1	-1.06748
ZCRB1	TC1200010454.hg.1	1.37383
ZFP36	TC1900008057.hg.1	-2.01651
ZFP36L1	TC1400009524.hg.1	-2.18133
ZFP36L2	TC0200012404.hg.1	-1.31565
ZFR	TC0500010428.hg.1	-1.31619
ZFR	TC0500010427.hg.1	-1.05025
ZFR2	TC1900009311.hg.1	-1.00031
ZGPAT	TC2000009954.hg.1	1.07505
ZMAT5	TC2200008409.hg.1	-1.44538
ZNF239	TC1000010446.hg.1	-2.04562
ZNF638	TC0200007998.hg.1	1.71626
ZNF638	TC0200007999.hg.1	1.93383
ZNF74	TC2200006654.hg.1	1.15181
ZRANB2	TC0100014579.hg.1	-1.47554
ZRSR2	TC0X00006681.hg.1	1.39103
